# Supplementary material for: Contributing to the debate on categorising shared sanitation facilities as ‘unimproved’: An account based on field researchers’ observations and householders’ opinions in three regions, Tanzania
Source: PLoS One. 2017 Nov 6;12(11):e0185875. doi: 10.1371/journal.pone.0185875 (PMC5673168; doi:10.1371/journal.pone.0185875)
Supplement: S1 File — (XLS) [file pone.0185875.s001.xls]

## Sheet: English version
Toilet category	Type_toiletcoded	Type_toiletimprove	Wall	Floor	Door	Roof	Handwashing facility	Functionality	Outside	Running water	Soap	Faeces	Faeces_outside	Washable	Clean	Acessibility	Compartments	Disabled	Availability	q1_age	q2_Sex	a3_Marital status	Others	q6_children/adults	q9_Sharing duration	q10_No of Households sharing with	q11_No of people sharing with	q12_Whom do you share with	Others	q13_reasons for sharing	Other reasons for sharing	q14_Neighbor/Relatives had toilets before	q15_Reasons for not having a toilet currently	q15_Other reasons	q16_Participation on cleanliness	q17_How often	q18_perception	q19_suggestions	Explain	q20_Liked to share with	q21_Type of toilet liked to share	q22_reason for the choice	Others	q23_preference	q23_Others	q24_Healthy	q25_Explain	q26_dislike_sharing	q26_Other reasons
Pour flush toilet	3	1	1	1	1	1	0					0	0	1	1	1	4	0	1	57	Male	Not married		13													0											2	Diseases
Pour flush toilet	3	1	1	1	1	1	1	0	1	1	1	0	0	1	1	1	0	0	1	36	Female	Married to one wife		6													0											2
Improved pit latrine	4	1	1	1	0	0	0					0	0	1	1	1	1	1	0	45	Male	Married to many wives		3													0											2 7	Diseases
Pour flush toilet	3	1	1	1	1	1	0					0	0	1	1	1	1	1	1	36	Female	Divorced		6													0											2 3
Improved pit latrine	4	1	1	1	0	0	0					0	0	1	1	1	1	1	1	21	Female	Married to one wife		4													0											7	Diseases
Improved pit latrine	4	1	1	1	1	1	0					0	0	1	1	1	1	0	1	27	Female	Not married		2	One year	less than 5 households	21 to 30 people	Neighbors (who are not relatives)		5		Not applicable			1	More often	0											2 3 4
Improved pit latrine	4	1	1	1	1	0	0					0	0	1	1	1	1	0	0	30	Female	Married to one wife		5	More than one year	More than 5 households	10 to 20 people	Others	Tenants	5		Not applicable			1	More often	0											2
Improved pit latrine	4	1	1	1	1	1	0					0	0	1	1	1	1	1	1	41	Female	Separated		3													0											2
Ventilated improved pit latrine	5	1	1	1	0	1	0					0	0	1	1	1	1	0	1	44	Male	Married to one wife		9													0											2 3
Ventilated improved pit latrine	5	1	1	1	1	1	0					0	0	1	1	1	1	0	1	49	Female	Widow		5	More than one year	less than 5 households	Less than 10 people	Neighbors (who are not relatives)		6	Don't know	0			0		0											1 2
Ventilated improved pit latrine	5	1	1	1	1	1	0					0	0	1	1	1	1	1	1	38	Male	Married to one wife		7													0											2
Pour flush toilet	3	1	1	1	1	1	0					0	0	1	1	1	1	1	1	36	Female	Not married		7													0											2
Improved pit latrine	4	1	1	1	1	0	0					0	0	1	1	1	1	0	0	33	Female	Widow		12								0					0											1 2 3 7	Uncivilization
Pour flush toilet	3	1	1	1	0	1	0					0	0	1	1	1	1	1	1	30	Female	Married to one wife		6													0											7	Diseases.
Pour flush toilet	3	1	1	1	1	1	0					0	0	1	1	1	1	0	1	20	Female	Not married		6													0											2
Traditional pit latrine	1	0	0	0	0	0	0					0	0	0	0	1	1	0	1	18	Female	Not married		5													0											7	Collapsed
Pour flush toilet	3	1	1	1	1	0	0					0	0	1	0	1	1	0	1	32	Male	Not married		7													0											2
Ventilated improved pit latrine	5	1	1	1	0	0	0					0	0	1	0	1	1	0	1	46	Female	Divorced		4													0											2 3
Improved pit latrine	4	1	1	1	0	1	0					0	0	1	1	1	1	1	1	26	Female	Married to one wife		3	More than one year	less than 5 households	Less than 10 people	Relatives		6	Our norms	0			0		0											2
Traditional pit latrine	1	0	0	0	0	0	0					1	0	0	0	1	1	0	1	20	Female	Married to one wife		3													0											2
Pour flush toilet	3	1	1	1	1	1	0					0	0	1	1	1	1	1	1	32	Female	Divorced		6													0											2 7	Diseases
Pour flush toilet	3	1	1	1	1	1	0					0	0	1	1	1	1	1	1	27	Male	Married to one wife		3													0											2
Traditional pit latrine	1	0	0	1	0	0	0					0	0	0	0	1	1	0	1	33	Male	Married to one wife		8													0											2
Improved pit latrine	4	1	1	0	0	1	0					0	0	1	1	1	4	0	1	44	Female	Married to one wife		15													0											2
Traditional pit latrine	1	0	0	0	0	0	0					0	0	0	0	1	1	0	0	40	Female	Widow		1													0											2	Diseases
Traditional pit latrine	1	0	1	1	0	0	0					1	0	0	0	1	1	0	1	21	Female	Not married		7													0											1 2
Improved pit latrine	4	1	1	1	1	0	0					0	0	1	1	1	1	0	0	23	Female	Not married		5													0											7	Diseases
Traditional pit latrine	1	0	0	0	0	1	0					0	0	0	0	1	1	1	1	36	Female	Married to one wife		6													0											2	Diseases
Pour flush toilet	3	1	1	1	1	1	0					0	0	1	1	1	1	1	1	31	Female	Married to one wife		4	More than one year	less than 5 households	Less than 10 people	Neighbors (who are not relatives)		5					1	More often	0											2 3
Pour flush toilet	3	1	1	1	1	1	0					0	0	1	1	1	0	0	1	52	Female	Married to one wife		6													0											2
Ventilated improved pit latrine	5	1	1	1	1	1	0					0	0	1	1	1	1	1	1	38	Female	Married to one wife		4													0											7	Family
Improved pit latrine	4	1	1	1	1	1	0					0	0	1	1	1	0	0	1	31	Female	Married to one wife		8	More than one year	less than 5 households	10 to 20 people	Relatives		1		0			1	More often	1	3		Relatives	Sanitation facility squatting plan	1 2		1 2		0	Diseases
Traditional pit latrine	1	0	1	0	0	0	0					1	0	0	0	1	1	0	1	30	Male	Not married		4													0											1 2 7	Uncivilization
Improved pit latrine	4	1	1	1	1	0	0					0	0	1	0	1	1	0	1	45	Female	Separated		10													0											2
Improved pit latrine	4	1	1	1	1	1	0					0	0	1	0	1	1	1	1	68	Male	Married to one wife		6													0											7	Diseases
Improved pit latrine	4	1	1	1	1	1	0					0	0	1	1	1	0	0	1	39	Female	Married to one wife		8													0											2
Traditional pit latrine	1	0	1	0	0	0	0					1	0	0	0	1	1	0	1	25	Female	Married to one wife		7	Six months	less than 5 households	10 to 20 people	Neighbors (who are not relatives)		6	Toilet collapsed	1	Collapsed		1	less often	1	2		All the above	Sanitation facility squatting plan	1 3		1 2		0	Diseases
Pour flush toilet	3	1	1	1	1	1	1	0	0	0	0	0	0	1	1	1	1	0	0	32	Female	Married to one wife		5													0											2	Diseases.
Improved pit latrine	4	1	1	1	0	0	0					0	0	1	1	1	1	0	0	30	Female	Divorced		15													0											2
Improved pit latrine	4	1	1	1	1	1	0					0	0	1	1	1	1	0	1	28	Female	Married to one wife		6													0											2
Pour flush toilet	3	1	1	1	1	1	1	1	1	1	1	0	0	1	1	1	1	0	1	38	Male	Married to one wife		6													0											2
Pour flush toilet	3	1	1	1	0	1	0					0	0	1	1	1	1	1	1	29	Female	Married to one wife		4													0											1 2 7	Diseases
Pour flush toilet	3	1	1	1	1	1	0					0	0	1	1	1	1	1	1	45	Female	Married to one wife		5													0											7	Diseases
Pour flush toilet	3	1	1	1	1	1	0					0	0	1	1	1	1	0	1	32	Male	Married to one wife		8													0											2
Ventilated improved pit latrine	5	1	1	1	1	1	0					0	0	1	1	1	0	0	1	36	Female	Married to one wife		10													0											1 2
Ventilated improved pit latrine	5	1	1	1	1	1	0					0	0	1	1	1	1	1	1	54	Male	Married to one wife		4													0											2
Improved pit latrine	4	1	1	1	1	1	0					0	0	1	1	1	1	1	1	26	Female	Married to one wife		4	More than one year	less than 5 households	Less than 10 people	Neighbors (who are not relatives)		5		0			1	More often	0											2
Traditional pit latrine	1	0	0	0	0	0	0					0	0	0	0	0	1	0	1	45	Female	Not married		16													0		Unaffordability					4	Don't know			6
Ventilated improved pit latrine	5	1	1	1	0	1	0					0	0	1	1	1	1	1	1	39	Male	Married to one wife		8													0											2 3
Ventilated improved pit latrine	5	1	1	1	1	1	0					0	0	1	1	1	1	0	1	45	Female	Living together unmarried		11													0											2
Pour flush toilet	3	1	1	1	1	1	0					0	0	1	1	1	1	0	1	56	Male	Married to one wife		6													0											2
Pour flush toilet	3	1	1	1	1	1	1	1	1	1	1	0	0	1	1	1	0	0	1	30	Female	Married to one wife		10													0											1 2 3
Traditional pit latrine	1	0	1	1	1	1	0					0	0	0	1	1	1	1	1	45	Male	Married to one wife		3													0											2 3
Traditional pit latrine	1	0	0	0	0	0	0					0	0	0	0	1	1	0	1	35	Male	Married to one wife		5													0											2 3
Traditional pit latrine	1	0	1	1	0	1	0					1	0	0	0	1	0	0	1	36	Female	Separated		7													0											2	Diseases
Traditional pit latrine	1	0	1	1	0	0	0					0	0	0	0	1	1	1	1	30	Female	Married to one wife		4													0											2
Ventilated improved pit latrine	5	1	1	1	1	1	0					0	0	1	1	1	1	0	1	47	Male	Married to one wife		11													0											2
Improved pit latrine	4	1	1	1	1	1	0					0	0	1	1	1	1	0	1	29	Female	Married to one wife		23		less than 5 households	21 to 30 people	Neighbors (who are not relatives)		5		0			1	More often	0											1 2 3	Diseases
Ventilated improved pit latrine	5	1	1	1	1	1	0					0	0	1	1	1	0	0	1	46	Female	Living together unmarried		14													0							1 3				2
Improved pit latrine	4	1	1	1	1	0	0					0	0	1	1	1	1	0	0	40	Female	Married to many wives		3	One year	less than 5 households	Less than 10 people	Others	Tenants	5		Not applicable	Other	Tenants	1	More often	0											1 2 7	Diseases
Pour flush toilet	3	1	1	1	1	1	0					0	0	1	1	1	0	1	1	34	Female	Married to one wife		8													0											7	Diseases
Traditional pit latrine	1	0	1	0	0	1	0					0	0	0	0	1	1	0	1	21	Male	Married to one wife		3	More than one year	less than 5 households	Less than 10 people	Neighbors (who are not relatives)		3		1	Other	Have no toilet	1	More often	1	2		All the above	Sanitation facility squatting plan	3 4		1		0	Diseases
Improved pit latrine	4	1	1	1	1	1	0					0	0	1	1	1	1	0	1	34	Female	Married to one wife		5													0											2
Traditional pit latrine	1	0	0	0	0	0	0					0	0	0	1	0	1	0	0	36	Female	Married to one wife		6													0											1 2
Improved pit latrine	4	1	1	1	1	1	0					0	0	1	1	1	1	0	1	30	Male	Married to one wife		8													0											2
Traditional pit latrine	1	0	0	1	1	0	0					0	0	0	0	1	1	0	0	33	Male	Not married		9													0											2 5 7	Diseases
Improved pit latrine	4	1	1	1	1	0	0					0	0	1	1	1	1	1	1	24	Female	Married to one wife		5													0											2
Traditional pit latrine	1	0	0	0	0	0	0					0	0	0	0	0	1	0	0	30	Female	Living together unmarried		7													0											2	Diseases
Pour flush toilet	3	1	1	1	1	1	0					0	0	1	1	1	1	1	1	41	Female	Married to one wife		5													0											2
Ventilated improved pit latrine	5	1	1	1	1	1	0					0	0	1	1	1	1	0	1	58	Female	Widow		6	More than one year	less than 5 households	21 to 30 people	Others	Tenants	5		0			1	More often	0											2
Pour flush toilet	3	1	1	1	1	1	0					0	0	1	1	1	0	0	1	33	Female	Married to one wife		5													0											7	Easy to clean
Improved pit latrine	4	1	1	1	1	1	0					0	0	1	1	1	0	0	1	27	Male	Not married		7													0											7	Diseases
Improved pit latrine	4	1	1	0	0	0	0					0	0	1	0	1	0	0	0	55	Female	Widow		15													0											2
Improved pit latrine	4	1	1	1	0	1	0					1	0	1	0	1	1	0	1	23	Female	Married to one wife		3													0											2 7	Diseases
Ventilated improved pit latrine	5	1	1	1	1	1	0					0	0	1	0	1	1	1	1	29	Female	Not married		4	One year	More than 5 households	21 to 30 people	Others	Tenants	5		Not applicable			1	More often	0							1 4	Rental house			2 3
Improved pit latrine	4	1	1	1	1	1	0					0	0	1	1	1	1	0	1	35	Female	Married to one wife		6													0											7	Geographical factors
Improved pit latrine	4	1	1	1	0	0	0					0	0	1	1	1	1	0	0	35	Male	Married to one wife		6													0											1 2 3
Pour flush toilet	3	1	1	1	1	1	1	1	1	1	1	0	0	1	1	1	0	0	1	42	Female	Widow		5													0											2
Ventilated improved pit latrine	5	1	1	1	1	1	0					0	0	1	1	1	0	1	1	24	Female	Married to one wife		3	More than one year	More than 5 households	10 to 20 people	Neighbors (who are not relatives)		5					1	More often	0											2 3
Improved pit latrine	4	1	1	1	0	1	0					0	0	1	1	1	1	0	0	22	Female	Not married	Mwanaurembo	8	More than one year	less than 5 households	Less than 10 people	Neighbors (who are not relatives)		5		Not applicable	Other	Tenants	1	More often	0											7	Uncivilization na Diseases
Pour flush toilet	3	1	1	1	1	1	1	1	1	1	1	0	0	1	1	1	0	1	1	53	Female	Divorced		6													0											2
Pour flush toilet	3	1	1	1	1	1	0					0	0	1	1	1	1	1	1	26	Female	Married to one wife		6													0											2
Improved pit latrine	4	1	0	1	0	0	0					0	0	1	1	1	1	1	1	45	Female	Married to one wife		5													0											2 7	Diseases
Improved pit latrine	4	1	1	1	1	0	0					0	0	1	1	1	1	0	1	26	Female	Married to one wife		4													0											2
Improved pit latrine	4	1	1	1	1	1	0					0	0	1	1	1	1	1	1	38	Female	Separated		6													0											2
Pour flush toilet	3	1	1	1	1	1	0					0	0	1	1	1	1	0	1	65	Female	Married to one wife		3													0											2 7	Diseases
Traditional pit latrine	1	0	1	1	1	1	0					0	0	0	1	1	1	0	1	42	Male	Married to one wife		7													0											5
Ventilated improved pit latrine	5	1	1	1	1	1	0					0	0	1	1	1	1	1	1	19	Female	Married to one wife		3													0											2
Pour flush toilet	3	1	1	1	0	1	1	1	1	1	0	0	0	1	1	1	1	0	1	58	Female	Married to one wife		8													0											6
Improved pit latrine	4	1	1	1	1	1	0					0	0	1	1	1	1	1	1	42	Female	Married to one wife		3													0											2
Improved pit latrine	4	1	1	1	1	0	0					0	0	1	1	1	1	0	0	27	Female	Not married		5													0											7	Diseases
Improved pit latrine	4	1	1	1	1	1	0					0	0	1	1	1	1	1	1	18	Female	Married to one wife		5	More than one year	less than 5 households	Less than 10 people	Neighbors (who are not relatives)		5					1	More often	0											2
Improved pit latrine	4	1	1	1	1	1	0					0	0	1	0	1	0	0	1	42	Female	Widow		13													0											2
Ventilated improved pit latrine	5	1	1	1	1	1	0					0	0	1	1	1	1	0	1	63	Female	Widow		6													0											2
Traditional pit latrine	1	0	0	0	0	0	0					0	0	0	0	1	1	1	1	101	Female	Widow		2													0											2
Traditional pit latrine	1	0	0	0	0	0	0					0	0	0	0	0	1	0	0	39	Female	Living together unmarried		9													0											1 2
Improved pit latrine	4	1	1	1	1	1	0					0	0	1	1	1	1	0	1	49	Female	Widow		14	More than one year	less than 5 households	10 to 20 people	Neighbors (who are not relatives)		5		0			1	More often	0											2
Improved pit latrine	4	1	1	1	0	0	0					0	0	1	1	1	0	0	1	48	Male	Married to many wives		13	More than one year	less than 5 households	Less than 10 people	Neighbors (who are not relatives)		5		0			1	More often	0											2 3	Geographical factors
Ventilated improved pit latrine	5	1	1	1	1	1	0					0	0	1	1	1	1	1	1	26	Female	Married to one wife		4	One year	less than 5 households	10 to 20 people	Neighbors (who are not relatives)		5					1	More often	0											2 3
Pour flush toilet	3	1	1	1	1	1	1	1	1	1	0	0	0	1	1	1	1	0	1	36	Female	Married to one wife		5													0											2 3
Ventilated improved pit latrine	5	1	1	1	0	1	0					0	0	1	1	1	1	0	1	42	Female	Married to many wives		8													0											1 2
Improved pit latrine	4	1	0	0	0	0	0					0	0	1	1	1	1	1	0	37	Female	Married to one wife		7													0											2
Improved pit latrine	4	1	0	0	0	0	0					0	0	1	1	1	1	1	1	26	Female	Married to one wife		3													0											2
Traditional pit latrine	1	0	0	0	0	0	0					0	0	0	0	0	4	0	0	39	Female	Married to one wife		4	More than one year	less than 5 households	10 to 20 people	Others	Tenants	5					1	More often	0											2	Dislike sharing
Improved pit latrine	4	1	1	1	1	0	0					0	0	1	1	0	1	0	0	34	Male	Living together unmarried		4													0											2
Pour flush toilet	3	1	1	1	1	1	0					0	0	1	1	1	1	1	1	29	Female	Divorced		6													0											2
Pour flush toilet	3	1	1	1	1	1	0					0	0	1	1	1	1	1	1	28	Female	Divorced		3													0											2
Improved pit latrine	4	1	1	1	1	1	0					0	0	1	1	1	0	0	1	46	Female	Widow		9													0											1 2
Improved pit latrine	4	1	1	1	1	1	0					0	0	1	1	1	1	1	1	42	Female	Married to one wife		7													0											2
Traditional pit latrine	1	0	1	1	1	1	0					0	0	0	0	1	MAONI	1	1	51	Female	Married to one wife		5													0											2
Improved pit latrine	4	1	0	0	0	0	0					0	0	1	1	1	1	0	1	40	Female	Married to one wife		2													0											1 2 3
Improved pit latrine	4	1	0	0	0	0	0					0	0	1	1	1	1	0	0	25	Female	Married to many wives		6	More than one year	less than 5 households	Less than 10 people	Others	Tenants	5		Not applicable			1	More often	0											2 7	Not standard
Improved pit latrine	4	1	1	1	1	1	0					0	0	1	1	1	0	1	1	42	Female	Divorced		7	More than one year	less than 5 households	10 to 20 people	Neighbors (who are not relatives)		5		0			1	More often	0											2 3
Improved pit latrine	4	1	1	0	1	1	0					0	0	1	1	1	4	0	1	47	Female	Married to one wife		11													0											2	Diseases
Traditional pit latrine	1	0	1	1	0	0	0					0	0	0	0	1	0	0	0	33	Female	Married to one wife		10	More than one year	less than 5 households	Less than 10 people	Neighbors (who are not relatives)		5 6	house map	Not applicable			1	less often	0											2
Improved pit latrine	4	1	0	1	1	1	0					0	0	1	1	1	1	1	1	52	Female	Married to one wife		5													0											6
Traditional pit latrine	1	0	0	0	0	0	0					0	0	0	0	1	1	0	0	21	Female	Living together unmarried		3													0											2 3	Diseases
Traditional pit latrine	1	0	0	0	0	0	0					0	0	0	0	0	1	1	1	55	Female	Married to many wives		7													0											2
Ventilated improved pit latrine	5	1	1	1	1	1	0					0	0	1	1	1	1	0	1	51	Female	Married to one wife		12													0											2
Pour flush toilet	3	1	1	1	1	1	0					0	0	1	1	1	1	0	1	32	Female	Married to one wife		8	More than one year	less than 5 households	Less than 10 people	Neighbors (who are not relatives)		5		0			1	less often	0											2
Improved pit latrine	4	1	1	1	1	1	0					0	0	1	1	1	1	1	1	35	Female	Married to one wife		6													0											2
Improved pit latrine	4	1	1	1	1	1	0					0	0	1	1	1	1	1	0	38	Female	Married to one wife		1													0											2
Pour flush toilet	3	1	1	1	1	1	1	1	1	1	1	0	0	1	1	1	1	1	1	38	Female	Married to one wife		5													0											7	Uncivilization
Traditional pit latrine	1	0	0	0	0	0	0					0	0	0	1	1	1	1	1	52	Female	Married to one wife		7													0											2 3
Pour flush toilet	3	1	1	1	1	1	0					0	0	1	1	1	1	0	1	25	Female	Married to one wife		8													0											2
Pour flush toilet	3	1	0	1	0	0	0					0	0	1	1	1	1	1	1	54	Female	Widow		3													0											1 2
Improved pit latrine	4	1	1	1	1	1	0					0	0	1	1	1	1	1	1	19	Female	Married to one wife		3	More than one year	less than 5 households	Less than 10 people	Neighbors (who are not relatives)		5		0			1	More often	0											2
Traditional pit latrine	1	0	0	0	0	0	0					0	0	0	0	1	1	1	1	47	Female	Married to one wife	CERTIFICATE	2													0											2
Improved pit latrine	4	1	1	1	1	1	0					0	0	1	1	1	1	0	0	28	Female	Married to one wife		7	Six months	less than 5 households	Less than 10 people	Others	Businessmen	6	No toilet at the business area	0		No toilet	0		0											1 2	Do not participate in cleaning
Traditional pit latrine	1	0	0	0	0	0	0					0	0	0	0	1	1	0	0	28	Female	Married to one wife		3													0											2
Ventilated improved pit latrine	5	1	1	1	1	1	0					0	0	1	1	1	1	0	0	36	Female	Married to one wife		9													0											2
Traditional pit latrine	1	0	0	0	0	0	0					0	0	0	0	1	1	0	0	25	Female	Living together unmarried		5	One year	less than 5 households	Less than 10 people	Neighbors (who are not relatives)		5	Toilet collapsed	1	Collapsed		0		0											2	Diseases
Improved pit latrine	4	1	1	1	1	1	0					0	0	1	0	1	1	1	1	40	Female	Married to one wife		6													0											7	Diseases
Improved pit latrine	4	1	1	1	1	1	0					0	0	1	1	1	0	0	1	38	Female	Married to one wife		7													0											2
Improved pit latrine	4	1	1	1	0	0	0					1	0	1	0	1	1	0	1	59	Female	Married to one wife		5													0											2
Pour flush toilet	3	1	1	1	1	1	0					0	0	1	1	1	1	1	1	30	Female	Married to one wife		5													0											2 3
Improved pit latrine	4	1	0	1	0	0	0					1	0	1	1	0	1	0	0	30	Female	Living together unmarried		4	Six months	less than 5 households	Less than 10 people	Neighbors (who are not relatives)		5		0			0		0											1 2	Diseases.
Ventilated improved pit latrine	5	1	1	1	1	1	0					0	0	1	1	1	1	0	1	41	Female	Married to one wife		5													0											2
Pour flush toilet	3	1	1	1	1	1	0					0	0	1	1	1	1	0	1	25	Female	Married to one wife		24													1	2		Relatives	Sanitation facility squatting plan	1 4		1 3		0	Diseases
Traditional pit latrine	1	0	1	1	1	1	0					0	0	0	0	0	0	0	1	33	Female	Married to one wife		6													0											7	Source of dispute
Ventilated improved pit latrine	5	1	1	1	1	1	0					0	0	1	1	1	1	0	1	29	Female	Married to one wife		4	More than one year	less than 5 households	Less than 10 people	Relatives		1 4		0			1	More often	0											2 5
Pour flush toilet	3	1	1	1	1	1	0					0	0	1	1	1	1	0	1	41	Male	Living together unmarried		7													0											2 7	Diseases
Improved pit latrine	4	1	1	1	1	1	0					0	0	1	1	1	1	1	1	23	Female	Married to one wife		3													0											2
Pour flush toilet	3	1	1	1	1	1	0					0	0	1	1	1	1	1	1	24	Female	Not married		3													0											2
Improved pit latrine	4	1	1	1	1	1	0					0	0	1	1	1	1	1	1	22	Female	Not married		3													0											2 3 7	Diseases
Improved pit latrine	4	1	1	1	1	1	0					0	0	1	1	1	1	0	1	37	Female	Widow		10													0											2
Improved pit latrine	4	1	1	1	1	0	0					0	0	1	0	0	1	0	1	43	Female	Separated		2	More than one year	Five households	10 to 20 people	Others	Tenants	5		Not applicable			1	More often	0											2 7	Diseases
Improved pit latrine	4	1	1	1	0	1	0					0	0	1	1	1	1	1	1	35	Female	Married to one wife		4													0											2
Traditional pit latrine	1	0	1	1	1	1	0					0	0	0	1	1	1	1	1	52	Female	Married to one wife		4													0											2
Pour flush toilet	3	1	1	1	1	1	0					0	0	1	1	1	1	1	1	26	Female	Married to one wife		4													0											2
Traditional pit latrine	1	0	0	0	0	1	0					0	1	0	0	0	4	0	0	62	Male	Married to one wife	Darasa la nne	22													0											6
Pour flush toilet	3	1	1	1	1	1	0					0	0	1	1	1	1	0	1	35	Male	Married to one wife		5													0											2 7	Diseases
Ventilated improved pit latrine	5	1	1	1	1	1	0					0	0	1	1	1	1	1	1	31	Female	Married to one wife		4													0											2
Pour flush toilet	3	1	1	1	1	1	0					0	0	1	1	1	1	1	1	50	Male	Married to one wife		6													0											2
Ventilated improved pit latrine	5	1	1	1	1	0	0					0	0	1	1	1	1	1	1	60	Female	Married to one wife		3	More than one year	less than 5 households	10 to 20 people	Neighbors (who are not relatives)		5		Not applicable			1	More often	0											2
Improved pit latrine	4	1	1	1	0	1	0					0	0	1	1	1	1	0	1	38	Female	Married to one wife		7													0											7	Diseases
Ventilated improved pit latrine	5	1	1	1	1	1	0					0	0	1	1	1	1	0	1	24	Female	Living together unmarried		5													0											2	Diseases
Traditional pit latrine	1	0	0	0	0	0	0					0	0	0	0	1	1	0	0	24	Female	Married to one wife		4													0											2 3
Improved pit latrine	4	1	1	1	1	1	0					0	0	1	1	1	1	1	1	30	Female	Married to one wife		4													0											2
Improved pit latrine	4	1	0	1	0	1	0					0	0	1	1	1	1	1	1	27	Male	Not married		2													0											2
Traditional pit latrine	1	0	0	0	0	0	0					0	0	0	0	0	1	0	0	27	Female	Married to one wife		6													0											2	Diseases
Traditional pit latrine	1	0	0	0	0	0	0					0	0	0	0	1	1	1	1	39	Female	Married to one wife		8													0											2 7	No cooperation incase of collapse
Traditional pit latrine	1	0	1	1	0	1	0					1	0	0	0	1	1	0	1	39	Male	Married to one wife		9													1	1 3		Relatives	Sanitation facility squatting plan	1 4		1 3		0	Diseases
Traditional pit latrine	1	0	0	0	0	0	0					0	1	0	0	0	1	0	0	22	Male	Not married		2													0											2
Improved pit latrine	4	1	1	1	0	1	0					0	0	1	1	1	1	0	1	32	Female	Married to one wife		9													0											2
Pour flush toilet	3	1	1	1	1	1	0					0	0	1	1	1	1	1	1	42	Male	Married to one wife		4													0											7	Not healthy
Improved pit latrine	4	1	1	1	1	1	0					0	0	1	1	1	1	0	1	38	Female	Married to one wife		7													0											2
Improved pit latrine	4	1	1	1	1	1	1	1	1	0	0	0	0	1	1	1	0	0	1	45	Male	Married to one wife		11													0											2
Improved pit latrine	4	1	1	1	1	1	0					0	0	1	1	1	1	1	1	25	Female	Separated		3													0											2 3
Traditional pit latrine	1	0	1	1	0	0	0					0	0	0	0	1	4	0	1	24	Male	Not married		10													0											7	Not healthy
Improved pit latrine	4	1	1	1	1	1	0					0	0	1	1	1	1	0	1	40	Female	Living together unmarried		5	More than one year	less than 5 households	Less than 10 people	Others	Tenants	5		Not applicable			1	More often	0											2
Improved pit latrine	4	1	1	1	1	1	0					0	0	1	1	1	1	0	0	35	Female	Married to one wife		7													0											2
Improved pit latrine	4	1	1	1	1	1	0					0	0	1	1	1	1	1	1	35	Female	Married to one wife		5													0											2
Ventilated improved pit latrine	5	1	1	1	0	1	0					0	0	1	0	1	1	0	1	32	Female	Married to one wife		6													0											2
Pour flush toilet	3	1	1	1	1	1	0					0	0	1	1	1	1	1	1	36	Female	Separated		3	More than one year	less than 5 households	Less than 10 people	Neighbors (who are not relatives)		5					1	More often	0											2 3
Ventilated improved pit latrine	5	1	1	1	1	1	0					0	0	1	1	1	0	0	1	31	Female	Married to one wife		11	More than one year	less than 5 households	10 to 20 people	Others	Tenants	5		Not applicable			1	More often	0											2
Traditional pit latrine	1	0	0	0	0	0	0					0	0	0	1	1	1	1	1	40	Female	Married to one wife		5													0											2
Pour flush toilet	3	1	1	1	1	1	1	1	1	0	1	0	0	1	1	1	MAONI	0	1	49	Female	Married to one wife		5													0											1 2 3
Traditional pit latrine	1	0	0	0	0	0	0					1	0	0	0	1	1	0	0	39	Female	Married to one wife		6													0											2	Diseases
Ventilated improved pit latrine	5	1	1	1	1	1	0					0	0	1	1	1	1	0	1	29	Male	Married to one wife		5													0											2
Improved pit latrine	4	1	1	1	1	1	0					0	0	1	1	1	1	1	1	18	Female	Not married		6													0											2 3
Improved pit latrine	4	1	1	1	1	1	0					0	0	1	1	1	1	1	1	62	Female	Widow		5													0											2
Improved pit latrine	4	1	0	1	0	0	0					0	0	1	1	1	1	1	1	42	Male	Married to one wife		11													0											2 7	Diseases
Improved pit latrine	4	1	1	1	1	1	0					0	0	1	1	1	1	1	1	29	Male	Married to one wife		3													0											2
Ventilated improved pit latrine	5	1	1	1	1	1	0					0	0	1	1	1	1	0	1	29	Male	Married to one wife		3													0											2
Improved pit latrine	4	1	1	1	1	1	0					0	0	1	1	1	1	1	1	29	Male	Not married		1	More than one year	Five households	Less than 10 people	Neighbors (who are not relatives)		5		0			1	More often	0											2
Traditional pit latrine	1	0	1	1	1	1	0					0	0	0	1	1	1	1	1	29	Female	Married to one wife		4	More than one year	less than 5 households	Less than 10 people	Neighbors (who are not relatives)		5					1	More often	0											2 3
Improved pit latrine	4	1	1	0	0	0	0					0	0	1	1	1	1	0	1	35	Female	Married to one wife		12													0											2
Traditional pit latrine	1	0	0	0	0	0	0					0	1	0	0	0	1	0	0	38	Female	Living together unmarried		3													0											1 2	Diseases
Ventilated improved pit latrine	5	1	1	1	1	1	0					0	0	1	1	1	1	0	1	43	Male	Married to one wife		6													1	4	Neighborhood	All the above	Sanitation facility squatting plan	1 2 4		1 2 3		0	Diseases
Improved pit latrine	4	1	1	1	1	1	0					0	0	1	1	1	1	1	1	22	Male	Married to one wife		3	More than one year	less than 5 households	Less than 10 people	Neighbors (who are not relatives)		5					1	less often	0											2
Traditional pit latrine	1	0	0	0	0	0	0					1	0	0	0	0	1	0	0	26	Male	Married to one wife		3	More than one year	less than 5 households	Less than 10 people	Neighbors (who are not relatives)		5		0			1	More often	0											2	Diseases
Traditional pit latrine	1	0	0	0	0	0	0					0	0	0	1	0	1	0	0	37	Female	Living together unmarried		3													0											2	Diseases
Traditional pit latrine	1	0	0	0	0	0	0					0	0	0	0	1	1	0	0	31	Female	Married to one wife		13													0											1 2 3
Improved pit latrine	4	1	1	1	0	1	0					0	0	1	1	1	MAONI	0	1	24	Male	Not married		4													0											7	Diseases
Improved pit latrine	4	1	1	1	1	1	0					0	0	1	1	1	0	0	1	47	Female	Married to one wife		14													0											2 7	Diseases
Improved pit latrine	4	1	1	1	1	0	0					0	0	1	1	1	1	0	0	65	Male	Separated		6													0											6
Improved pit latrine	4	1	1	1	0	1	0					0	0	1	1	1	1	0	1	32	Female	Married to one wife		7													0											2
Improved pit latrine	4	1	1	1	1	0	0					0	0	1	1	1	1	0	0	46	Female	Married to one wife		10													0											2
Pour flush toilet	3	1	1	1	1	1	0					0	0	1	1	1	1	1	1	34	Male	Married to one wife		6													0											2
Traditional pit latrine	1	0	0	0	0	0	0					0	0	0	0	1	1	1	1	60	Female	Widow	Darasa la nne	7													0											7	Every one had his/her own civilization
Improved pit latrine	4	1	0	1	0	0	0					0	0	1	1	1	1	0	0	48	Female	Married to one wife		3													0											2 7	Diseases
Traditional pit latrine	1	0	0	0	0	0	0					0	0	0	0	0	4	0	0	39	Female	Married to one wife		4	More than one year	less than 5 households	10 to 20 people	Others	Tenants	5					1	More often	0											2	Dislike
Traditional pit latrine	1	0	0	0	0	0	0					0	0	0	0	1	1	0	0	38	Female	Married to one wife		6													0											7	Diseases
Improved pit latrine	4	1	0	0	0	0	0					0	0	1	1	1	1	1	1	37	Male	Married to one wife		4													0											2 7	Diseases
Ventilated improved pit latrine	5	1	1	1	1	1	0					0	0	1	1	1	1	1	1	35	Female	Married to one wife		3													0											2
Pour flush toilet	3	1	1	1	1	1	0					0	0	1	1	1	1	1	1	34	Female	Not married		3													0											2
Traditional pit latrine	1	0	1	0	0	0	0					0	0	0	1	1	0	0	1	31	Female	Married to one wife		12													0											2
Improved pit latrine	4	1	1	1	0	1	0					0	0	1	1	1	1	1	1	46	Female	Married to one wife		6													0											6
Pour flush toilet	3	1	1	1	1	1	0					0	0	1	1	1	1	0	1	28	Female	Not married		3													0											2	Diseases
Improved pit latrine	4	1	1	0	1	0	0					0	0	1	1	1	1	1	1	34	Female	Married to one wife		6	More than one year	less than 5 households	Less than 10 people	Relatives		4							0											2
Traditional pit latrine	1	0	0	0	0	0	0					0	0	0	0	0	1	0	0	54	Female	Separated		1	More than one year	Five households	21 to 30 people	Relatives		6	All 5 houses are owned by one person	1	Collapsed		1	less often	0											2 3	Water shortage
Improved pit latrine	4	1	0	1	0	0	0					0	0	1	1	1	1	1	1	34	Female	Married to one wife		4													0											2
Improved pit latrine	4	1	1	1	0	1	0					0	0	1	1	1	1	0	0	35	Male	Living together unmarried		5													0											2
Pour flush toilet	3	1	1	1	1	1	1	0	0	1	0	0	0	1	1	1	4	0	1	33	Female	Married to many wives		3													0											2 7	Diseases
Pour flush toilet	3	1	1	1	1	1	0					0	0	1	1	1	1	0	1	30	Male	Married to one wife		15													0											1 2
Pour flush toilet	3	1	1	1	1	1	0					0	0	1	1	1	1	0	1	23	Female	Married to one wife		8	More than one year	More than 5 households	10 to 20 people	Others	Tenants	5		Not applicable			1	More often	0											2
Improved pit latrine	4	1	1	1	1	1	0					0	0	1	1	1	1	0	1	36	Female	Married to one wife		11													0											2
Ventilated improved pit latrine	5	1	1	1	1	1	0					0	0	1	1	1	1	1	1	42	Female	Married to one wife		4													0											2 3
Traditional pit latrine	1	0	0	0	0	0	0					0	0	0	0	1	1	0	1	24	Female	Married to one wife		4													0											2
Pour flush toilet	3	1	1	1	1	1	0					0	0	1	1	1	0	0	1	38	Female	Married to one wife		9													0											1 2 7	Diseases
Traditional pit latrine	1	0	0	0	0	0	0					0	0	0	0	1	1	1	1	30	Female	Married to one wife		3													0											2
Traditional pit latrine	1	0	0	0	0	1	0					0	0	0	0	1	1	1	1	58	Male	Married to one wife		6	More than one year	less than 5 households	10 to 20 people	Neighbors (who are not relatives)		5		Not applicable			1	More often	0											2 3 4 5
Improved pit latrine	4	1	1	1	1	1	0					0	0	1	1	1	0	0	1	28	Female	Married to one wife		21													0											1 2
Traditional pit latrine	1	0	0	0	0	0	0					0	0	0	0	1	1	0	0	41	Female	Widow		5													0											2
Improved pit latrine	4	1	1	1	1	1	0					0	0	1	1	1	1	1	1	22	Female	Married to one wife		5	More than one year	More than 5 households	10 to 20 people	Neighbors (who are not relatives)		5					1	More often	0											2 3
Traditional pit latrine	1	0	1	1	1	1	0					0	0	0	1	1	0	0	1	59	Female	Widow		17	More than one year	less than 5 households	10 to 20 people	Neighbors (who are not relatives)		5		0			1	More often	0											1 2
Traditional pit latrine	1	0	0	0	0	1	0					0	0	0	0	1	1	0	0	32	Female	Married to one wife		9													0											6
Ventilated improved pit latrine	5	1	1	1	0	1	0					0	0	1	1	1	1	0	1	22	Female	Not married		6													1	2		Relatives	Sanitation facility squatting plan	1 3		1 3		0	Diseases
Improved pit latrine	4	1	1	1	1	1	0					0	0	1	1	0	1	1	1	42	Female	Married to one wife		7	More than one year	less than 5 households	10 to 20 people	Neighbors (who are not relatives)		5		0			1	More often	0											1 2
Ventilated improved pit latrine	5	1	1	1	1	1	0					0	0	1	0	1	1	0	1	35	Female	Married to one wife		6	More than one year	less than 5 households	Less than 10 people	Neighbors (who are not relatives)		2		0			0		1	4	Neighborhood	All the above	Sanitation facility squatting plan	1 3		1 3		0	Diseases
Pour flush toilet	3	1	1	1	1	1	1	1	1	1	1	0	0	1	1	1	1	0	1	18	Female	Not married		6													0											2
Improved pit latrine	4	1	1	1	1	1	0					0	0	1	1	1	0	1	1	34	Female	Married to one wife		6	More than one year	Five households	10 to 20 people	Neighbors (who are not relatives)		5					1	less often	0											2
Pour flush toilet	3	1	1	1	1	1	0					0	0	1	1	1	1	1	1	32	Female	Married to one wife		7													0											2 3
Improved pit latrine	4	1	1	1	0	0	0					0	0	1	1	1	1	0	0	40	Male	Married to one wife		6													0											2	Diseases
Improved pit latrine	4	1	1	1	0	1	0					0	0	1	1	1	1	0	0	36	Male	Not married		1													0											7	Diseases
Improved pit latrine	4	1	1	1	1	1	0					0	0	1	1	1	1	1	1	24	Female	Divorced		3	More than one year	less than 5 households	10 to 20 people	Neighbors (who are not relatives)		5					1	More often	0											2 3
Improved pit latrine	4	1	1	1	1	1	0					0	0	1	1	1	1	0	1	32	Female	Married to one wife		5													0											2
Improved pit latrine	4	1	0	0	0	0	0					0	0	1	1	1	1	1	1	38	Male	Married to one wife		6													0											2 3
Ventilated improved pit latrine	5	1	1	1	1	1	0					0	0	1	1	1	1	1	1	34	Female	Married to one wife		4													0											2
Traditional pit latrine	1	0	1	1	0	0	0					0	0	0	0	1	4	0	1	41	Female	Widow		6													0											2
Pour flush toilet	3	1	1	1	1	1	0					0	0	1	1	1	1	1	1	23	Female	Married to one wife		3													0											2
Improved pit latrine	4	1	1	1	1	1	0					0	0	1	1	1	1	1	1	32	Male	Married to one wife		6													0											2 3
Pour flush toilet	3	1	0	1	0	0	0					0	0	1	1	1	1	1	1	28	Female	Married to one wife		4													0											2
Improved pit latrine	4	1	1	1	1	1	0					0	0	1	1	1	1	0	1	35	Female	Married to one wife		5													0											2
Pour flush toilet	3	1	1	1	1	1	0					0	0	1	1	1	1	1	1	34	Female	Married to one wife		4													0											2
Pour flush toilet	3	1	1	1	1	1	0					0	0	1	1	0	1	0	1	49	Female	Divorced		3	More than one year	less than 5 households	Less than 10 people	Neighbors (who are not relatives)		5		0			1	More often	0											2
Traditional pit latrine	1	0	0	0	0	0	0					0	0	0	0	0	1	0	0	32	Female	Not married		7													0											2 3
Ventilated improved pit latrine	5	1	1	1	1	1	0					0	0	1	1	1	4	0	1	41	Female	Married to one wife		10													0											2
Traditional pit latrine	1	0	1	1	1	1	0					0	0	0	1	0	1	0	0	35	Female	Married to one wife		8													0											2
Traditional pit latrine	1	0	1	1	0	0	0					0	0	0	0	1	1	1	1	50	Female	Married to many wives		2													0											2
Improved pit latrine	4	1	1	1	1	1	0					0	0	1	1	1	1	1	1	23	Female	Married to one wife		4	More than one year	less than 5 households	10 to 20 people	Neighbors (who are not relatives)		5					1	less often	0											2 3
Ventilated improved pit latrine	5	1	1	1	1	1	1	1	1	1	0	1	1	1	1	0	1	0	0	42	Male	Married to one wife		5	More than one year	less than 5 households	10 to 20 people	Relatives		1 4		0			1	More often	0											2
Improved pit latrine	4	1	0	1	0	0	0					0	0	1	1	1	1	1	0	50	Male	Married to one wife		6													0											2
Ventilated improved pit latrine	5	1	1	1	1	1	0					0	0	1	1	1	1	1	1	31	Male	Not married		1	More than one year	less than 5 households	10 to 20 people	Neighbors (who are not relatives)		5					1	More often	0											2
Pour flush toilet	3	1	1	1	0	1	0					0	0	1	1	1	1	1	1	42	Female	Married to one wife		6													0											2
Ventilated improved pit latrine	5	1	1	1	1	1	0					0	0	1	1	1	1	0	1	37	Female	Married to one wife		6													0											2
Improved pit latrine	4	1	1	1	1	1	0					0	0	1	1	1	1	1	1	29	Male	Not married		1	More than one year	less than 5 households	Less than 10 people	Neighbors (who are not relatives)		5		0			1	More often	0											2
Pour flush toilet	3	1	1	1	1	0	0					0	0	1	0	1	1	1	1	44	Female	Married to one wife		4													0											7	Diseases
Pour flush toilet	3	1	1	1	1	1	0					0	0	1	1	1	0	1	1	24	Male	Not married		20													0											2
Pour flush toilet	3	1	1	1	1	0	0					0	0	1	1	1	1	1	1	24	Female	Not married		2													0											7	Diseases
Improved pit latrine	4	1	1	1	1	0	0					0	0	1	1	1	1	0	1	36	Female	Married to one wife		2													0											2 7	Diseases
Pour flush toilet	3	1	1	1	1	1	0					0	0	1	1	1	1	1	1	28	Female	Married to one wife		7													0											2 3
Improved pit latrine	4	1	1	1	1	1	0					0	0	1	1	1	0	0	1	22	Female	Living together unmarried		15													0											2
Improved pit latrine	4	1	1	1	1	0	0					0	0	1	1	1	1	1	1	38	Female	Living together unmarried		4	More than one year	less than 5 households	10 to 20 people	Others	Tenants	5		Not applicable			1	More often	1	4	Landlord	All the above	Sanitation facility squatting plan	1 4		4	Diseases	0	Uncivilized users
Pour flush toilet	3	1	1	1	1	1	0					0	0	1	1	1	0	1	1	33	Female	Married to one wife		4	More than one year	less than 5 households	10 to 20 people	Others	Tenants	5		Not applicable			1	More often	0											1 2 3
Traditional pit latrine	1	0	1	1	1	1	0					0	0	0	0	1	MAONI	0	1	58	Male	Married to one wife		7	More than one year	Five households	Less than 10 people	Neighbors (who are not relatives)		5		Not applicable			1	More often	0											7	Diseases
Improved pit latrine	4	1	1	1	1	1	0					0	0	1	1	1	0	1	1	26	Female	Married to one wife		3													1	4	Neighborhood	All the above	Sanitation facility squatting plan	1		1		0	No alternatives
Traditional pit latrine	1	0	0	0	0	1	0					0	0	0	0	1	1	0	0	45	Female	Married to one wife		9													0											2
Improved pit latrine	4	1	1	1	1	0	0					0	0	1	1	1	1	0	0	44	Male	Married to one wife		5													0											2
Improved pit latrine	4	1	1	1	1	1	0					0	0	1	1	1	1	0	1	36	Female	Divorced		5													0											2
Improved pit latrine	4	1	1	1	1	1	0					0	0	1	1	1	0	0	1	35	Female	Married to one wife		8	More than one year	Five households	10 to 20 people	Others	Tenants	5		Not applicable			1	More often	0											2 3
Ventilated improved pit latrine	5	1	1	1	0	1	1	0	0	0	0	0	0	1	1	1	1	0	1	18	Female	Not married		5													0											2
Traditional pit latrine	1	0	1	1	0	0	0					1	0	0	0	1	1	0	1	32	Male	Married to one wife		4													0											2
Improved pit latrine	4	1	1	1	1	1	0					0	0	1	1	1	1	0	1	32	Female	Married to one wife		11													0											2
Ventilated improved pit latrine	5	1	1	1	0	0	0					1	0	1	0	1	1	0	1	25	Female	Married to one wife		5													0											2
Traditional pit latrine	1	0	0	0	0	0	0					0	0	0	0	1	1	0	0	45	Male	Living together unmarried		2													0											2
Improved pit latrine	4	1	1	1	1	1	0					0	0	1	1	1	1	1	1	29	Female	Married to one wife		3													0											7	Diseases
Improved pit latrine	4	1	1	1	1	1	0					1	1	1	1	1	1	0	1	38	Female	Married to one wife		13													0											2
Pour flush toilet	3	1	1	1	1	0	0					0	0	1	1	1	1	1	1	58	Female	Married to one wife		6													0											2
Improved pit latrine	4	1	1	1	1	1	0					0	0	1	1	1	1	1	1	33	Male	Married to one wife		4													0											2
Improved pit latrine	4	1	1	1	1	0	0					0	0	1	0	1	1	0	1	35	Female	Married to one wife		4	More than one year	less than 5 households	Less than 10 people	Others	Tenants	5		Not applicable			1	More often	0											2
Pour flush toilet	3	1	1	1	1	1	0					0	0	1	1	1	1	0	1	52	Male	Married to one wife		6													0											2 3
Improved pit latrine	4	1	1	1	1	1	0					0	0	1	1	1	1	0	1	21	Female	Married to one wife		5													0											2
Improved pit latrine	4	1	0	1	0	1	0					0	0	1	1	1	1	1	1	18	Female	Not married		7													0											7	Diseases
Traditional pit latrine	1	0	0	0	0	0	0					0	0	0	0	1	1	1	1	37	Male	Married to one wife		5													0											7	Diseases
Improved pit latrine	4	1	0	1	1	0	0					0	0	1	1	1	1	1	1	53	Male	Married to one wife		3													0											2
Improved pit latrine	4	1	1	1	1	1	0					0	0	1	1	1	1	1	1	53	Male	Married to one wife		6													0											2
Traditional pit latrine	1	0	1	0	1	1	0					0	0	0	1	1	1	1	1	23	Female	Married to one wife		3													0											2 3
Improved pit latrine	4	1	0	0	0	0	0					0	0	1	1	1	1	1	1	32	Male	Not married		2													0											2
Pour flush toilet	3	1	1	1	1	1	0					0	0	1	1	1	0	0	1	38	Female	Married to one wife		4													0											2
Pour flush toilet	3	1	1	1	1	1	0					0	0	1	1	1	1	1	1	32	Female	Married to one wife		10													0											2
Improved pit latrine	4	1	1	1	1	0	0					0	0	1	1	0	1	0	0	25	Female	Married to one wife		3													0											2	Diseases
Improved pit latrine	4	1	1	1	1	1	0					0	0	1	1	1	1	1	1	32	Male	Married to one wife		3													0											2
Traditional pit latrine	1	0	0	0	1	0	0					0	0	0	0	0	1	0	0	54	Female	Widow		4	More than one year	less than 5 households	10 to 20 people	Neighbors (who are not relatives)		5		0			1	More often	0											2
Ventilated improved pit latrine	5	1	0	0	0	0	0					0	0	1	1	1	1	1	1	28	Female	Married to one wife		4													0											2 7	Diseases
Pour flush toilet	3	1	1	1	1	1	0					0	0	1	1	1	1	1	1	32	Female	Married to one wife		4													0											2 3
Traditional pit latrine	1	0	1	0	1	1	0					0	0	0	0	1	0	1	1	40	Female	Married to one wife		7													0											7	Diseases
Pour flush toilet	3	1	1	1	1	1	0					0	0	1	1	1	1	1	1	42	Female	Married to one wife		4													0											2
Improved pit latrine	4	1	0	0	0	0	0					0	0	1	1	1	1	1	0	26	Female	Married to one wife		3	More than one year	less than 5 households	Less than 10 people	Neighbors (who are not relatives)		5					1	less often	0											2
Traditional pit latrine	1	0	0	0	0	0	0					0	0	0	0	0	4	0	0	56	Female	Married to one wife		12													0											2
Pour flush toilet	3	1	1	1	1	1	0					0	0	1	1	1	0	1	1	18	Female	Not married		2	More than one year	less than 5 households	More than 30 people	Others	Businessmen.	6	Asked to share with us	Not applicable			1	less often	0											1 2
Improved pit latrine	4	1	1	1	0	1	0					0	0	1	1	1	1	0	1	29	Female	Living together unmarried		10	One year	less than 5 households	10 to 20 people	Neighbors (who are not relatives)		5		0			1	More often	0											2	Diseases
Ventilated improved pit latrine	5	1	1	1	1	1	0					0	0	1	1	1	1	1	1	64	Female	Married to one wife		9													0											2 3
Improved pit latrine	4	1	1	1	0	1	0					0	0	1	1	0	1	0	0	22	Female	Married to one wife		5													0											1 2 3	Diseases
Improved pit latrine	4	1	1	1	1	1	0					0	0	1	1	1	1	0	1	39	Female	Divorced		13													0											2
Improved pit latrine	4	1	1	1	1	1	0					0	0	1	1	1	1	1	1	23	Female	Married to one wife		4	More than one year	less than 5 households	10 to 20 people	Neighbors (who are not relatives)		5					1	More often	0											2 3
Traditional pit latrine	1	0	0	0	0	0	0					0	0	0	0	1	1	0	1	30	Female	Married to one wife		8													0											7	Everyone is supposed to have his/her own toilet
Traditional pit latrine	1	0	1	1	1	1	0					0	0	0	0	0	1	0	0	41	Male	Married to one wife		4													0											2	Diseases
Traditional pit latrine	1	0	0	0	0	0	0					1	0	0	0	0	1	0	0	30	Female	Married to one wife		8													0											2	Diseases
Pour flush toilet	3	1	1	1	1	1	0					0	0	1	1	1	1	1	1	38	Female	Divorced		1													0											7	Everyone is supposed to have his/her own toilet
Ventilated improved pit latrine	5	1	1	1	1	1	0					0	1	1	1	1	1	1	1	36	Female	Married to one wife		5	One year	less than 5 households	10 to 20 people	Neighbors (who are not relatives)		5		Not applicable			1	More often	0											2
Improved pit latrine	4	1	0	1	0	0	0					0	0	1	1	1	1	1	1	20	Female	Not married		5	One year	less than 5 households	Less than 10 people	Neighbors (who are not relatives)		2		Not applicable			0		0											7	Diseases
Pour flush toilet	3	1	1	1	1	1	0					1	0	1	1	1	1	0	1	30	Female	Married to many wives		4													0											7	Diseases
Improved pit latrine	4	1	0	1	0	0	0					0	0	1	1	0	1	0	0	26	Female	Married to many wives		5													0											2	Diseases
Traditional pit latrine	1	0	0	0	0	0	0					0	0	0	0	1	1	1	1	30	Female	Married to one wife		7													0											7	Diseases
Traditional pit latrine	1	0	0	0	0	0	0					0	0	0	1	1	1	1	1	43	Male	Married to one wife		6													0											2
Improved pit latrine	4	1	1	1	1	1	0					0	0	1	1	1	1	1	1	28	Female	Married to one wife		4	More than one year	More than 5 households	10 to 20 people	Neighbors (who are not relatives)		5					1	More often	0											2 5
Ventilated improved pit latrine	5	1	1	1	1	1	0					0	0	1	1	1	1	1	1	26	Female	Married to one wife		6	More than one year	less than 5 households	10 to 20 people	Neighbors (who are not relatives)		5		0			1	less often	0											2 3
Improved pit latrine	4	1	1	1	0	1	0					0	0	1	1	1	1	0	1	46	Female	Married to one wife		9													0											2
Traditional pit latrine	1	0	0	0	1	1	0					0	0	0	0	1	1	1	1	34	Female	Living together unmarried		3													0											2
Ventilated improved pit latrine	5	1	1	1	1	1	0					0	0	1	1	1	1	0	1	44	Female	Married to one wife	Form two	5													0											2
Pour flush toilet	3	1	1	1	1	1	0					0	0	1	1	1	1	1	1	32	Female	Married to one wife		3													0											2
Traditional pit latrine	1	0	0	0	0	1	0					0	0	0	0	1	4	1	1	58	Female	Widow		1													0											2
Traditional pit latrine	1	0	1	1	0	0	0					0	0	0	0	0	1	0	0	28	Male	Living together unmarried		3	More than one year	More than 5 households	10 to 20 people	Neighbors (who are not relatives)		5		0			1	More often	0											2	Diseases
Improved pit latrine	4	1	1	1	0	0	0					0	0	1	1	1	1	1	1	41	Male	Married to one wife		3													0											2 3
Traditional pit latrine	1	0	0	0	0	0	0					0	0	0	1	0	1	0	0	21	Female	Living together unmarried		4													0											1 2	Diseases
Pour flush toilet	3	1	1	1	1	1	0					0	0	1	1	1	1	1	1	26	Female	Married to one wife		3													0											2
Traditional pit latrine	1	0	0	0	0	0	0					0	0	0	0	0	1	0	0	25	Male	Not married		2													0											1 2	Diseases
Improved pit latrine	4	1	1	1	1	1	0					0	0	1	1	1	1	0	1	56	Female	Widow		5													0											2
Improved pit latrine	4	1	1	1	1	1	0					0	0	1	1	1	1	1	1	24	Female	Not married		10													0											2 3
Pour flush toilet	3	1	1	1	1	1	0					0	0	1	1	1	1	0	1	30	Female	Married to one wife		4													0											2 7	Diseases
Traditional pit latrine	1	0	0	0	0	0	0					0	1	0	0	0	1	0	0	58	Female	Widow		3													0											2
Pour flush toilet	3	1	1	1	1	1	0					0	0	1	1	1	4	1	1	60	Male	Married to one wife		7													0											7	The toilet will get full early
Pour flush toilet	3	1	1	1	1	1	0					0	0	1	1	1	1	1	1	30	Female	Married to one wife		4													0											7	Diseases
Ventilated improved pit latrine	5	1	1	1	1	1	0					0	0	1	1	1	1	0	1	31	Male	Married to one wife		8	More than one year	less than 5 households	10 to 20 people	Relatives		4		0			1	More often	1	2		Relatives	Sanitation facility squatting plan	1		1 2		0	Diseases		Diseases
Pour flush toilet	3	1	1	1	1	1	0					0	0	1	1	1	1	0	1	38	Female	Separated		11													0											2
Traditional pit latrine	1	0	0	0	0	0	0					0	0	0	1	1	1	1	1	53	Female	Married to one wife		7													0											2 7	Diseases
Traditional pit latrine	1	0	0	0	0	0	0					0	0	0	0	0	1	1	1	45	Male	Married to one wife		8													0											2
Pour flush toilet	3	1	1	1	1	1	0					0	0	1	1	1	1	1	1	27	Male	Not married		2													0											2
Improved pit latrine	4	1	0	0	0	0	0					0	0	1	1	1	1	1	1	38	Female	Married to one wife		7													0											2 3
Improved pit latrine	4	1	0	1	0	0	0					0	0	1	0	1	1	0	0	32	Female	Living together unmarried		6	More than one year	less than 5 households	Less than 10 people	Neighbors (who are not relatives)		5		0			1	less often	0											1 2
Improved pit latrine	4	1	1	1	1	1	0					0	0	1	0	1	1	0	1	29	Male	Married to one wife		8													0											2 7	Diseases
Improved pit latrine	4	1	0	1	0	0	0					0	0	1	0	0	1	0	1	31	Female	Married to one wife		4	Six months	less than 5 households	More than 30 people	Neighbors (who are not relatives)		6	Toilet collapsed	1	Collapsed		0		0											2
Pour flush toilet	3	1	1	1	1	1	0					0	0	1	1	1	0	0	1	35	Female	Married to one wife		4													0											2 4
Pour flush toilet	3	1	1	1	1	1	0					0	0	1	1	0	1	0	1	30	Female	Married to one wife		4													0											2
Pour flush toilet	3	1	1	1	1	1	1	1	1	1	1	0	0	1	1	1	MAONI	0	1	49	Male	Married to one wife		6													0											5
Traditional pit latrine	1	0	0	0	0	0	0					0	0	0	0	1	1	0	0	29	Female	Married to one wife		7	More than one year	less than 5 households	10 to 20 people	Others	Tenants	5		Not applicable			1	More often	0											2
Traditional pit latrine	1	0	0	0	0	0	0					0	1	0	0	0	1	0	0	30	Female	Married to one wife		5													0											2	Diseases
Improved pit latrine	4	1	1	1	1	1	0					0	0	1	1	1	1	0	1	49	Male	Married to one wife		6													0											2
Ventilated improved pit latrine	5	1	1	1	1	1	0					0	0	1	1	1	1	1	1	28	Male	Married to one wife		4	More than one year	less than 5 households	Less than 10 people	Neighbors (who are not relatives)		5					1	More often	0											2 3
Traditional pit latrine	1	0	1	0	0	0	0					0	0	0	0	0	1	1	0	80	Female	Not married		5													0											2
Pour flush toilet	3	1	1	1	1	1	0					0	0	1	1	1	1	1	1	35	Female	Married to one wife		7	More than one year	less than 5 households	10 to 20 people	Relatives		2		1	Collapsed		1	More often	0											7	Diseases
Ventilated improved pit latrine	5	1	1	1	1	1	0					0	0	1	1	1	1	0	1	39	Female	Married to one wife		6													0											2 3
Pour flush toilet	3	1	1	1	0	1	0					0	0	1	1	1	1	1	1	20	Male	Not married		6													0											6
Improved pit latrine	4	1	0	0	0	0	0					0	0	1	1	1	1	1	1	75	Female	Widow		5													0											2 7	Diseases
Ventilated improved pit latrine	5	1	1	1	1	1	1	1	1	1	1	0	0	1	1	1	0	0	1	34	Female	Married to many wives		6													0											2
Ventilated improved pit latrine	5	1	1	1	1	1	0					0	0	1	1	1	1	1	1	41	Male	Married to one wife		7													0											2
Improved pit latrine	4	1	1	1	1	0	0					0	0	1	1	1	1	0	1	42	Male	Married to one wife		7													0											2
Improved pit latrine	4	1	1	1	1	1	0					0	0	1	1	1	1	1	1	37	Male	Married to one wife		4													0											2
Traditional pit latrine	1	0	0	0	0	0	0					0	0	0	1	0	1	0	0	19	Female	Married to one wife		5													0											2
Traditional pit latrine	1	0	0	0	0	1	0					0	0	0	0	1	1	0	0	44	Female	Married to one wife		6													0											2
Improved pit latrine	4	1	0	0	0	0	0					0	0	1	1	1	1	1	1	25	Female	Divorced		4													0											2
Improved pit latrine	4	1	0	0	0	0	0					0	0	1	1	1	1	0	1	26	Female	Married to one wife		3													0											2
Pour flush toilet	3	1	1	1	1	1	0					0	0	1	1	1	1	1	1	24	Male	Not married		1	More than one year	less than 5 households	Less than 10 people	Neighbors (who are not relatives)		5					1	More often	0											2
Pour flush toilet	3	1	1	1	1	1	0					0	0	1	1	1	1	0	1	55	Female	Married to one wife		8													0											2	Diseases
Traditional pit latrine	1	0	1	1	1	1	0					0	0	0	1	1	MAONI	0	1	27	Female	Married to one wife		6													0						Do not transmit diseases		Diseases			6
Traditional pit latrine	1	0	0	0	0	0	0					0	0	0	0	0	4	0	0	20	Female	Not married		3			10 to 20 people		Tenants								0						Do not transmit diseases	4	Good			7	Not a good habit
Improved pit latrine	4	1	1	1	0	0	0					0	0	1	0	0	1	0	0	26	Male	Living together unmarried		2	One year	less than 5 households	Less than 10 people	Neighbors (who are not relatives)		5		0			1	More often	1	2		All the above	Sanitation facility squatting plan	3		3		0	Dirty
Pour flush toilet	3	1	1	1	1	1	0					0	0	1	1	1	1	1	1	48	Female	Married to one wife		3													0											7	Diseases
Pour flush toilet	3	1	1	1	1	1	0					0	0	1	1	1	0	1	1	38	Male	Married to one wife		6													0											2
Ventilated improved pit latrine	5	1	1	1	1	1	0					0	0	1	1	1	1	0	1	38	Male	Married to one wife		8													0											2
Improved pit latrine	4	1	1	1	0	1	1	1	1	1	1	0	0	1	1	1	1	0	1	52	Female	Married to one wife		2													0											7	Diseases
Pour flush toilet	3	1	1	1	1	1	0					0	0	1	1	1	1	0	1	49	Male	Married to one wife		8													0											2 3
Improved pit latrine	4	1	1	1	1	1	0					0	0	1	1	0	1	0	1	30	Male	Not married		2	More than one year	More than 5 households	10 to 20 people	Others	Tenants	5		Not applicable			1	less often	0											2 3
Traditional pit latrine	1	0	0	0	0	0	0					0	0	0	0	1	1	0	1	31	Male	Married to one wife		4													0											2
Improved pit latrine	4	1	1	1	0	0	0					0	0	1	1	1	1	0	0	42	Male	Married to one wife		12													0											2
Traditional pit latrine	1	0	0	0	0	0	0					0	0	0	0	0	1	0	0	32	Male	Living together unmarried		3													0											1 2
Improved pit latrine	4	1	1	1	1	1	0					0	0	1	1	1	1	1	1	18	Female	Married to one wife		3	More than one year	less than 5 households	Less than 10 people	Neighbors (who are not relatives)		5					1	More often	0											2
Ventilated improved pit latrine	5	1	1	1	1	1	0					0	0	1	1	1	1	0	1	31	Male	Living together unmarried		11													0											1 2 5
Traditional pit latrine	1	0	0	0	0	0	0					0	1	0	0	0	1	0	0	46	Female	Not married		4													0											2 3	Diseases
Improved pit latrine	4	1	1	1	1	1	0					0	0	1	1	1	1	1	1	32	Female	Married to one wife		6													0											2
Traditional pit latrine	1	0	0	0	0	1	0					0	0	0	1	1	1	0	1	31	Female	Married to one wife		5													0											2
Traditional pit latrine	1	0	1	1	0	1	0					0	0	0	1	1	1	1	1	35	Female	Married to one wife		3													0											2
Improved pit latrine	4	1	1	1	0	1	0					0	0	1	1	1	1	0	1	42	Female	Married to one wife		3													0											7	Diseases
Ventilated improved pit latrine	5	1	1	1	1	1	1	1	1	0	1	0	0	1	1	1	1	0	1	42	Female	Married to one wife		4													0											2
Improved pit latrine	4	1	1	1	1	1	0					0	0	1	1	1	1	0	1	51	Female	Married to one wife		5													0											2
Improved pit latrine	4	1	1	1	1	1	0					0	0	1	1	1	0	0	1	40	Female	Married to one wife		6	More than one year	More than 5 households	10 to 20 people	Others	Tenants	5		Not applicable	Other	Tenants	1	More often	0											2
Improved pit latrine	4	1	1	1	1	1	0					0	0	1	1	1	1	1	1	43	Female	Married to one wife		10													0											2
Traditional pit latrine	1	0	0	0	0	0	0					0	0	0	1	1	1	0	0	22	Male	Not married		2	One year	less than 5 households	Less than 10 people	Neighbors (who are not relatives)		5		0			1	less often	0											2
Improved pit latrine	4	1	1	1	0	0	0					0	0	1	1	1	1	0	0	36	Female	Married to one wife		10													0											7	Diseases
Pour flush toilet	3	1	1	1	1	1	1	1	1	1	0	0	0	1	1	1	1	1	1	47	Female	Married to one wife		4													0											2 3
Ventilated improved pit latrine	5	1	1	1	1	1	0					0	0	1	1	1	1	0	1	28	Female	Married to one wife		13													0											1 2
Ventilated improved pit latrine	5	1	1	1	1	1	0					1	0	1	0	1	1	0	1	24	Male	Not married		1													0											2
Improved pit latrine	4	1	1	1	0	1	0					0	0	1	1	1	0	0	1	45	Male	Married to one wife		13													0											2
Improved pit latrine	4	1	0	1	1	0	0					0	0	1	1	1	1	1	1	58	Female	Married to one wife		10													0											2 3
Traditional pit latrine	1	0	0	0	0	0	0					0	1	0	0	0	1	0	0	31	Male	Divorced		3	Six months	less than 5 households	Less than 10 people	Neighbors (who are not relatives)		5 6		1	Collapsed		1	less often	0											1 2
Improved pit latrine	4	1	1	1	0	1	0					0	0	1	1	1	0	1	1	46	Female	Married to one wife		6													0											4
Improved pit latrine	4	1	1	1	1	1	0					0	0	1	1	1	1	1	1	28	Male	Married to one wife		3													0											2
Pour flush toilet	3	1	1	1	0	1	0					0	0	1	1	0	1	0	1	21	Female	Living together unmarried		16	More than one year	Five households	10 to 20 people	Neighbors (who are not relatives)		5		0			1	More often	0											1 2 3 7	Diseases.
Improved pit latrine	4	1	1	1	1	1	0					0	0	1	1	1	1	1	1	20	Female	Married to one wife		4													0											2
Improved pit latrine	4	1	0	0	0	0	0					0	0	1	1	1	1	1	0	25	Female	Married to one wife		3													0											2
Ventilated improved pit latrine	5	1	1	1	1	1	0					0	0	1	1	1	1	1	1	36	Female	Married to one wife		6	More than one year	less than 5 households	10 to 20 people	Neighbors (who are not relatives)		5		0			1	More often	0											2 3
Traditional pit latrine	1	0	0	0	0	0	0					0	0	0	1	0	1	1	1	19	Female	Married to one wife		2													0											2
Pour flush toilet	3	1	1	1	0	0	0					0	0	1	1	1	1	1	1	36	Female	Married to one wife		5													0											7	Diseases
Ventilated improved pit latrine	5	1	1	1	1	1	0					0	0	1	1	1	1	1	1	35	Female	Married to one wife		5	More than one year	More than 5 households	10 to 20 people	Neighbors (who are not relatives)		5		0			1	less often	0											2 3
Traditional pit latrine	1	0	0	0	0	0	0					0	0	0	1	1	1	1	0	31	Male	Married to one wife		3	More than one year	less than 5 households	Less than 10 people	Neighbors (who are not relatives)		5		Not applicable			1	More often	0											2
Improved pit latrine	4	1	0	0	0	0	0					0	0	1	0	1	1	0	1	36	Female	Married to one wife		15													0											2
Traditional pit latrine	1	0	0	0	0	0	0					0	0	0	0	1	1	1	1	27	Female	Married to one wife		4													0											2
Improved pit latrine	4	1	1	1	0	1	0					0	0	1	1	1	1	0	1	27	Female	Not married		9	More than one year	More than 5 households	Less than 10 people	Neighbors (who are not relatives)		5		Not applicable	Other	Tenants	1	less often	0											7	Diseases
Ventilated improved pit latrine	5	1	1	1	0	1	0					0	0	1	1	1	1	1	1	35	Female	Married to one wife		2													0											2 3
Traditional pit latrine	1	0	0	0	0	0	0					0	0	0	1	1	1	0	0	35	Female	Divorced		4	Six months	less than 5 households	Less than 10 people	Neighbors (who are not relatives)		6	Underconstruction	1	Collapsed		1	More often	0											2
Traditional pit latrine	1	0	0	0	0	0	0					0	0	0	0	0	1	0	0	27	Male	Married to one wife		3	One year	less than 5 households	Less than 10 people	Neighbors (who are not relatives)		5		0			1	More often	0											1	Diseases
Improved pit latrine	4	1	1	1	1	1	0					0	0	1	1	1	1	1	1	52	Female	Married to one wife		7													0											2
Improved pit latrine	4	1	1	1	1	1	0					0	0	1	1	1	1	1	1	31	Male	Married to one wife		3													0											2 3
Improved pit latrine	4	1	1	1	0	1	0					0	0	1	0	1	1	0	1	32	Male	Married to one wife		4													0											5
Improved pit latrine	4	1	1	1	1	1	0					0	0	1	1	1	1	1	1	35	Male	Married to one wife		6													0											2
Improved pit latrine	4	1	1	1	1	1	0					0	0	1	1	1	1	1	1	23	Female	Married to one wife		3	More than one year	less than 5 households	Less than 10 people	Neighbors (who are not relatives)		5					1	More often	0											2
Pour flush toilet	3	1	1	1	1	1	1	1	1	1	0	0	0	1	1	1	1	0	1	47	Female	Married to one wife		8													0											2	Diseases
Ventilated improved pit latrine	5	1	1	1	1	1	0					0	0	1	1	1	1	1	1	26	Female	Divorced		2	More than one year	More than 5 households	10 to 20 people	Neighbors (who are not relatives)		5		0			1	More often	0											2
Pour flush toilet	3	1	1	1	1	1	0					0	0	1	1	1	1	0	1	30	Female	Married to one wife		5													0											2
Improved pit latrine	4	1	1	1	1	1	0					0	0	1	1	1	1	0	1	28	Female	Married to one wife		2													0											2
Improved pit latrine	4	1	1	1	1	1	0					1	0	1	0	1	1	0	1	27	Male	Married to one wife		4	More than one year	More than 5 households	21 to 30 people	Others	Tenants	5		Not applicable	Other	Tenants	1	More often	0											7	Diseases
Traditional pit latrine	1	0	0	0	0	0	0					0	0	0	1	1	1	1	1	45	Female	Married to one wife		7													0											2
Improved pit latrine	4	1	0	0	0	0	0					0	0	1	1	1	1	1	1	30	Male	Not married		3													0											2
Traditional pit latrine	1	0	1	1	1	1	0					0	0	0	0	0	1	0	1	54	Female	Divorced		8	More than one year	less than 5 households	Less than 10 people	Neighbors (who are not relatives)		5		1	Full		1	More often	0											2	Diseases and disgusting
Pour flush toilet	3	1	1	1	1	1	0					0	0	1	1	1	1	1	1	35	Female	Married to one wife		5	More than one year	less than 5 households	Less than 10 people	Neighbors (who are not relatives)		6	Underconstruction	0			1	less often	0											2
Pour flush toilet	3	1	1	1	0	0	0					0	0	1	1	1	1	1	1	32	Female	Married to one wife		3													0											7	Diseases
Improved pit latrine	4	1	1	1	1	1	0					0	0	1	1	1	0	0	1	37	Female	Married to one wife		6	More than one year	less than 5 households	Less than 10 people	Neighbors (who are not relatives)		5		Not applicable			1	More often	0											1 2
Improved pit latrine	4	1	1	1	1	1	0					0	0	1	1	1	1	0	1	56	Female	Widow		16													0											2
Traditional pit latrine	1	0	0	0	0	0	0					0	0	0	0	1	1	0	0	32	Female	Widow		11													0							1				6
Pour flush toilet	3	1	1	1	1	1	0					0	0	1	1	1	0	1	1	33	Female	Married to one wife		3													0											7	Diseases
Improved pit latrine	4	1	0	0	0	0	0					1	1	1	0	0	1	0	0	54	Female	Married to one wife		5													0											3
Ventilated improved pit latrine	5	1	1	1	1	1	0					0	0	1	1	1	1	0	1	48	Female	Married to one wife		8													0											2
Traditional pit latrine	1	0	0	0	0	0	0					0	0	0	0	1	1	1	0	35	Female	Living together unmarried		3	More than one year	less than 5 households	Less than 10 people	Neighbors (who are not relatives)		5		0			0		1	4	Neighborhood	All the above	Sanitation facility squatting plan	1 4		1 4	Diseases	0	Diseases
Pour flush toilet	3	1	1	1	1	1	1	1	0	1	1	0	0	1	1	1	0	0	1	48	Female	Widow		4													0											2	Diseases
Traditional pit latrine	1	0	0	0	0	0	0					0	0	0	1	0	1	0	0	32	Female	Married to one wife		13	More than one year	less than 5 households	10 to 20 people	Neighbors (who are not relatives)		5		0			1	More often	0											2	Diseases
Ventilated improved pit latrine	5	1	1	1	1	1	0					0	0	1	1	1	1	1	1	40	Female	Married to one wife		4	More than one year	less than 5 households	10 to 20 people	Others	Tenants	5		Not applicable			1	More often	0											1 2
Ventilated improved pit latrine	5	1	1	1	1	1	0					0	0	1	1	1	1	1	1	54	Female	Widow		6													0											2
Pour flush toilet	3	1	1	1	1	1	0					0	0	1	1	1	1	1	1	50	Female	Widow		5													0											2 7	Diseases
Improved pit latrine	4	1	1	1	1	1	0					0	0	1	1	1	1	0	1	25	Male	Not married		1													0											2
Traditional pit latrine	1	0	0	0	0	0	0					1	1	0	0	1	1	1	1	32	Female	Married to one wife		10													0											6
Traditional pit latrine	1	0	0	0	0	0	0					0	0	0	1	0	1	0	0	28	Female	Married to one wife		2													0											2 7	Diseases
Traditional pit latrine	1	0	1	1	1	1	0					0	0	0	1	1	1	1	1	42	Female	Married to one wife		6	More than one year	More than 5 households	10 to 20 people	Others	Tenants	5		Not applicable			1	More often	0											3
Ventilated improved pit latrine	5	1	1	1	1	0	0					0	0	1	0	1	1	1	0	20	Female	Not married		7													0											2
Improved pit latrine	4	1	1	0	0	0	0					0	0	1	1	1	4	1	0	30	Female	Married to one wife		5													0											2
Pour flush toilet	3	1	1	1	1	1	0					0	0	1	1	1	0	1	1	25	Female	Married to one wife		4													0											4
Improved pit latrine	4	1	1	1	0	0	0					0	0	1	1	1	1	0	1	18	Female	Married to one wife		6													0											2
Improved pit latrine	4	1	1	1	1	1	0					0	0	1	1	1	1	1	1	39	Male	Married to one wife		3	More than one year	less than 5 households	Less than 10 people	Relatives		6	Family house	0			1	More often	0											2 3
Improved pit latrine	4	1	1	1	1	1	0					0	0	1	1	1	1	1	1	26	Female	Married to one wife		6	One year	less than 5 households	10 to 20 people	Neighbors (who are not relatives)		5					1	More often	0											2 3
Pour flush toilet	3	1	1	1	1	1	0					0	0	1	1	1	1	1	1	25	Female	Married to one wife		4													0											2
Improved pit latrine	4	1	1	1	0	0	0					0	0	1	1	1	1	0	1	28	Female	Married to one wife		3	More than one year	less than 5 households	10 to 20 people	Neighbors (who are not relatives)		5		Not applicable			1	More often	0											2 3
Improved pit latrine	4	1	1	1	1	1	0					0	0	1	1	1	0	0	1	30	Female	Married to one wife		19	More than one year	less than 5 households	10 to 20 people	Neighbors (who are not relatives)		5		0			1	More often	0											2
Pour flush toilet	3	1	1	1	1	1	1	1	1	1	1	0	0	1	1	1	1	1	1	45	Female	Divorced		5													0											2
Improved pit latrine	4	1	1	1	1	1	0					0	0	1	1	1	1	0	1	41	Female	Married to one wife		6													0											2
Traditional pit latrine	1	0	0	0	0	0	0					1	0	0	0	0	1	0	0	42	Female	Widow		4													0											1 2 3
Improved pit latrine	4	1	1	1	1	1	0					0	0	1	1	1	1	0	1	29	Female	Married to one wife		7													0											2
Traditional pit latrine	1	0	0	0	0	0	0					0	0	0	0	1	1	0	1	38	Male	Married to one wife		4													0											2
Traditional pit latrine	1	0	1	1	0	0	0					0	0	0	0	0	MAONI	0	1	40	Female	Married to one wife		8													1	4	Unaffordability	Relatives	Sanitation facility sitting plan	1		4		0	Diseases
Improved pit latrine	4	1	1	1	1	1	0					0	0	1	1	1	1	0	1	33	Female	Married to one wife		5	More than one year	less than 5 households	10 to 20 people	Relatives		1 4		0			1	More often	0											2
Improved pit latrine	4	1	1	1	1	1	0					0	0	1	1	1	1	0	1	28	Male	Married to one wife		8													0											2
Traditional pit latrine	1	0	0	0	0	0	0					0	0	0	1	1	1	1	0	45	Female	Widow		5													0											2 3 5
Pour flush toilet	3	1	1	1	1	1	0					0	0	1	1	1	1	1	1	36	Female	Married to one wife		3													0											2
Improved pit latrine	4	1	1	1	1	1	0					0	0	1	1	1	1	0	1	46	Female	Widow		8													0											6
Improved pit latrine	4	1	1	1	0	0	0					0	0	1	1	1	1	0	0	32	Male	Married to one wife		9	More than one year												0											2
Pour flush toilet	3	1	1	1	1	1	0					0	0	1	1	1	1	0	1	40	Female	Married to one wife		10	More than one year	less than 5 households	10 to 20 people	Neighbors (who are not relatives)	Tenants	5		0			1	More often	0											1 2	Diseases
Improved pit latrine	4	1	1	1	1	1	0					0	0	1	1	1	1	1	1	29	Female	Divorced		6													0											2
Traditional pit latrine	1	0	0	0	0	0	0					0	0	0	0	0	4	0	0	22	Female	Married to many wives		3	More than one year	less than 5 households	Less than 10 people	Relatives		6	Don't know						1	4	Tenants	All the above	Sanitation facility squatting plan	4		3		0	Diseases
Pour flush toilet	3	1	1	1	1	1	1	1	1	1	0	0	0	1	1	1	1	0	1	42	Female	Married to one wife		5													0											2
Pour flush toilet	3	1	1	1	1	1	0					0	0	1	1	1	0	1	1	25	Female	Married to one wife		6													0											2
Traditional pit latrine	1	0	0	0	0	0	0					0	0	0	0	1	1	1	1	38	Female	Married to one wife		3													0											2
Traditional pit latrine	1	0	0	0	0	0	0					0	0	0	1	1	1	1	1	28	Female	Married to one wife		10	More than one year	less than 5 households	10 to 20 people	Relatives		1		Not applicable			1	More often	0											1 2
Traditional pit latrine	1	0	0	0	0	0	0					0	0	0	1	1	1	1	0	31	Male	Married to one wife		6													0											2 3
Pour flush toilet	3	1	1	1	1	1	0					0	0	1	1	1	0	1	1	37	Female	Married to one wife		3													0											7	Diseases
Improved pit latrine	4	1	1	1	0	1	0					0	0	1	0	1	1	0	1	37	Male	Married to one wife		4													0											7	Diseases
Ventilated improved pit latrine	5	1	1	1	1	1	0					0	0	1	1	1	1	1	1	32	Female	Not married		5													0											2
Traditional pit latrine	1	0	0	0	0	1	0					0	0	0	0	1	1	1	1	39	Female	Married to one wife		4													0											2
Improved pit latrine	4	1	0	0	0	0	0					0	0	1	1	1	1	1	1	50	Female	Married to one wife		4	More than one year	less than 5 households	10 to 20 people	Neighbors (who are not relatives)		5		Not applicable			1	More often	0											2
Ventilated improved pit latrine	5	1	1	1	1	1	1	1	0	1	1	0	0	1	1	1	1	1	1	36	Female	Married to one wife		7													0											2
Traditional pit latrine	1	0	0	0	0	0	0					0	0	0	1	1	1	1	0	23	Female	Married to one wife		3													0											2
Pour flush toilet	3	1	1	1	1	1	1	1	1	1	1	0	0	1	1	1	0	1	1	70	Female	Married to one wife		6													0											2
Improved pit latrine	4	1	1	1	1	1	0					1	1	1	0	0	1	0	0	29	Female	Married to one wife		11	More than one year	less than 5 households	10 to 20 people	Neighbors (who are not relatives)		5		0			1	less often	1	3		Relatives	Sanitation facility squatting plan	3		1		0	Diseases
Traditional pit latrine	1	0	1	1	0	1	0					0	0	0	0	1	1	1	1	29	Female	Married to one wife		4													0											2
Improved pit latrine	4	1	1	1	1	1	0					0	0	1	1	1	1	1	1	32	Male	Married to one wife		6													0											2
Improved pit latrine	4	1	1	1	0	0	0					0	0	1	1	1	1	0	0	32	Male	Not married		3													0											2
Pour flush toilet	3	1	1	1	1	1	1	0	1	0	0	0	0	1	0	1	0	0	1	56	Male	Married to one wife		9													0											7	Diseases
Ventilated improved pit latrine	5	1	1	1	1	1	1	1	1	1	0	0	0	1	1	1	1	0	1	36	Male	Married to one wife		7													0											6
Pour flush toilet	3	1	1	1	0	0	0					0	0	1	1	1	1	1	1	24	Female	Not married		3													0											7	Diseases
Traditional pit latrine	1	0	0	0	0	0	0					0	0	0	1	0	1	0	1	42	Female	Married to one wife		6													0											2 3
Traditional pit latrine	1	0	0	0	0	0	0					0	0	0	0	1	1	1	1	53	Male	Married to one wife		3													0											7	Diseases
Pour flush toilet	3	1	1	1	1	1	1	1	1	1	1	0	0	1	1	1	1	1	1	23	Female	Married to one wife		6													0											2
Traditional pit latrine	1	0	1	1	1	0	0					0	0	0	0	1	1	0	0	48	Female	Married to one wife		7													0											7	Diseases
Improved pit latrine	4	1	1	1	1	1	0					0	0	1	1	1	1	0	1	41	Male	Married to one wife		8													0											2
Pour flush toilet	3	1	1	1	1	1	0					0	0	1	1	1	1	1	1	29	Female	Married to one wife		4													0											2
Improved pit latrine	4	1	0	0	0	0	0					0	0	1	1	1	1	1	1	37	Female	Divorced		14	More than one year	less than 5 households	10 to 20 people	Neighbors (who are not relatives)		5					1	More often	0											2
Traditional pit latrine	1	0	0	0	0	0	0					0	0	0	0	1	1	0	0	36	Male	Married to one wife		4													0											2
Improved pit latrine	4	1	1	1	1	1	0					0	0	1	1	1	1	1	1	21	Female	Married to one wife		2													0											2 3
Traditional pit latrine	1	0	0	0	0	0	0					0	0	0	0	1	1	1	1	38	Male	Married to one wife		5	Six months	less than 5 households	Less than 10 people	Neighbors (who are not relatives)		4		1	Collapsed		1	less often	0											7	Diseases
Traditional pit latrine	1	0	1	0	0	0	0					0	0	0	0	0	1	0	0	31	Male	Not married		4													1	2		All the above	Sanitation facility sitting plan	4		1		0	Diseases
Traditional pit latrine	1	0	0	1	0	1	0					1	0	0	0	1	1	0	0	34	Male	Living together unmarried		5													0											2 3 4
Pour flush toilet	3	1	1	1	1	1	0					0	0	1	1	1	0	1	1	35	Female	Married to one wife		4													0											7	Diseases
Improved pit latrine	4	1	1	1	1	1	0					0	0	1	1	1	1	0	1	30	Female	Not married		3													0											2 7	Not healthy good
Improved pit latrine	4	1	1	1	0	0	0					0	0	1	1	0	1	0	0	44	Female	Widow		7													0											2	Diseases
Traditional pit latrine	1	0	0	0	0	0	0					0	0	0	0	1	1	1	1	28	Female	Married to one wife		4													0											7	Uncivilization
Traditional pit latrine	1	0	1	0	0	0	0					0	0	0	0	0	4	0	1	28	Female	Married to one wife		4			10 to 20 people	Others	Tenants								0											2	Health reasons
Traditional pit latrine	1	0	1	0	1	1	0					0	0	0	0	1	0	0	1	59	Male	Married to one wife		1													0											2
Improved pit latrine	4	1	1	1	1	1	0					0	0	1	1	1	1	0	1	31	Female	Married to one wife		9	More than one year	less than 5 households	10 to 20 people	Relatives		1 4		0			1	More often	0											2 3
Improved pit latrine	4	1	1	1	1	1	0					0	0	1	1	1	1	1	1	34	Female	Married to one wife		6													0											2 3
Improved pit latrine	4	1	0	0	1	1	0					0	0	1	1	1	1	1	1	39	Female	Married to one wife		5													0											2
Improved pit latrine	4	1	1	1	1	1	0					0	0	1	1	1	1	0	1	35	Female	Married to one wife		7													0											2
Improved pit latrine	4	1	1	1	1	1	0					0	0	1	1	1	1	0	1	37	Female	Married to one wife		8													0											2
Improved pit latrine	4	1	1	1	0	1	0					0	0	1	0	1	1	0	1	50	Female	Widow		4													0											7	Not good
Pour flush toilet	3	1	1	1	1	1	1	1	1	1	1	0	0	1	1	1	1	1	1	49	Male	Married to one wife		8													0											2
Improved pit latrine	4	1	0	1	0	0	0					0	0	1	1	1	1	1	1	33	Female	Married to one wife		5													0											7	They will dirty the toilet
Traditional pit latrine	1	0	0	0	0	0	0					0	0	0	0	1	1	0	1	45	Male	Married to one wife		10													0											2
Improved pit latrine	4	1	0	0	0	0	0					0	0	1	0	0	1	0	1	29	Female	Married to one wife		5													0											2
Traditional pit latrine	1	0	0	0	0	0	0					0	0	0	0	1	1	0	1	29	Female	Living together unmarried		5													0											7	Diseases
Traditional pit latrine	1	0	1	0	0	1	0					0	0	0	1	1	1	0	1	35	Female	Married to one wife		4													0											2 7	Diseases
Improved pit latrine	4	1	0	0	0	0	0					0	0	1	1	0	1	1	0	55	Female	Widow		3													0											2 3
Improved pit latrine	4	1	1	1	0	0	0					0	0	1	1	1	1	0	0	45	Female	Widow		12	More than one year	less than 5 households	Less than 10 people	Neighbors (who are not relatives)		5		0			1	More often	0											2
Traditional pit latrine	1	0	0	0	0	0	0					0	0	0	0	1	1	0	1	76	Male	Married to one wife	Elimu ya watu wazima	10													0											2 5
Ventilated improved pit latrine	5	1	1	1	1	1	0					0	0	1	1	1	1	1	1	56	Female	Widow		7													0											2
Improved pit latrine	4	1	0	0	0	0	0					0	0	1	1	1	1	1	1	62	Female	Married to one wife		5	Six months	less than 5 households	10 to 20 people	Neighbors (who are not relatives)		6	Toilet collapsed	1	Collapsed		0		0											2
Improved pit latrine	4	1	1	1	1	1	0					0	0	1	1	1	1	0	1	42	Female	Widow		10													0											2
Traditional pit latrine	1	0	0	0	0	0	0					0	0	0	0	1	1	0	1	65	Female	Widow		5													0											6
Improved pit latrine	4	1	1	1	0	0	0					0	0	1	1	1	1	0	1	19	Male	Not married		8													0											1 2
Traditional pit latrine	1	0	1	0	1	1	0					1	0	0	0	1	1	0	1	52	Female	Married to one wife		7													0											5
Improved pit latrine	4	1	1	1	1	1	0					0	0	1	1	1	1	0	1	48	Female	Widow		2													0											7	Not our rules
Traditional pit latrine	1	0	0	0	0	0	0					0	0	0	0	1	1	0	1	32	Female	Married to one wife		10													0											1 2
Improved pit latrine	4	1	1	1	1	0	0					0	0	1	1	1	1	0	1	15	Male	Not married		5													0											7	Everyone had his/her own toilet
Ventilated improved pit latrine	5	1	1	1	1	1	0					1	0	1	0	1	1	0	1	45	Female	Married to one wife		3													0											2
Improved pit latrine	4	1	0	1	0	0	0					0	0	1	1	1	1	0	0	27	Female	Married to one wife		3													0											7	Everyone had his/her own toilet
Traditional pit latrine	1	0	0	0	0	0	0					0	0	0	0	0	1	0	0	37	Male	Not married		2	More than one year	less than 5 households	Less than 10 people	Neighbors (who are not relatives)		5		0			1	less often	0											2
Improved pit latrine	4	1	0	1	0	0	0					0	0	1	1	1	1	0	0	45	Male	Married to one wife		5													0											2 5
Traditional pit latrine	1	0	0	0	0	0	0					0	0	0	0	1	1	1	1	38	Female	Divorced		1													0											2
Improved pit latrine	4	1	1	1	1	0	0					0	0	1	1	1	1	0	0	37	Female	Married to one wife		7													0											7	Diseases and uncivilization
Improved pit latrine	4	1	1	1	1	1	0					0	0	1	1	1	0	1	1	37	Female	Divorced		6	More than one year	less than 5 households	10 to 20 people	Neighbors (who are not relatives)		5					1	More often	0											2 3
Traditional pit latrine	1	0	0	0	0	0	0					0	0	0	0	0	1	0	0	35	Male	Not married		5													0											2
Improved pit latrine	4	1	1	1	1	1	1	1	1	1	0	0	0	1	0	1	1	0	1	70	Female	Widow		5													0											6
Improved pit latrine	4	1	1	1	0	1	0					0	0	1	1	1	1	0	1	32	Female	Married to one wife		6													0											7	Health
Improved pit latrine	4	1	0	0	0	0	0					0	0	1	1	0	1	1	1	42	Male	Married to one wife		6													0											2 3
Traditional pit latrine	1	0	0	1	0	0	0					0	0	0	0	1	1	1	1	79	Female	Married to one wife		2													0											2
Traditional pit latrine	1	0	0	0	0	0	0					0	0	0	1	1	1	1	0	62	Female	Widow		6													0											2
Improved pit latrine	4	1	1	1	1	1	0					0	0	1	1	1	1	0	1	40	Female	Married to one wife		6													0											2
Traditional pit latrine	1	0	0	0	0	1	0					0	0	0	0	1	1	0	1	36	Female	Widow		6													0											2 7	Diseases
Improved pit latrine	4	1	1	1	1	1	0					0	0	1	1	1	1	0	1	34	Female	Married to one wife		10													0											2
Traditional pit latrine	1	0	0	0	0	0	0					1	0	0	0	1	1	0	1	40	Female	Married to one wife		5													0											2 3
Traditional pit latrine	1	0	0	0	1	0	0					0	0	0	0	1	1	0	1	29	Female	Married to many wives		2													0											2 7	Dislike dispute
Ventilated improved pit latrine	5	1	1	1	1	1	1	0	1	0	0	0	0	1	1	1	1	0	1	33	Male	Married to one wife		4													0											2 7	Diseases
Traditional pit latrine	1	0	0	0	0	0	0					0	0	0	0	0	1	0	0	40	Female	Widow		3	One year	less than 5 households	Less than 10 people	Neighbors (who are not relatives)		6	No toilet at neighbor's house	1	Collapsed		0		1	2		Relatives	Sanitation facility squatting plan	1		1		0	Diseases
Improved pit latrine	4	1	0	0	0	0	0					0	0	1	1	1	1	1	1	35	Male	Married to one wife		4													0											2	Diseases
Improved pit latrine	4	1	1	1	1	1	0					0	0	1	1	1	1	0	1	35	Female	Divorced		4													0											7	Everyone had his/her own toilet
Traditional pit latrine	1	0	0	0	0	0	0					1	0	0	0	1	1	0	0	30	Male	Married to one wife		4													0											7	Diseases
Traditional pit latrine	1	0	1	1	1	1	0					0	0	0	1	1	1	0	1	42	Female	Married to many wives		6													0											2
Traditional pit latrine	1	0	0	0	0	0	0					0	0	0	1	1	1	1	0	48	Male	Married to one wife		5													0											2 3
Improved pit latrine	4	1	1	1	1	1	0					0	0	1	1	1	1	0	1	32	Female	Married to one wife		6													0											2
Improved pit latrine	4	1	1	1	1	1	0					0	0	1	1	1	1	1	1	22	Female	Married to one wife		7	More than one year	less than 5 households	10 to 20 people	Neighbors (who are not relatives)		5		0			1	More often	0											2
Improved pit latrine	4	1	1	1	1	1	0					0	0	1	1	0	1	0	1	61	Male	Married to one wife		6													0											2
Improved pit latrine	4	1	1	1	0	1	0					0	0	1	1	0	1	0	1	44	Female	Living together unmarried		4													0											2	Diseases
Improved pit latrine	4	1	1	1	1	1	0					0	0	1	1	1	1	0	1	19	Male	Not married		4													0											2
Improved pit latrine	4	1	1	1	1	1	0					0	0	1	1	1	1	1	1	28	Female	Married to one wife		7													0											2
Traditional pit latrine	1	0	0	0	0	0	0					0	0	0	0	1	1	1	1	70	Female	Widow		7													0											7	Everyone had his/her own toilet
Improved pit latrine	4	1	1	1	1	0	0					0	0	1	1	1	1	0	0	38	Female	Married to one wife		13	More than one year	More than 5 households	10 to 20 people	Others	Tenants	5		Not applicable			1	More often	0											1 2 3
Traditional pit latrine	1	0	0	0	0	0	0					0	0	0	0	0	1	0	0	36	Female	Married to one wife		6													0											2
Improved pit latrine	4	1	1	1	1	1	1	1	1	1	1	0	0	1	1	1	1	0	1	26	Male	Not married		5	More than one year	More than 5 households	10 to 20 people	Others	Tenants	5		Not applicable			1	More often	0											2
Traditional pit latrine	1	0	0	0	0	0	0					0	0	0	1	1	1	0	0	51	Male	Married to one wife		7													0											7	Lack of privacy
Traditional pit latrine	1	0	1	1	0	1	0					0	0	0	1	1	1	0	1	55	Male	Married to one wife		3													0											7	Everyone had his/her own toilet
Traditional pit latrine	1	0	0	0	0	0	0					0	0	0	0	1	1	0	1	58	Female	Married to one wife		17													0											2 7	Disturbance
Traditional pit latrine	1	0	0	0	0	0	0					0	0	0	1	1	1	0	0	35	Female	Married to one wife		8													0											6
Traditional pit latrine	1	0	0	0	0	0	0					0	0	0	1	1	1	0	0	30	Female	Divorced		2													0											7	Not good for health
Pour flush toilet	3	1	1	1	1	1	0					0	0	1	1	1	1	0	1	52	Female	Married to one wife		7													0											2	Diseases
Ventilated improved pit latrine	5	1	1	1	1	1	0					0	0	1	0	1	1	0	1	48	Male	Married to many wives		8													0											2
Improved pit latrine	4	1	1	1	0	1	0					0	0	1	0	1	1	0	1	30	Female	Not married		6													0											1 2
Traditional pit latrine	1	0	0	0	0	0	0					0	0	0	1	1	1	1	0	36	Female	Divorced		3													0											2
Improved pit latrine	4	1	1	1	1	1	0					0	0	1	1	0	1	0	1	30	Female	Living together unmarried		10	More than one year	less than 5 households	10 to 20 people	Neighbors (who are not relatives)		5		0			1	More often	0											2	Diseases
Traditional pit latrine	1	0	1	1	0	0	0					0	0	0	0	1	1	0	1	30	Female	Married to one wife		7													0											2 7	Uncivilization
Improved pit latrine	4	1	0	1	0	0	0					0	0	1	1	1	1	1	1	53	Female	Widow		6													0											2
Traditional pit latrine	1	0	0	0	0	0	0					0	0	0	0	1	1	0	1	45	Female	Married to one wife		6													0											2
Improved pit latrine	4	1	1	1	1	1	0					0	0	1	1	1	1	0	1	45	Male	Married to one wife		6													0											2	Diseases
Traditional pit latrine	1	0	0	0	0	0	0					0	0	0	1	0	1	0	0	29	Male	Living together unmarried		5													0											2	Diseases
Traditional pit latrine	1	0	0	0	0	1	0					0	0	0	0	1	1	0	1	42	Female	Not married		4													0											1 2
Improved pit latrine	4	1	1	1	0	0	0					0	0	1	1	1	1	1	1	33	Female	Married to one wife		4													0											2
Improved pit latrine	4	1	0	0	0	0	0					0	0	1	1	1	1	1	1	60	Female	Widow		3													0											2
Pour flush toilet	3	1	1	1	1	1	1	1	1	1	1	0	0	1	1	1	1	0	1	64	Male	Married to one wife		8													0											2 7	Diseases
Traditional pit latrine	1	0	0	0	0	0	0					0	0	0	0	1	1	0	0	49	Female	Widow		5													0											2 3
Improved pit latrine	4	1	1	1	1	1	0					0	0	1	1	1	1	0	1	43	Female	Married to one wife		6													0											2
Improved pit latrine	4	1	1	1	1	1	0					0	0	1	1	1	1	0	1	53	Female	Married to one wife		3													0											2
Improved pit latrine	4	1	1	1	1	1	0					0	0	1	1	1	1	1	1	34	Female	Married to one wife		7													0											7	Diseases
Improved pit latrine	4	1	0	0	0	0	0					0	0	1	1	1	1	1	1	23	Female	Married to one wife		5													0											2
Traditional pit latrine	1	0	0	0	0	0	0					0	0	0	0	1	1	1	1	78	Male	Married to one wife		4	Six months	less than 5 households	Less than 10 people	Neighbors (who are not relatives)		6	Toilet collapsed	1	Collapsed		1	More often	0											2
Pour flush toilet	3	1	1	1	1	1	0					0	0	1	0	1	1	0	1	67	Male	Married to one wife		3													0											7	Diseases
Improved pit latrine	4	1	1	1	1	1	0					1	0	1	0	1	1	1	1	59	Female	Married to one wife		9													0											2
Traditional pit latrine	1	0	1	1	0	1	0					1	0	0	0	1	1	0	1	61	Male	Widow		5													0											2
Improved pit latrine	4	1	1	1	0	0	0					0	0	1	1	1	1	0	0	30	Male	Married to one wife		5													0											7	Dislike sharing
Traditional pit latrine	1	0	0	0	0	0	0					0	0	0	0	0	1	0	0	63	Female	Living together unmarried		8													0											2	Diseases
Traditional pit latrine	1	0	0	0	0	0	0					0	0	0	1	1	1	0	0	22	Female	Married to one wife		3													0											7	Can't be clean
Traditional pit latrine	1	0	0	0	0	0	0					0	0	0	1	1	1	0	1	40	Female	Not married		7													0											1 2
Pour flush toilet	3	1	1	1	1	1	0					0	0	1	1	1	1	1	1	60	Female	Widow		3													0											7	Diseases
Traditional pit latrine	1	0	1	0	0	0	0					0	0	0	0	1	1	0	1	73	Male	Married to one wife		6													0											1 2
Traditional pit latrine	1	0	0	0	0	0	0					0	0	0	0	1	1	0	1	30	Female	Married to one wife		5													0											1 2
Traditional pit latrine	1	0	0	0	0	0	0					0	0	0	1	1	1	0	0	39	Male	Married to one wife		6													0											7	Everyone had his/her own toilet
Improved pit latrine	4	1	1	1	1	1	0					0	0	1	1	1	1	0	0	41	Male	Married to one wife		6													0											2
Improved pit latrine	4	1	1	1	1	1	0					0	0	1	1	1	1	0	1	23	Female	Married to one wife		6													0											2
Improved pit latrine	4	1	0	1	0	0	0					0	0	1	0	1	1	0	1	77	Female	Widow		2													0											2
Traditional pit latrine	1	0	0	0	0	0	0					0	0	0	1	1	1	1	1	54	Female	Widow		6													0											2 3
Traditional pit latrine	1	0	1	0	0	1	0					1	0	0	0	1	1	0	1	39	Female	Married to one wife		7													0											2
Improved pit latrine	4	1	1	1	0	0	0					0	0	1	1	1	1	0	1	54	Male	Married to one wife		9													0											1 2 3
Improved pit latrine	4	1	1	1	0	1	0					0	0	1	1	1	1	0	0	25	Female	Married to one wife		5													0											6
Improved pit latrine	4	1	1	1	1	1	0					0	0	1	1	1	1	0	1	45	Female	Married to many wives		8													0											2
Traditional pit latrine	1	0	0	0	0	0	0					0	0	0	0	1	1	0	0	53	Male	Married to many wives		12													0											2
Improved pit latrine	4	1	1	1	0	1	0					0	0	1	1	1	1	0	1	32	Male	Married to one wife		4													0											2
Improved pit latrine	4	1	1	1	0	1	0					1	0	1	0	1	1	0	1	25	Female	Divorced		13													0											6
Traditional pit latrine	1	0	0	0	0	0	0					0	1	0	0	1	1	0	0	58	Female	Married to one wife		6													0											6
Traditional pit latrine	1	0	0	0	0	0	0					0	0	0	0	1	1	0	0	28	Male	Married to one wife		12													0											2
Ventilated improved pit latrine	5	1	1	1	1	0	0					0	0	1	1	1	1	0	1	28	Female	Living together unmarried		3													0											2
Improved pit latrine	4	1	1	1	0	0	0					0	0	1	1	1	1	0	0	35	Male	Married to one wife		5													0											2
Traditional pit latrine	1	0	0	0	0	0	0					0	0	0	1	1	1	0	0	42	Female	Married to one wife		6													0											2
Improved pit latrine	4	1	1	1	1	1	1	0	1	0	0	0	0	1	0	1	1	0	1	66	Male	Married to many wives		5													0											7	Diseases
Improved pit latrine	4	1	1	1	1	1	0					0	0	1	1	1	1	0	1	31	Male	Married to one wife		3													0							4	Frequently using it			2 7	Diseases
Pour flush toilet	3	1	1	1	1	1	0					0	0	1	1	1	1	0	1	52	Female	Married to one wife		4													1	4	Neighborhood	Neighbor	Sanitation facility squatting plan	1		1		0	Diseases
Improved pit latrine	4	1	1	1	1	0	0					0	0	1	1	1	1	0	1	55	Male	Married to one wife		6													0											2 4
Traditional pit latrine	1	0	0	0	0	0	0					0	0	0	1	1	1	0	0	64	Male	Married to one wife		6													0											7	Diseases
Ventilated improved pit latrine	5	1	1	1	1	1	0					0	0	1	1	1	1	0	0	61	Male	Widow		8													0											2
Ventilated improved pit latrine	5	1	1	1	1	0	0					0	0	1	1	1	1	1	1	52	Female	Married to one wife		7													0											2
Improved pit latrine	4	1	1	1	0	1	0					0	0	1	1	1	1	0	1	26	Female	Married to one wife		5													0											2
Traditional pit latrine	1	0	0	0	0	0	0					0	0	0	1	1	1	0	0	26	Female	Living together unmarried		5													0											2 7	Everyone had his/her own toilet
Improved pit latrine	4	1	1	1	1	1	0					0	0	1	1	1	1	0	1	32	Female	Married to one wife		9													0											2
Traditional pit latrine	1	0	0	0	0	0	0					1	0	0	0	1	1	0	1	46	Male	Married to one wife		5													0											2 5
Traditional pit latrine	1	0	1	0	0	1	0					0	0	0	0	1	1	0	1	32	Female	Married to one wife		5													0											2
Ventilated improved pit latrine	5	1	1	1	1	1	0					0	0	1	1	1	1	0	1	30	Female	Married to one wife		6													0											2
Traditional pit latrine	1	0	0	0	0	0	0					0	0	0	1	1	1	1	0	26	Female	Married to one wife		4													0											2
Traditional pit latrine	1	0	1	1	1	1	0					0	0	0	0	1	1	0	1	31	Female	Married to one wife		6													0											2 7	Disturbance
Traditional pit latrine	1	0	0	0	0	0	0					0	0	0	1	1	1	0	0	35	Female	Widow		3													0											2
Traditional pit latrine	1	0	0	0	0	0	0					0	0	0	1	1	1	0	0	36	Male	Married to one wife		5													0											6 7	Dislike sharing
Improved pit latrine	4	1	1	1	1	1	0					0	0	1	1	1	1	0	1	23	Male	Married to one wife		10													0											7	Dispute during cleaning schedules
Traditional pit latrine	1	0	0	0	0	0	0					0	0	0	1	1	1	0	0	28	Female	Married to one wife		6													0											2
Improved pit latrine	4	1	1	1	0	0	0					0	0	1	1	1	1	0	0	71	Female	Widow		12	More than one year	More than 5 households	10 to 20 people	Others	Tenants	5		Not applicable			1	More often	0											2
Improved pit latrine	4	1	0	0	0	0	0					0	0	1	1	1	1	1	1	52	Male	Divorced		1													0											2 3
Traditional pit latrine	1	0	0	0	0	0	0					0	0	0	0	1	1	0	1	40	Male	Married to one wife		7													0											2 5
Improved pit latrine	4	1	1	1	1	0	0					0	0	1	1	1	1	0	0	42	Male	Living together unmarried		5													0											1 2
Traditional pit latrine	1	0	0	0	0	0	0					0	1	0	0	1	1	0	0	75	Female	Widow		6													0											5
Traditional pit latrine	1	0	0	0	0	0	0					0	0	0	0	1	1	0	1	58	Male	Married to one wife		6													0											2 7	Diseases
Traditional pit latrine	1	0	0	0	0	0	0					0	0	0	0	1	1	1	1	58	Female	Married to one wife		5													0											2
Ventilated improved pit latrine	5	1	1	1	1	1	1	1	0	1	1	0	0	1	1	0	MAONI	0	1	31	Female	Married to one wife		6	More than one year	less than 5 households	10 to 20 people	Relatives		1 4		0			0		1	1 3		Relatives	Sanitation facility squatting plan	1		1		0	No alternatives
Traditional pit latrine	1	0	0	0	0	0	0					0	0	0	0	1	1	1	1	50	Male	Married to one wife		7													0											7	Everyone had his/her own toilet
Ventilated improved pit latrine	5	1	1	1	0	1	0					0	0	1	0	1	1	0	1	48	Male	Married to one wife		14													0											2 5
Improved pit latrine	4	1	1	1	0	0	0					0	0	1	1	1	0	0	0	40	Male	Married to one wife		8	Six months	less than 5 households	Less than 10 people	Neighbors (who are not relatives)		6	Toilet collapsed	1	Collapsed		0		0											2
Improved pit latrine	4	1	1	1	1	1	1	1	1	0	1	0	0	1	1	1	1	0	1	45	Female	Married to one wife		8													0											7	Diseases
Improved pit latrine	4	1	1	1	0	0	0					0	0	1	1	1	1	0	1	75	Male	Married to one wife		4													0											2
Improved pit latrine	4	1	1	1	1	1	0					0	0	1	1	1	1	0	1	54	Male	Married to one wife		6													0											2
Improved pit latrine	4	1	1	1	1	1	0					0	0	1	1	0	1	1	1	62	Male	Married to one wife		5													0											6
Traditional pit latrine	1	0	0	0	0	0	0					0	0	0	0	1	1	0	0	63	Female	Widow		3	One year	less than 5 households	10 to 20 people	Neighbors (who are not relatives)		2		1	Collapsed		0		0											2	Diseases
Traditional pit latrine	1	0	0	0	0	0	0					1	0	0	0	1	1	0	1	36	Female	Married to one wife		8													0											2 7	Dispute during cleaning schedules
Traditional pit latrine	1	0	0	0	0	0	0					0	0	0	0	1	1	0	1	75	Female	Widow		4													0											2 5
Traditional pit latrine	1	0	0	0	0	1	0					0	0	0	1	1	1	0	0	28	Female	Not married		4													0											2
Traditional pit latrine	1	0	0	0	0	0	0					0	0	0	1	1	1	1	0	68	Female	Widow		4													0											2
Improved pit latrine	4	1	1	1	1	1	0					0	0	1	1	1	1	0	1	29	Female	Married to one wife		6	More than one year	less than 5 households	10 to 20 people	Relatives		1		0			1	More often	1	1		Relatives	Sanitation facility squatting plan	1		4	Diseases	0	Diseases
Traditional pit latrine	1	0	0	0	0	0	0					0	0	0	0	1	1	1	1	55	Female	Married to one wife		6													0											2
Traditional pit latrine	1	0	1	0	0	1	0					1	1	0	0	1	1	0	1	20	Male	Not married		3													0											6
Improved pit latrine	4	1	0	0	0	0	0					0	0	1	1	0	1	1	1	37	Female	Married to one wife		6													0											2
Traditional pit latrine	1	0	1	0	0	1	1	1	1	1	0	1	0	0	0	1	1	0	1	60	Female	Married to one wife		3													0											2
Traditional pit latrine	1	0	0	0	0	0	0					0	0	0	1	1	1	0	0	49	Female	Married to one wife		4													0											5
Improved pit latrine	4	1	1	1	1	1	0					0	0	1	1	1	1	0	1	43	Female	Married to one wife		5													0											2
Ventilated improved pit latrine	5	1	1	1	1	1	0					0	0	1	1	1	1	0	1	35	Female	Married to one wife		8													0											2 3
Improved pit latrine	4	1	1	1	0	0	0					0	0	1	1	1	1	0	1	27	Female	Married to one wife		16													0											2
Traditional pit latrine	1	0	0	0	0	0	0					0	0	0	0	1	1	1	1	35	Female	Living together unmarried		2													0											2
Improved pit latrine	4	1	1	1	0	1	0					0	0	1	1	1	1	0	1	36	Female	Married to many wives		5													0											7	Diseases
Improved pit latrine	4	1	1	1	1	0	0					0	0	1	1	1	1	0	0	38	Female	Married to one wife		5													0											6
Traditional pit latrine	1	0	0	0	0	0	0					0	0	0	1	1	1	0	0	30	Female	Married to one wife		4													0											7	I don't have neighbors here
Traditional pit latrine	1	0	0	0	0	0	0					1	0	0	0	1	1	0	0	21	Female	Married to one wife		3													0											6
Pour flush toilet	3	1	1	1	1	1	1	1	0	1	1	0	0	1	1	1	4	1	1	62	Male	Married to one wife		11													0											7	Diseases
Traditional pit latrine	1	0	0	0	0	0	0					0	0	0	1	1	1	0	0	35	Female	Married to one wife		5													0											2 7	Not good for health
Traditional pit latrine	1	0	1	0	0	1	0					1	0	0	0	1	1	0	1	52	Female	Widow		7													0											2 3
Traditional pit latrine	1	0	0	0	0	1	0					1	1	0	0	0	1	0	0	40	Male	Not married		1													0											6
Traditional pit latrine	1	0	0	0	0	1	0					0	0	0	0	1	1	0	1	40	Female	Married to one wife		2													0											2
Traditional pit latrine	1	0	0	0	1	1	0					0	0	0	0	1	0	0	0	22	Male	Not married		5	Six months	less than 5 households	Less than 10 people	Relatives		6	Relative	1	Collapsed		1	More often	0											6
Traditional pit latrine	1	0	0	0	0	0	0					0	0	0	0	0	1	1	0	52	Female	Widow		20													0											2
Improved pit latrine	4	1	1	1	1	1	0					0	0	1	1	1	1	1	1	45	Female	Widow		15	More than one year	less than 5 households	10 to 20 people	Neighbors (who are not relatives)		5					1	More often	0											2 3
Pour flush toilet	3	1	1	1	1	1	0					0	0	1	1	1	1	1	1	52	Female	Widow		7													0											2
Improved pit latrine	4	1	1	1	0	1	0					0	0	1	1	1	1	0	1	27	Male	Not married		2													0											2
Improved pit latrine	4	1	0	0	0	0	0					0	0	1	0	1	1	1	0	52	Female	Married to one wife		6													0											2
Traditional pit latrine	1	0	0	0	0	0	0					0	0	0	0	1	1	0	0	26	Male	Married to one wife		6													0											2
Ventilated improved pit latrine	5	1	1	1	1	1	0					0	0	1	1	1	1	0	1	42	Male	Married to one wife		6													0											3
Traditional pit latrine	1	0	0	0	0	0	0					0	0	0	0	1	1	1	1	52	Male	Married to one wife		7													0											2
Pour flush toilet	3	1	1	1	1	1	0					0	0	1	1	1	1	0	1	56	Female	Widow		8													0											7	Diseases
Traditional pit latrine	1	0	0	0	0	1	0					0	0	0	0	1	1	0	0	28	Female	Married to one wife		4													0											6
Improved pit latrine	4	1	1	1	0	0	0					0	0	1	1	1	1	1	1	54	Female	Married to one wife		7													0											2 7	Diseases
Improved pit latrine	4	1	1	1	1	1	0					0	0	1	1	1	1	0	1	41	Female	Married to one wife		4													0											2
Traditional pit latrine	1	0	0	0	0	0	0					0	1	0	0	1	1	0	0	42	Female	Married to one wife		8													0											2
Pour flush toilet	3	1	1	1	1	1	0					0	0	1	1	1	1	1	1	19	Male	Not married		2													0											6
Traditional pit latrine	1	0	0	0	0	0	0					0	0	0	1	1	1	1	1	31	Female	Married to one wife		6													0											2
Traditional pit latrine	1	0	0	0	1	0	0					0	0	0	0	1	1	0	0	63	Female	Married to one wife		6													0											2
Improved pit latrine	4	1	0	0	0	1	0					0	0	1	1	1	1	0	1	60	Female	Divorced		3													0											2
Ventilated improved pit latrine	5	1	1	1	1	1	0					0	0	1	1	1	0	0	1	33	Female	Married to many wives		9	More than one year	less than 5 households	10 to 20 people	Relatives		1 4		0			1	More often	0											2
Improved pit latrine	4	1	1	1	1	1	0					0	0	1	1	1	1	0	1	75	Female	Widow		6													0											6
Improved pit latrine	4	1	1	1	1	1	0					0	0	1	1	1	1	0	1	22	Female	Married to one wife		4													0											2
Improved pit latrine	4	1	1	1	1	1	0					0	0	1	1	1	1	1	1	50	Female	Married to one wife		2	Six months	More than 5 households	21 to 30 people	Neighbors (who are not relatives)		5		Not applicable			1	More often	0											2
Traditional pit latrine	1	0	0	0	0	0	0					0	0	0	0	0	1	0	0	36	Male	Married to one wife		5													0											2
Traditional pit latrine	1	0	1	1	0	0	0					0	0	0	0	0	1	1	1	37	Female	Married to one wife		6	More than one year	More than 5 households	21 to 30 people	Neighbors (who are not relatives)		5		Not applicable			1	More often	0											2
Traditional pit latrine	1	0	1	0	1	1	0					0	0	0	0	1	1	0	1	53	Female	Widow		8													0											2
Traditional pit latrine	1	0	1	0	0	1	1	0	1	0	0	1	0	0	0	1	1	0	1	72	Female	Widow		2													0											2
Traditional pit latrine	1	0	0	0	0	0	0					0	0	0	1	1	1	0	1	60	Male	Married to one wife		5													0											2
Improved pit latrine	4	1	1	1	1	1	0					0	0	1	1	1	1	1	1	37	Female	Married to one wife		4													0											2 3 7	Diseases
Improved pit latrine	4	1	1	1	1	1	0					0	0	1	1	1	1	0	1	32	Female	Married to many wives		6													0											2
Traditional pit latrine	1	0	0	0	0	0	0					0	0	0	0	0	1	0	0	65	Male	Widow		6													0											2	Diseases
Traditional pit latrine	1	0	0	0	0	0	0					0	0	0	1	0	1	0	0	40	Female	Married to one wife		6													0											2 5
Improved pit latrine	4	1	1	1	0	1	0					0	0	1	1	1	1	0	1	34	Female	Married to one wife		5													0											6
Improved pit latrine	4	1	1	1	1	1	0					0	0	1	1	1	1	0	1	72	Female	Widow		6	More than one year	less than 5 households	10 to 20 people	Others	Tenants	5		Not applicable			1	More often	0											1 2 3
Traditional pit latrine	1	0	0	0	0	1	0					0	0	0	0	0	1	0	0	62	Male	Married to one wife		6													0											6
Traditional pit latrine	1	0	0	0	0	0	0					0	0	0	1	1	1	0	0	35	Female	Widow		3													0											7	Everyone had his/her own toilet
Improved pit latrine	4	1	1	1	0	1	0					0	0	1	0	1	1	0	1	44	Female	Widow		11													0											2
Traditional pit latrine	1	0	0	0	0	0	0					0	0	0	1	1	1	0	0	38	Female	Married to one wife		6													0											7	Everyone had his/her own toilet
Traditional pit latrine	1	0	0	0	0	0	0					0	0	0	1	1	1	0	0	38	Male	Married to one wife		7													0											2 5
Improved pit latrine	4	1	1	1	0	0	0					0	0	1	0	1	1	0	1	51	Female	Divorced		4													0											2
Traditional pit latrine	1	0	0	0	0	0	0					0	0	0	0	1	1	1	1	80	Female	Widow		1													0											2
Traditional pit latrine	1	0	1	1	0	1	0					0	0	0	0	1	1	0	1	38	Male	Married to one wife		12													0											2 3
Traditional pit latrine	1	0	0	0	0	0	0					0	0	0	1	1	1	1	0	62	Female	Widow		4													0											2
Improved pit latrine	4	1	1	1	1	1	0					0	0	1	1	1	1	0	1	33	Female	Married to one wife		9													0											2
Ventilated improved pit latrine	5	1	1	1	0	1	0					0	0	1	1	1	MAONI	1	1	30	Female	Living together unmarried		15													0											7	Diseases
Improved pit latrine	4	1	1	1	0	1	0					0	0	1	1	1	1	0	1	31	Female	Married to one wife		14													0											2
Traditional pit latrine	1	0	0	0	0	0	0					0	0	0	0	0	1	0	1	32	Female	Married to one wife		3													0											2
Traditional pit latrine	1	0	0	0	0	1	0					1	0	0	0	1	1	0	1	47	Female	Widow		4													0											7	Diseases
Improved pit latrine	4	1	1	1	1	0	0					0	0	1	0	1	1	0	1	60	Female	Married to one wife		5	Six months												0											2
Traditional pit latrine	1	0	0	0	1	1	0					0	0	0	0	1	1	0	0	68	Female	Married to one wife		4													0											2
Traditional pit latrine	1	0	0	0	0	0	0					0	0	0	0	0	1	1	1	52	Female	Widow		3													0											2
Improved pit latrine	4	1	1	1	0	0	0					0	0	1	1	1	1	0	0	30	Male	Married to one wife		2													0											7	Everyone had his/her own toilet
Improved pit latrine	4	1	0	0	0	0	0					0	0	1	1	1	1	1	1	29	Male	Not married		6													0											2
Traditional pit latrine	1	0	1	0	0	0	0					0	0	0	0	1	1	1	1	25	Female	Married to one wife		6													0											1 2
Traditional pit latrine	1	0	0	0	0	0	0					0	0	0	1	1	1	0	0	50	Male	Widow		3													0											7	Everyone had his/her own toilet
Improved pit latrine	4	1	1	1	0	0	0					0	0	1	1	0	1	0	0	57	Male	Married to one wife		6													0											2 7	Diseases
Improved pit latrine	4	1	1	1	1	1	0					0	0	1	1	1	1	1	1	75	Male	Married to one wife		3													0											2 3
Improved pit latrine	4	1	1	1	0	0	0					0	0	1	1	1	1	0	0	23	Female	Married to one wife		3													0											7	Diseases
Ventilated improved pit latrine	5	1	1	1	1	1	0					0	0	1	0	1	MAONI	0	1	32	Male	Married to many wives		7													0											2
Pour flush toilet	3	1	1	1	1	1	0					0	0	1	0	1	1	0	1	35	Male	Living together unmarried		4													0											2	The toilet will get full early
Ventilated improved pit latrine	5	1	1	0	0	0	1	0	1	0	0	1	0	1	0	1	1	0	1	26	Female	Married to one wife		12													0											2
Improved pit latrine	4	1	1	1	0	0	0					0	0	1	1	1	1	0	0	28	Female	Married to one wife		7													0											7	Not good for health
Traditional pit latrine	1	0	0	0	0	0	0					0	0	0	1	1	1	0	0	40	Male	Married to one wife		3													0											6
Improved pit latrine	4	1	1	1	1	1	0					0	0	1	1	1	0	0	1	18	Female	Not married		7													0							1				2	Not good for health
Improved pit latrine	4	1	1	1	0	0	0					0	0	1	1	1	1	0	1	48	Male	Married to one wife		11													0											2
Ventilated improved pit latrine	5	1	1	1	0	1	1	0	1	0	0	0	0	1	1	1	1	0	1	43	Female	Married to many wives		7													0											7	Diseases
Traditional pit latrine	1	0	0	0	0	0	0					0	0	0	1	0	1	0	0	36	Female	Living together unmarried		4													0											2
Traditional pit latrine	1	0	0	0	0	0	0					1	0	0	0	1	1	0	1	44	Female	Divorced		6	Six months	less than 5 households	Less than 10 people	Relatives		4		1	Collapsed		0		0											2 5
Traditional pit latrine	1	0	1	1	0	1	0					0	0	0	0	1	1	0	1	68	Male	Living together unmarried		4													0											1 2 3	Diseases
Traditional pit latrine	1	0	0	0	0	0	0					0	0	0	1	1	1	0	0	63	Male	Married to one wife		6													0											7	Dislike sharing
Traditional pit latrine	1	0	0	0	1	1	0					0	0	0	0	1	1	0	0	55	Female	Widow		8													0											2
Improved pit latrine	4	1	1	1	1	1	0					0	0	1	1	1	1	0	1	52	Female	Widow		8													0							1				6
Traditional pit latrine	1	0	0	0	0	0	0					0	0	0	0	1	1	0	0	33	Female	Married to one wife		7													0											2
Traditional pit latrine	1	0	0	0	0	0	0					0	0	0	0	0	1	0	0	58	Female	Widow		8													0											2	Diseases
Improved pit latrine	4	1	1	1	1	0	0					0	0	1	1	1	0	1	0	40	Female	Married to many wives		19													0											1 2 3
Traditional pit latrine	1	0	0	0	0	0	0					0	0	0	1	1	1	1	0	32	Male	Not married		1	More than one year	less than 5 households	Less than 10 people	Neighbors (who are not relatives)		5		0			1	less often	0											2
Traditional pit latrine	1	0	0	0	0	0	0					0	0	0	0	1	1	0	1	20	Female	Not married		9													0											2
Pour flush toilet	3	1	1	1	0	1	1	1	1	0	1	0	0	1	1	1	1	0	1	34	Female	Married to one wife		3													0											6
Traditional pit latrine	1	0	0	0	0	0	0					0	0	0	0	1	1	0	1	50	Female	Widow		6													0											2
Improved pit latrine	4	1	1	1	1	1	0					0	0	1	1	1	1	0	1	32	Female	Living together unmarried		6													0											6
Improved pit latrine	4	1	1	1	1	1	0					0	0	1	1	1	1	1	1	40	Male	Not married		5													0											2
Traditional pit latrine	1	0	0	0	0	0	0					1	0	0	0	1	1	0	0	32	Female	Married to one wife		5													0											2 5
Improved pit latrine	4	1	1	1	1	1	0					0	0	1	1	1	1	1	1	35	Female	Married to one wife		6													0											2
Improved pit latrine	4	1	0	0	0	0	0					0	0	1	1	0	1	1	1	35	Female	Married to one wife		5													0											2 3
Traditional pit latrine	1	0	0	0	0	0	0					0	0	0	1	1	1	1	0	26	Female	Not married		6													0											2
Traditional pit latrine	1	0	0	0	0	0	0					0	0	0	1	1	1	0	0	25	Male	Married to one wife		3													0											2 5
Pour flush toilet	3	1	1	1	0	0	0					0	0	1	1	1	1	1	1	23	Female	Divorced		2	More than one year	less than 5 households	Less than 10 people	Relatives		4		0			1	More often	0											2 7	Diseases.
Traditional pit latrine	1	0	1	0	0	1	0					0	0	0	0	1	1	0	1	46	Female	Separated		3													0											6
Traditional pit latrine	1	0	0	0	0	0	0					0	0	0	1	0	1	0	0	22	Female	Not married		5	Six months	less than 5 households	Less than 10 people	Neighbors (who are not relatives)		6	Toilet collapsed	1	Collapsed		0		0											2 7	Diseases
Traditional pit latrine	1	0	0	0	0	0	0					0	0	0	1	1	1	0	0	25	Female	Married to one wife		5													0											7	Not good for health
Traditional pit latrine	1	0	0	0	0	0	0					0	0	0	1	1	1	0	0	35	Female	Widow		6													0											7	Everyone had his/her own toilet
Improved pit latrine	4	1	0	0	0	0	0					0	0	1	1	1	1	1	1	41	Female	Married to one wife		6													0											2
Traditional pit latrine	1	0	0	0	0	0	0					1	1	0	0	1	1	0	0	40	Female	Living together unmarried		4													0											2 3 4
Traditional pit latrine	1	0	0	0	0	0	0					0	0	0	0	0	1	0	0	47	Female	Living together unmarried		3													0											2	Diseases
Improved pit latrine	4	1	1	1	0	1	0					0	0	1	1	1	1	0	1	32	Female	Married to one wife		6													0											7	I want him to have his own toilet
Traditional pit latrine	1	0	0	0	0	0	0					0	0	0	1	1	1	0	0	19	Female	Living together unmarried		4	One year	less than 5 households	Less than 10 people	Neighbors (who are not relatives)		6	Underconstruction	0	Other	Underconstruction	0		0											2 7	Unaffordability
Traditional pit latrine	1	0	0	0	0	0	0					0	0	0	0	1	1	0	0	32	Female	Married to one wife		4													0											2
Traditional pit latrine	1	0	0	0	0	0	0					0	0	0	0	1	1	0	1	39	Female	Married to one wife		16													0											1 2 3 7	Pit latine not suitable for sharing
Traditional pit latrine	1	0	0	0	0	1	0					0	0	0	0	1	1	0	1	18	Male	Not married		15													0											2
Improved pit latrine	4	1	1	1	0	1	0					0	0	1	1	1	0	0	1	28	Female	Married to many wives		6	More than one year	less than 5 households	10 to 20 people	Relatives		6	Relative	0	Other	No toilet	1	More often	0		Family toilet				Good	1				2
Traditional pit latrine	1	0	0	0	0	0	0					0	0	0	1	1	1	0	0	42	Male	Married to one wife		5													0											7	Not good for health
Traditional pit latrine	1	0	0	0	0	0	0					0	0	0	1	1	1	0	0	33	Female	Married to one wife		5													0											7	Everyone had his/her own toilet
Ventilated improved pit latrine	5	1	1	1	1	1	0					0	0	1	1	1	1	0	1	33	Female	Married to one wife		4													0											7	Diseases
Traditional pit latrine	1	0	0	0	0	0	0					0	0	0	0	0	1	0	0	50	Female	Widow		6													0											2
Improved pit latrine	4	1	1	1	0	0	0					0	0	1	1	1	1	0	0	28	Male	Married to one wife		3													0											7	That’s not our rule
Traditional pit latrine	1	0	0	0	0	0	0					0	0	0	0	1	1	0	1	41	Male	Married to one wife		8													0											7	Diseases
Improved pit latrine	4	1	1	1	0	1	0					1	0	1	0	1	1	0	1	25	Female	Married to one wife		5													0											2 5
Traditional pit latrine	1	0	0	0	0	0	0					0	1	0	0	0	1	0	0	29	Female	Married to one wife		5	More than one year	less than 5 households	10 to 20 people	Relatives		1 4		0			1	less often	0											2 3
Improved pit latrine	4	1	1	1	1	1	0					0	0	1	1	1	1	0	1	20	Female	Married to one wife		2													0											2 7	Diseases
Improved pit latrine	4	1	1	1	1	1	1	1	1	1	1	0	0	1	1	1	1	0	1	55	Female	Separated		2													0											2 7	Diseases
Traditional pit latrine	1	0	0	1	0	0	0					1	1	0	0	1	1	0	0	29	Male	Not married		1													0											1	Diseases
Improved pit latrine	4	1	0	0	0	0	0					0	0	1	1	1	1	1	1	36	Female	Divorced		4													0											2
Improved pit latrine	4	1	0	0	0	0	0					0	0	1	0	0	1	0	1	35	Male	Married to one wife		12	More than one year	Five households	21 to 30 people	Neighbors (who are not relatives)		5		Not applicable			1	More often	0											2 7	Diseases
Improved pit latrine	4	1	0	0	0	0	0					0	0	1	1	1	1	1	1	36	Female	Separated		4													0											2
Pour flush toilet	3	1	1	1	1	1	0					0	0	1	1	1	0	0	1	60	Female	Married to one wife		15													0											2	Diseases
Improved pit latrine	4	1	0	1	0	0	0					0	0	1	1	1	1	1	1	68	Female	Widow		3													0											2
Ventilated improved pit latrine	5	1	0	1	0	0	0					0	0	1	1	1	1	1	1	42	Female	Married to one wife		3	Six months	less than 5 households	10 to 20 people	Neighbors (who are not relatives)		6	Toilet collapsed	1	Collapsed		0		0											2 7	Lack of privacy
Pour flush toilet	3	1	1	1	1	1	0					0	0	1	1	1	1	1	1	88	Female	Widow		6													0											2
Ventilated improved pit latrine	5	1	0	1	0	0	0					0	0	1	1	1	1	1	1	46	Female	Divorced		5													0											2
Improved pit latrine	4	1	1	1	1	1	0					0	0	1	1	1	1	0	1	21	Female	Married to one wife		9	More than one year	less than 5 households	10 to 20 people	Relatives		1		0			1	More often	0											2
Improved pit latrine	4	1	1	1	0	1	0					0	0	1	1	1	1	0	1	65	Female	Married to one wife		2	More than one year	less than 5 households		Relatives		4					1	More often	0											2
Traditional pit latrine	1	0	0	0	0	0	0					0	0	0	1	1	1	0	0	23	Female	Married to one wife		3													0											7	Everyone had his/her own toilet
Traditional pit latrine	1	0	0	0	0	0	0					0	0	0	1	1	1	0	0	51	Female	Widow		5													0											2
Pour flush toilet	3	1	1	1	1	1	0					0	0	1	1	1	1	1	1	65	Female	Married to one wife		6													0											2
Improved pit latrine	4	1	0	1	0	0	0					0	0	1	1	0	1	0	0	56	Female	Living together unmarried		3													0											1 2 3
Traditional pit latrine	1	0	0	0	0	0	0					0	0	0	0	1	1	0	0	58	Female	Widow		5													0											1	Diseases
Traditional pit latrine	1	0	1	0	0	1	0					1	0	0	0	1	1	0	1	59	Female	Widow		4													0											5
Pour flush toilet	3	1	1	1	1	1	0					0	0	1	1	1	0	1	1	70	Male	Married to one wife		5													0											1 2
Improved pit latrine	4	1	0	0	1	1	0					0	0	1	1	1	1	0	1	34	Female	Married to one wife		5													0											2
Improved pit latrine	4	1	1	1	0	1	0					0	0	1	1	1	1	0	0	75	Female	Widow		1													0											2
Improved pit latrine	4	1	1	1	1	1	0					0	0	1	0	0	1	0	1	34	Female	Married to one wife		8													0											2
Improved pit latrine	4	1	0	1	0	0	0					0	0	1	1	1	1	0	0	40	Female	Married to one wife		4													0											2
Traditional pit latrine	1	0	0	0	0	0	0					1	1	0	0	0	1	0	0	28	Male	Living together unmarried		2													0											2 3
Improved pit latrine	4	1	1	1	1	1	0					0	0	1	1	1	1	0	1	34	Female	Married to one wife		7													0											2
Traditional pit latrine	1	0	0	0	0	1	0					0	0	0	0	1	1	1	1	38	Female	Married to one wife		8													0											2
Traditional pit latrine	1	0	0	0	0	0	0					0	0	0	0	1	1	0	0	34	Female	Married to one wife		5													0											6
Traditional pit latrine	1	0	0	0	0	0	0					0	0	0	0	1	1	1	1	38	Female	Married to one wife		5													0											2
Traditional pit latrine	1	0	0	0	1	0	0					0	0	0	1	1	1	0	0	36	Female	Married to one wife		2													0											7	Everyone had his/her own toilet
Improved pit latrine	4	1	1	1	0	0	0					0	0	1	1	1	1	0	1	54	Male	Married to one wife		14													0											2 7	Disturbance
Improved pit latrine	4	1	1	1	1	1	0					0	0	1	1	1	0	1	1	78	Male	Married to one wife		2													0											2
Traditional pit latrine	1	0	0	0	1	1	0					0	0	0	1	1	1	0	0	30	Female	Married to one wife		6													0											6
Traditional pit latrine	1	0	0	0	0	0	0					0	0	0	1	1	1	0	0	70	Female	Widow		6													0											6
Ventilated improved pit latrine	5	1	1	1	1	1	0					0	0	1	1	1	1	1	1	24	Female	Married to one wife		10													0											2
Pour flush toilet	3	1	1	1	1	1	0					0	0	1	1	1	1	0	1	31	Female	Married to one wife		13													0											2
Traditional pit latrine	1	0	1	1	1	1	1	1	1	1	0	0	0	0	0	1	1	0	1	32	Female	Married to one wife		4													0											2
Traditional pit latrine	1	0	0	0	0	0	0					1	0	0	0	1	1	0	1	62	Female	Widow		10													1	4	Neighborhood	All the above	Sanitation facility squatting plan	1 3 4		1 3		0	Diseases
Improved pit latrine	4	1	1	1	1	1	0					0	0	1	1	1	1	0	1	45	Female	Married to one wife		5													0											1 2
Improved pit latrine	4	1	0	0	0	0	0					0	0	1	1	0	1	1	1	49	Female	Married to one wife		6													0											2 3
Improved pit latrine	4	1	1	1	1	1	0					0	0	1	1	1	1	0	1	52	Male	Married to one wife		8													0											2
Improved pit latrine	4	1	1	1	0	0	0					0	0	1	1	1	1	0	1	40	Female	Married to one wife		4													0											1 2
Improved pit latrine	4	1	0	1	0	0	0					0	0	1	1	1	1	0	0	41	Male	Married to one wife		2													0											6
Improved pit latrine	4	1	0	1	0	0	0					0	0	1	1	1	1	0	0	23	Female	Married to one wife		6	More than one year	less than 5 households	Less than 10 people	Neighbors (who are not relatives)		2		0			0		0											7	Disabled
Improved pit latrine	4	1	1	1	1	1	0					0	0	1	1	1	1	0	1	36	Female	Married to one wife		10													0											2
Improved pit latrine	4	1	1	1	1	1	0					0	0	1	1	1	1	0	1	53	Male	Married to one wife		5	More than one year	less than 5 households	10 to 20 people	Relatives		1 2		1	Collapsed		1	More often	0											2
Traditional pit latrine	1	0	0	0	0	0	0					0	0	0	0	0	1	0	0	42	Male	Living together unmarried		5													0											1 2	Diseases
Improved pit latrine	4	1	0	0	0	0	0					0	0	1	1	1	1	0	1	42	Male	Married to one wife		5													0											2 3
Traditional pit latrine	1	0	0	0	0	0	0					0	0	0	0	1	1	1	1	29	Female	Married to one wife		3													0											2
Traditional pit latrine	1	0	0	0	0	0	0					0	0	0	0	0	1	0	0	42	Female	Divorced		2													0											2 3
Traditional pit latrine	1	0	0	0	0	0	0					0	0	0	0	1	1	0	1	45	Male	Married to one wife		4													0											2
Traditional pit latrine	1	0	0	0	0	0	0					0	0	0	0	0	1	0	0	34	Female	Married to one wife		6													0											2
Improved pit latrine	4	1	1	1	1	0	0					0	0	1	1	1	1	0	0	25	Female	Divorced		7													0											7	Majority do not cleanliness
Pour flush toilet	3	1	1	1	1	1	0					0	0	1	1	1	1	1	1	45	Female	Married to one wife		14													0											7	Diseases
Improved pit latrine	4	1	0	0	0	0	0					0	0	1	1	1	1	1	0	50	Female	Divorced		6													0											2
Improved pit latrine	4	1	1	1	1	1	0					0	0	1	1	1	1	0	1	42	Female	Married to many wives		6	Six months												0											2
Improved pit latrine	4	1	1	1	1	1	0					0	0	1	1	1	1	1	1	51	Female	Married to one wife		3													0											2
Improved pit latrine	4	1	1	1	0	0	0					0	0	1	1	1	1	0	1	39	Female	Married to one wife		5													0											2
Improved pit latrine	4	1	1	1	1	1	0					0	0	1	1	1	1	0	1	48	Male	Married to many wives		5													0											6
Traditional pit latrine	1	0	0	0	0	0	0					0	0	0	1	1	1	1	0	45	Male	Divorced		5													0											2
Traditional pit latrine	1	0	0	0	0	0	0					0	0	0	1	1	1	0	0	47	Female	Married to one wife		7													0											5
Traditional pit latrine	1	0	0	0	0	1	0					0	0	0	1	1	1	0	1	30	Female	Married to one wife		10													0											2 4
Improved pit latrine	4	1	1	1	0	1	0					0	0	1	1	1	1	0	1	57	Female	Married to one wife		6													0											7	Everyone had his/her own toilet
Improved pit latrine	4	1	1	1	1	1	0					0	0	1	1	1	1	1	1	34	Female	Married to one wife		3	More than one year	less than 5 households	10 to 20 people	Others	Tenants	5		Not applicable			1	More often	0											2 3
Traditional pit latrine	1	0	0	0	0	0	0					0	0	0	0	0	1	1	1	50	Male	Married to many wives		5	More than one year	less than 5 households	10 to 20 people	Relatives		1		1	Full		1	More often	0											3
Traditional pit latrine	1	0	0	0	0	0	0					0	0	0	1	1	1	0	0	23	Female	Married to one wife		3													0											5
Ventilated improved pit latrine	5	1	1	1	1	1	0					0	0	1	1	1	1	1	1	38	Male	Married to one wife		5													0											2
Traditional pit latrine	1	0	0	0	0	0	0					0	0	0	1	1	1	0	0	34	Male	Married to one wife		6													0											7	It’s a rule to every households to have a toilet
Traditional pit latrine	1	0	1	0	0	0	0					1	0	0	0	0	0	0	0	30	Female	Married to one wife		6													0											2
Traditional pit latrine	1	0	0	0	0	0	0					0	0	0	1	1	1	1	0	28	Female	Married to one wife		3													0											2
Improved pit latrine	4	1	0	0	0	0	0					0	0	1	1	1	1	1	1	38	Female	Married to one wife		6													0											2
Improved pit latrine	4	1	1	1	0	1	0					0	0	1	1	1	1	0	1	22	Male	Not married		1													0											2
Traditional pit latrine	1	0	0	0	0	1	0					0	0	0	0	1	1	0	1	44	Female	Married to one wife		7													0											2
Traditional pit latrine	1	0	1	1	1	0	0					0	0	0	0	1	1	1	0	42	Female	Widow		4													0											2 3
Improved pit latrine	4	1	0	0	0	0	0					0	0	1	1	1	1	1	0	32	Male	Not married		2													0											2
Pour flush toilet	3	1	1	1	1	1	0					0	0	1	1	1	1	0	1	32	Female	Married to one wife		3													0											2
Ventilated improved pit latrine	5	1	1	1	1	1	0					0	0	1	1	1	1	1	1	48	Female	Married to one wife		4													0											2
Improved pit latrine	4	1	1	1	1	1	0					0	0	1	1	1	1	0	1	22	Female	Married to one wife		4													0											2
Traditional pit latrine	1	0	1	1	1	1	0					0	0	0	0	1	1	0	0	60	Male	Married to one wife		2													0											2
Traditional pit latrine	1	0	0	0	0	0	0					0	0	0	0	1	1	1	1	52	Male	Married to one wife		7													0											3
Pour flush toilet	3	1	1	1	1	1	0					1	0	1	0	0	1	0	0	46	Male	Married to one wife		6													0											2	Diseases
Improved pit latrine	4	1	1	1	1	1	0					0	0	1	1	1	1	0	1	35	Female	Married to many wives		5													0											2
Traditional pit latrine	1	0	0	0	0	0	0					0	0	0	0	1	1	1	1	25	Female	Not married		5													0											2
Traditional pit latrine	1	0	0	0	0	1	0					0	0	0	0	1	1	1	1	55	Female	Widow		3													0											7	Diseases
Improved pit latrine	4	1	1	1	0	0	0					0	0	1	1	1	1	0	0	78	Female	Widow		6													0											5
Improved pit latrine	4	1	1	1	1	1	0					0	0	1	1	1	1	0	1	31	Female	Married to one wife		8	More than one year	less than 5 households	10 to 20 people	Relatives		1		0			1	More often	0											1 2
Improved pit latrine	4	1	1	1	1	1	0					0	0	1	1	1	1	0	1	81	Male	Married to one wife	Darasa la nne	1													0											2
Improved pit latrine	4	1	0	1	0	0	0					0	0	1	1	1	1	0	0	25	Female	Married to one wife		3													0											2
Improved pit latrine	4	1	1	1	1	1	0					0	0	1	1	1	1	0	1	26	Female	Living together unmarried		5	More than one year	less than 5 households	10 to 20 people	Others	Tenants	5		Not applicable			1	More often	0											2
Improved pit latrine	4	1	1	1	0	0	0					0	0	1	1	0	1	0	0	36	Female	Widow		6													0											2	Diseases.
Traditional pit latrine	1	0	0	0	0	0	0					0	0	0	0	1	1	0	0	26	Female	Not married		7													0											2 3
Traditional pit latrine	1	0	0	0	0	0	0					0	0	0	1	1	1	0	0	70	Male	Married to one wife		6													0											7	Not good for health
Improved pit latrine	4	1	1	1	1	1	0					0	0	1	1	1	1	0	1	41	Female	Married to one wife		5													0											2
Traditional pit latrine	1	0	0	0	0	0	0					0	0	0	1	1	1	0	0	18	Female	Not married		6													0											7	Everyone had his/her own toilet
Improved pit latrine	4	1	0	0	0	0	0					0	0	1	1	1	1	1	1	34	Female	Married to one wife		8													0											2
Traditional pit latrine	1	0	0	0	0	0	0					0	0	0	1	0	1	0	0	21	Female	Not married		11													0											2 5
Ventilated improved pit latrine	5	1	1	1	1	1	1	0	1	0	0	0	0	1	1	1	1	0	1	47	Male	Married to many wives		9	More than one year	less than 5 households	10 to 20 people	Relatives		1 4		0			1	More often	0											2
Improved pit latrine	4	1	1	1	1	1	0					0	0	1	1	1	1	0	1	53	Female	Married to one wife		5													0											2
Traditional pit latrine	1	0	0	0	0	0	0					1	1	0	0	1	1	0	1	38	Male	Not married		3													0											7	Collapsed toilet
Ventilated improved pit latrine	5	1	1	1	1	1	1	1	1	1	0	0	0	1	1	1	1	1	1	69	Female	Married to many wives		9	More than one year	less than 5 households	10 to 20 people	Relatives		1 4		0			1	More often	0											1 2 3
Improved pit latrine	4	1	1	1	1	1	0					0	0	1	0	1	1	0	1	38	Female	Married to many wives		9													0											7	Everyone had his/her own toilet
Improved pit latrine	4	1	1	1	1	1	0					0	0	1	1	1	1	0	1	33	Female	Married to one wife		6													0											7	Diseases
Traditional pit latrine	1	0	1	1	1	1	0					0	0	0	0	0	0	0	1	74	Female	Living together unmarried		11													0											2	Diseases
Traditional pit latrine	1	0	0	0	0	0	0					0	0	0	1	1	1	0	0	41	Male	Married to one wife		4	Six months	less than 5 households	Less than 10 people	Neighbors (who are not relatives)		6	Shared toilet	1	Other	Distant toilet	0		0											2
Ventilated improved pit latrine	5	1	1	1	1	1	0					0	0	1	1	1	0	0	1	54	Female	Married to one wife		2													0											6
Improved pit latrine	4	1	1	1	0	1	0					0	0	1	1	1	1	0	1	28	Female	Married to one wife		7													0											2
Pour flush toilet	3	1	1	1	1	1	0					0	0	1	1	1	0	0	1	18	Female	Not married		4	Six months												0											2
Improved pit latrine	4	1	1	1	1	1	0					0	0	1	1	0	1	0	1	64	Male	Widow		4													0											2
Traditional pit latrine	1	0	0	0	0	1	0					0	0	0	1	1	1	0	1	62	Male	Married to one wife		5													0											2
Traditional pit latrine	1	0	0	0	0	0	0					0	0	0	1	1	1	0	0	24	Male	Married to one wife		3													0											5 7	Everyone had his/her own toilet
Improved pit latrine	4	1	1	1	1	1	0					0	0	1	1	1	1	0	1	32	Male	Living together unmarried		7													0											2
Improved pit latrine	4	1	0	0	0	0	0					0	0	1	1	1	1	1	1	68	Female	Married to one wife		3													0											2
Improved pit latrine	4	1	0	1	0	0	0					0	0	1	1	1	1	0	0	78	Female	Married to one wife		1													0											2
Improved pit latrine	4	1	0	0	0	0	0					0	0	1	1	1	1	1	0	43	Female	Married to one wife		8													0											2
Improved pit latrine	4	1	1	1	1	1	0					1	1	1	0	1	1	0	0	63	Female	Married to many wives		4	More than one year	less than 5 households	Less than 10 people	Relatives		1		0			1	More often	0											2
Ventilated improved pit latrine	5	1	1	1	0	0	0					0	0	1	0	1	0	0	1	57	Male	Married to one wife		13													0											2
Traditional pit latrine	1	0	0	0	0	0	0					0	0	0	0	0	1	0	0	61	Female	Separated		8													0											2
Traditional pit latrine	1	0	1	0	0	0	0					0	0	0	0	1	1	0	1	34	Male	Married to one wife		5													0											2
Traditional pit latrine	1	0	0	0	0	0	0					0	0	0	1	1	1	0	0	36	Male	Married to one wife		3													0											6
Improved pit latrine	4	1	1	1	1	1	1	1	1	1	1	1	0	1	1	0	1	0	1	75	Female	Widow		6													0											2
Improved pit latrine	4	1	1	1	1	1	0					0	0	1	1	1	1	1	1	19	Female	Not married		5													0											6
Traditional pit latrine	1	0	0	0	0	0	0					0	0	0	0	1	1	0	0	37	Male	Married to one wife		7													0											2 5
Traditional pit latrine	1	0	0	0	0	0	0					0	0	0	1	1	1	1	0	27	Female	Not married		6													0											2
Pour flush toilet	3	1	1	1	0	1	0					0	0	1	0	1	1	1	1	40	Female	Living together unmarried		3													0											2
Improved pit latrine	4	1	1	1	1	1	0					0	0	1	1	1	0	0	1	27	Female	Widow		4													0											2
Improved pit latrine	4	1	1	1	1	1	0					0	0	1	1	1	1	1	1	85	Female	Widow		1													0											2
Traditional pit latrine	1	0	0	0	0	0	0					0	0	0	1	1	1	0	0	49	Female	Widow		5													0											2
Ventilated improved pit latrine	5	1	1	1	1	1	1	1	1	1	0	0	0	1	1	1	1	1	1	52	Male	Married to many wives		8													0											2
Pour flush toilet	3	1	1	1	1	1	0					0	0	1	1	1	1	1	1	26	Female	Not married		5													0											2
Improved pit latrine	4	1	1	1	0	0	0					0	0	1	1	1	1	0	1	30	Female	Married to one wife		4													0											2
Traditional pit latrine	1	0	0	0	0	0	0					0	0	0	0	1	1	0	1	68	Female	Married to one wife		2													0											6
Pour flush toilet	3	1	1	1	1	1	0					0	0	1	0	1	1	0	1	30	Male	Married to one wife		9													0											1 2
Traditional pit latrine	1	0	0	0	0	0	0					0	0	0	0	1	1	0	0	71	Female	Widow		5													0											6
Pour flush toilet	3	1	1	1	1	1	0					0	0	1	1	1	0	0	1	68	Male	Married to one wife		10													0											3
Improved pit latrine	4	1	1	1	1	1	0					0	0	1	1	1	1	0	1	56	Male	Married to one wife		6													0											2 4
Traditional pit latrine	1	0	0	0	0	0	0					0	0	0	0	1	1	1	1	30	Female	Married to one wife		9	Six months	More than 5 households	21 to 30 people	Relatives		6	limited space	1	Full		0		0											7	Diseases
Pour flush toilet	3	1	1	1	1	1	1	1	1	1	0	0	0	1	1	1	1	0	1	48	Female	Married to one wife		7													0											1 2
Improved pit latrine	4	1	1	1	0	1	0					0	0	1	0	1	1	0	1	37	Female	Married to one wife		7													0											7	Diseases
Traditional pit latrine	1	0	0	0	0	0	0					0	0	0	0	1	1	1	1	55	Female	Not married		4													0											3
Improved pit latrine	4	1	0	0	0	0	0					0	0	1	1	1	1	1	1	35	Female	Not married		4	More than one year	less than 5 households	10 to 20 people	Neighbors (who are not relatives)		6	New comers	1	Other	Migrated	1	less often	1	3		All the above	Sanitation facility squatting plan	1		3		0	Diseases
Traditional pit latrine	1	0	0	0	0	0	0					0	0	0	0	1	1	1	1	62	Female	Widow		8													0											2
Improved pit latrine	4	1	0	0	0	0	0					0	0	1	1	1	1	1	1	45	Female	Married to one wife		3	Six months	less than 5 households	Less than 10 people	Neighbors (who are not relatives)		5		Not applicable			1	More often	0											2
Improved pit latrine	4	1	0	0	0	0	0					0	0	1	0	1	1	1	0	58	Female	Widow		8													0											2
Improved pit latrine	4	1	0	0	0	0	0					0	0	1	1	0	1	1	1	80	Male	Married to many wives		15	More than one year	More than 5 households	21 to 30 people	Relatives		1		Not applicable			1	More often	0											2 4
Improved pit latrine	4	1	0	0	0	0	0					0	0	1	1	1	1	1	1	65	Male	Married to one wife		7													0											2
Improved pit latrine	4	1	1	1	0	1	0					0	0	1	0	1	1	0	1	65	Female	Living together unmarried		4													0											3
Traditional pit latrine	1	0	0	0	0	1	0					0	0	0	0	0	1	0	1	35	Female	Living together unmarried		7													0											7	Diseases
Traditional pit latrine	1	0	0	0	0	0	0					0	0	0	0	0	1	1	1	68	Female	Married to one wife		5													0											2 3
Improved pit latrine	4	1	1	1	1	1	0					0	0	1	1	1	1	0	1	48	Female	Married to one wife		3													0											6
Improved pit latrine	4	1	0	0	0	0	0					0	0	1	1	1	1	1	1	25	Female	Married to one wife		4	One year	less than 5 households	10 to 20 people	Neighbors (who are not relatives)		5		Not applicable			1	More often	0											2
Traditional pit latrine	1	0	0	0	0	0	0					0	0	0	0	0	1	0	1	65	Male	Widow		3													0											2
Improved pit latrine	4	1	0	0	0	0	0					0	0	1	1	0	1	1	0	59	Male	Widow		5													0											2
Traditional pit latrine	1	0	0	1	0	0	0					0	0	0	0	1	1	0	1	38	Female	Married to many wives		5													0											2
Improved pit latrine	4	1	1	1	1	1	0					0	0	1	1	1	1	0	1	36	Male	Married to one wife		8													0											2
Improved pit latrine	4	1	1	1	1	1	0					0	0	1	1	1	1	0	1	29	Female	Married to one wife		6													0											2
Improved pit latrine	4	1	1	1	1	1	0					0	0	1	1	1	0	0	1	45	Female	Widow		10													0											2 4
Traditional pit latrine	1	0	0	0	0	0	0					0	0	0	0	1	1	0	1	60	Female	Married to many wives		5													0											2
Improved pit latrine	4	1	1	1	1	1	0					0	0	1	1	1	0	1	1	63	Female	Widow		6													0											2 3
Improved pit latrine	4	1	0	0	0	0	0					0	0	1	1	1	1	1	1	50	Female	Widow		5													0											2 3
Improved pit latrine	4	1	1	1	0	0	0					0	0	1	0	1	1	0	1	48	Male	Living together unmarried		9													1	2 4	Neighborhood	All the above	Sanitation facility squatting plan	1 2 3 4		1 2 3		1	Clean toilets
Improved pit latrine	4	1	1	1	0	1	1	1	1	1	0	0	0	1	1	1	1	0	1	46	Female	Married to one wife		6													0											5
Improved pit latrine	4	1	0	0	0	0	0					0	0	1	1	0	1	1	1	37	Male	Married to one wife		12													0											2 3
Improved pit latrine	4	1	1	1	1	1	0					0	0	1	1	1	1	0	1	21	Female	Not married		8													0											2
Improved pit latrine	4	1	1	1	1	1	0					0	0	1	1	1	0	0	1	42	Female	Married to many wives		10													0											7	Everyone have his/her own toilet
Improved pit latrine	4	1	0	0	0	0	0					0	0	1	1	1	1	1	0	41	Female	Divorced		9	More than one year	less than 5 households	Less than 10 people	Neighbors (who are not relatives)		5					1	less often	0											2
Traditional pit latrine	1	0	0	0	0	0	0					0	0	0	0	1	1	0	0	37	Female	Married to one wife		4													0											2
Traditional pit latrine	1	0	0	0	0	0	0					1	0	0	0	1	1	0	1	40	Male	Married to one wife		5													0											2 5
Traditional pit latrine	1	0	1	1	1	1	0					0	0	0	0	1	0	0	1	63	Female	Married to one wife		9													0											1 2
Traditional pit latrine	1	0	0	0	0	1	1	1	1	1	1	0	0	0	0	1	1	1	1	28	Female	Married to many wives		9	One year	less than 5 households	Less than 10 people	Relatives		6	Toilet collapsed	1	Collapsed		0		0											2
Improved pit latrine	4	1	1	1	0	0	0					0	0	1	1	1	1	0	0	27	Female	Married to one wife		9													0											7	Witchcraft issues
Improved pit latrine	4	1	1	1	1	1	0					0	0	1	1	1	1	0	1	51	Female	Widow		3													0											2
Traditional pit latrine	1	0	0	0	0	0	0					0	0	0	1	1	1	0	0	32	Female	Separated		5													0											4
Improved pit latrine	4	1	0	0	0	0	0					0	0	1	1	1	1	1	0	61	Female	Widow		8													0											2
Improved pit latrine	4	1	1	1	1	1	0					0	0	1	1	1	1	0	1	28	Male	Married to one wife		5		less than 5 households		Relatives		4					1	More often	0											7	Everyone have his/her own toilet
Traditional pit latrine	1	0	1	0	0	1	0					1	0	0	0	1	1	0	1	31	Female	Married to one wife		7													0											5
Improved pit latrine	4	1	1	1	1	1	0					0	0	1	1	1	1	0	1	35	Male	Married to one wife		4													0											6
Traditional pit latrine	1	0	0	0	0	0	0					0	0	0	1	1	1	0	0	25	Male	Married to one wife		3													0											6
Improved pit latrine	4	1	1	1	1	1	0					0	0	1	1	1	1	0	1	31	Female	Married to one wife		6													0											2
Traditional pit latrine	1	0	0	0	0	1	0					1	0	0	0	1	1	0	1	54	Female	Married to one wife		8													0											2
Traditional pit latrine	1	0	0	0	0	0	0					0	0	0	0	1	1	0	0	29	Female	Married to one wife		7													0											2
Improved pit latrine	4	1	1	1	1	1	0					0	0	1	1	1	1	1	1	39	Female	Married to one wife		6													0											2 3
Improved pit latrine	4	1	1	1	1	1	0					0	0	1	1	1	1	1	1	63	Male	Widow		2													0											2
Pour flush toilet	3	1	1	1	1	1	0					0	0	1	1	1	1	0	1	52	Female	Married to one wife		4													0											2
Improved pit latrine	4	1	1	1	1	0	0					0	0	1	1	1	1	0	0	48	Female	Married to one wife		4													0											2
Traditional pit latrine	1	0	0	0	0	0	0					0	0	0	0	1	1	0	1	46	Female	Married to one wife		5													0											2
Traditional pit latrine	1	0	0	0	0	0	0					1	0	0	0	1	1	0	1	25	Female	Married to one wife		3													0											2
Traditional pit latrine	1	0	1	0	0	0	0					0	0	0	0	1	1	0	1	51	Male	Married to one wife		6	More than one year	less than 5 households	Less than 10 people	Relatives		1		0			1	less often	1	1 2		Relatives	Sanitation facility squatting plan	1 3 4		1 3		0	Diseases
Traditional pit latrine	1	0	0	0	0	0	0					1	0	0	0	1	1	0	1	30	Female	Married to one wife		9													0											2 3
Improved pit latrine	4	1	0	1	1	1	0					0	0	1	1	1	1	0	1	46	Female	Married to one wife		13													0											2
Ventilated improved pit latrine	5	1	1	1	1	1	1	1	1	1	0	0	0	1	1	1	1	0	1	37	Male	Married to one wife		10													0											2
Improved pit latrine	4	1	1	1	1	0	0					0	0	1	1	1	1	0	0	35	Female	Married to one wife		5													0											7	Everyone have his/her own toilet and diseases
Traditional pit latrine	1	0	1	1	1	1	0					0	0	0	0	1	1	1	1	25	Female	Married to one wife		3													0											6
Traditional pit latrine	1	0	0	0	0	1	0					0	0	0	0	1	1	0	1	60	Male	Married to one wife		5													0											7	Dislike disputation
Traditional pit latrine	1	0	0	0	0	0	0					0	0	0	1	1	1	0	0	61	Female	Widow		6													0											7	I built it for my family only
Improved pit latrine	4	1	1	1	1	1	0					0	0	1	1	1	0	0	1	35	Female	Married to one wife		4	More than one year	less than 5 households	Less than 10 people	Relatives		1		0			1	More often	1	1 2		Relatives	Sanitation facility squatting plan	1		1		0	Diseases
Traditional pit latrine	1	0	0	0	0	0	0					0	0	0	0	1	1	0	0	25	Female	Married to one wife		6													0											7	Everyone had his/her toilet
Traditional pit latrine	1	0	0	0	0	0	0					0	0	0	1	1	1	0	0	29	Male	Married to one wife		3													0											7	Everyone had his/her toilet
Improved pit latrine	4	1	1	1	1	0	0					0	0	1	1	1	1	0	0	38	Female	Widow		5													0											7	All my neighbors had their own toilets
Traditional pit latrine	1	0	0	0	0	0	0					1	0	0	0	0	1	1	0	79	Female	Married to one wife		8													0											2
Traditional pit latrine	1	0	0	0	0	0	0					0	0	0	0	0	1	0	0	28	Male	Not married		1													0											2
Improved pit latrine	4	1	1	1	1	1	0					0	0	1	1	1	1	0	1	23	Female	Married to one wife		28													0											2
Improved pit latrine	4	1	1	1	1	1	0					0	0	1	1	1	1	0	1	29	Male	Not married		3													0											2
Improved pit latrine	4	1	1	1	1	1	0					0	0	1	1	1	1	0	1	26	Female	Married to one wife		10													0											6
Improved pit latrine	4	1	1	1	1	0	0					0	0	1	1	0	1	0	0	20	Female	Living together unmarried		4	More than one year	less than 5 households	10 to 20 people	Neighbors (who are not relatives)		1		0			1	More often	0											2
Traditional pit latrine	1	0	0	0	0	0	0					0	0	0	0	0	1	0	0	60	Female	Married to one wife		5													0											2
Traditional pit latrine	1	0	0	0	0	0	0					0	0	0	1	1	1	1	0	34	Female	Married to one wife		9													0											2
Improved pit latrine	4	1	1	1	0	0	0					0	0	1	1	1	1	0	1	21	Female	Married to one wife		4													0											2 7	Diseases
Pour flush toilet	3	1	1	1	1	1	0					0	0	1	1	1	1	0	1	25	Female	Married to one wife		9													0											2
Improved pit latrine	4	1	1	1	1	1	0					0	0	1	0	1	0	0	1	70	Female	Widow		3													0											6
Improved pit latrine	4	1	0	0	0	0	0					0	0	1	1	1	1	1	1	52	Male	Married to one wife		6													0											2 3
Traditional pit latrine	1	0	0	0	0	0	0					0	0	0	1	1	1	0	0	50	Female	Separated		1													0											5
Improved pit latrine	4	1	1	1	1	1	0					0	0	1	1	1	1	1	1	42	Male	Married to one wife		5													0											1	Diseases
Improved pit latrine	4	1	1	1	1	1	0					0	0	1	1	1	1	0	1	36	Female	Married to many wives		8													0											2
Improved pit latrine	4	1	1	1	1	1	0					0	0	1	1	1	1	1	1	49	Female	Married to one wife		5													0											2
Ventilated improved pit latrine	5	1	1	1	1	1	0					0	0	1	1	1	1	0	1	65	Female	Widow		9													0											1 2
Improved pit latrine	4	1	1	1	1	1	0					0	0	1	1	1	1	0	1	32	Female	Not married		3													0											2
Improved pit latrine	4	1	0	0	0	1	0					0	0	1	1	1	1	0	0	35	Female	Married to one wife		9													0											7	Everyone had his/her toilet
Ventilated improved pit latrine	5	1	1	1	1	1	0					0	0	1	0	1	1	0	1	40	Female	Married to one wife		6													0											2
Traditional pit latrine	1	0	1	1	1	1	0					0	0	0	0	1	1	1	1	42	Female	Married to one wife		6													0											3
Improved pit latrine	4	1	1	1	1	1	0					0	0	1	1	1	1	0	1	32	Female	Married to one wife		8													0											2
Traditional pit latrine	1	0	0	0	0	0	0					0	0	0	1	1	1	0	0	38	Female	Married to one wife		8													0											6
Pour flush toilet	3	1	1	1	1	1	0					0	0	1	1	1	0	0	1	34	Female	Married to one wife		11	More than one year	More than 5 households	10 to 20 people	Others	Tenants	5		Not applicable	Other	Tenants	1	More often	0											2
Ventilated improved pit latrine	5	1	1	1	1	1	0					0	0	1	1	1	1	1	1	52	Female	Married to one wife		6													0											2 3
Traditional pit latrine	1	0	0	0	0	0	0					1	0	0	0	1	1	0	0	27	Female	Married to one wife		4													0											2
Improved pit latrine	4	1	0	0	0	0	0					0	0	1	1	0	1	0	1	38	Female	Married to one wife		7	More than one year	less than 5 households	10 to 20 people	Neighbors (who are not relatives)		5		Not applicable			1	More often	0											2 3
Traditional pit latrine	1	0	0	0	0	0	0					1	0	0	0	0	1	0	0	36	Female	Living together unmarried		7													0											2	Diseases
Ventilated improved pit latrine	5	1	1	1	1	1	0					0	0	1	1	1	1	1	1	53	Female	Married to one wife		3													0											2
Traditional pit latrine	1	0	1	1	1	1	0					0	0	0	1	1	1	0	1	50	Female	Married to many wives		6													0											7	Everyone is supposed to have his/her own toilet
Pour flush toilet	3	1	1	1	1	0	0					0	0	1	1	1	0	1	1	65	Female	Widow		5													0											2
Traditional pit latrine	1	0	0	0	0	0	0					0	0	0	0	1	1	1	1	50	Female	Widow		4													0											7	Diseases
Traditional pit latrine	1	0	0	0	0	0	0					0	0	0	0	1	1	0	0	81	Female	Widow		3													0											6
Improved pit latrine	4	1	0	0	1	1	0					0	0	1	1	1	1	0	1	36	Female	Married to one wife		5													0											2
Ventilated improved pit latrine	5	1	1	1	0	0	0					0	0	1	1	1	1	1	1	65	Male	Married to one wife		5													0											2 3
Improved pit latrine	4	1	0	1	0	0	0					0	0	1	1	1	1	1	1	26	Female	Married to one wife		4	One year	less than 5 households	Less than 10 people	Neighbors (who are not relatives)		6	Toilet collapsed	1	Collapsed		1	More often	1	3		Neighbor	Sanitation facility sitting plan	1		3		1	Clean toilets
Traditional pit latrine	1	0	1	0	0	0	0					1	0	0	0	1	1	0	1	53	Female	Widow		4													0											2 3
Improved pit latrine	4	1	0	1	0	0	0					0	0	1	1	1	1	0	0	47	Female	Married to one wife		4													0											2
Traditional pit latrine	1	0	0	0	0	0	0					0	0	0	0	0	1	1	1	27	Male	Not married		4													0											2 3
Pour flush toilet	3	1	1	1	0	1	0					0	0	1	1	1	1	0	1	38	Female	Married to many wives		6													0											7	Diseases
Improved pit latrine	4	1	1	1	1	0	0					0	0	1	1	1	1	0	0	41	Female	Married to many wives		6													0											6
Traditional pit latrine	1	0	0	0	0	1	0					0	0	0	0	1	1	0	0	29	Male	Married to one wife		4													0											2
Improved pit latrine	4	1	0	0	1	1	0					0	0	1	1	1	1	0	1	52	Female	Married to one wife		9													0							1				2
Traditional pit latrine	1	0	1	0	1	1	0					1	0	0	0	1	1	0	1	52	Female	Married to one wife		6													0											5
Traditional pit latrine	1	0	1	0	0	1	0					0	0	0	0	1	1	0	1	42	Male	Married to many wives		4													0											1 2
Traditional pit latrine	1	0	1	1	1	1	0					0	0	0	0	1	1	0	1	34	Male	Married to one wife		5													0											2
Improved pit latrine	4	1	1	1	1	1	0					0	0	1	1	1	1	0	1	26	Female	Married to one wife		10													0											2
Improved pit latrine	4	1	1	1	1	1	0					0	0	1	1	1	1	0	1	27	Female	Living together unmarried		8													0											2
Improved pit latrine	4	1	1	1	0	1	0					0	0	1	0	1	1	0	1	41	Female	Married to one wife		8													0											2 7	Diseases
Traditional pit latrine	1	0	0	0	1	0	0					0	0	0	1	1	1	0	0	30	Female	Married to one wife		7													0											2
Traditional pit latrine	1	0	0	0	0	0	0					0	0	0	0	1	1	0	0	28	Female	Married to one wife		4													0											2	Diseases
Traditional pit latrine	1	0	1	1	1	1	0					0	0	0	1	1	1	0	1	85	Male	Married to one wife		3													0											6
Improved pit latrine	4	1	1	1	1	1	0					0	0	1	1	1	1	1	1	30	Female	Divorced		3													0											2
Improved pit latrine	4	1	1	1	1	1	0					0	0	1	1	1	1	0	0	36	Female	Married to one wife		3													0											6
Traditional pit latrine	1	0	0	0	0	0	0					0	0	0	1	1	1	0	0	38	Male	Married to one wife		4													0											6
Improved pit latrine	4	1	1	1	1	0	0					0	0	1	1	1	1	0	0	35	Male	Married to one wife		8													0											2
Traditional pit latrine	1	0	1	1	1	0	0					0	0	0	0	0	1	0	0	60	Male	Married to one wife		14													0											2 3
Improved pit latrine	4	1	0	0	0	0	0					0	0	1	1	1	1	1	0	30	Female	Married to one wife		5													0											2
Improved pit latrine	4	1	1	1	1	1	0					0	0	1	1	1	1	0	1	32	Female	Widow		8													0											2
Ventilated improved pit latrine	5	1	1	1	1	1	0					0	1	1	1	1	0	1	1	65	Male	Married to one wife		10													0											2 3
Improved pit latrine	4	1	1	1	1	1	0					0	0	1	0	1	1	0	1	66	Female	Married to many wives		5													0											6
Traditional pit latrine	1	0	0	0	0	0	0					0	0	0	0	1	1	0	1	18	Male	Not married		7	More than one year	less than 5 households	10 to 20 people	Relatives		2		0			0		0											2
Improved pit latrine	4	1	1	1	0	1	0					0	0	1	1	1	1	0	1	72	Male	Married to one wife		8													0											1 2 7	Diseases
Improved pit latrine	4	1	1	1	1	1	0					0	0	1	1	1	1	1	1	45	Female	Married to one wife		2													0											7	Everyone had his/her style in using toilet, other are dirty
Improved pit latrine	4	1	1	1	0	1	0					0	0	1	1	1	1	0	1	60	Female	Married to one wife		6													0											2
Improved pit latrine	4	1	1	1	1	1	0					0	0	1	1	1	0	1	1	51	Female	Married to one wife		5													0											2
Improved pit latrine	4	1	0	0	1	1	0					0	0	1	1	1	1	0	0	28	Female	Married to one wife		6													0											2
Pour flush toilet	3	1	1	1	1	1	0					0	0	1	1	1	1	0	1	50	Male	Married to one wife		7													0											2
Improved pit latrine	4	1	1	1	0	1	0					0	0	1	0	1	0	0	1	28	Female	Married to one wife		4													0											7	Disturbance
Traditional pit latrine	1	0	1	1	1	1	0					0	0	0	0	0	1	1	1	29	Female	Married to one wife		5													0											2
Traditional pit latrine	1	0	0	0	0	0	0					1	0	0	0	1	1	0	1	49	Male	Married to one wife		6													0											5 7	Unimproved toilet
Traditional pit latrine	1	0	0	0	0	0	0					0	0	0	1	1	1	1	0	23	Female	Married to one wife		4													0											2
Traditional pit latrine	1	0	1	1	0	1	0					0	0	0	1	1	1	0	0	36	Female	Married to one wife		6													0											2
Traditional pit latrine	1	0	0	1	0	0	0					0	0	0	0	1	0	0	1	60	Male	Married to many wives		34													0											1 2 5
Traditional pit latrine	1	0	0	0	0	0	0					0	0	0	0	0	1	0	0	56	Male	Married to one wife		9													0											1 3
Improved pit latrine	4	1	0	0	0	0	0					0	0	1	1	1	1	1	1	72	Female	Widow		8													0											2
Improved pit latrine	4	1	0	0	0	0	0					0	0	1	1	1	1	1	1	29	Female	Married to one wife		5	One year	less than 5 households	Less than 10 people	Neighbors (who are not relatives)		6	New comers	Not applicable			1	More often	0							1				2
Traditional pit latrine	1	0	1	1	0	1	0					1	0	0	0	0	1	0	1	46	Female	Widow		4													0											2 5
Improved pit latrine	4	1	1	1	0	0	0					0	0	1	1	1	1	0	0	26	Female	Married to one wife		6													0											2 4
Ecological sanitation	2	1	1	1	1	1	0					0	1	1	1	0	1	0	1	40	Male	Married to one wife		7													0											2
Traditional pit latrine	1	0	0	0	0	0	0					0	0	0	0	1	1	0	0	68	Female	Widow		4													0											7	He/she is living alone
Pour flush toilet	3	1	1	1	0	1	0					0	0	1	1	1	1	1	1	33	Female	Married to one wife		5													0											2
Improved pit latrine	4	1	1	1	1	1	0					0	0	1	1	1	1	0	1	28	Female	Married to one wife		5													0											2	Diseases
Improved pit latrine	4	1	1	1	1	1	0					0	0	1	1	1	1	0	1	64	Female	Married to many wives		3													0											7	Diseases
Improved pit latrine	4	1	1	1	1	0	0					0	0	1	1	1	1	0	0	30	Male	Married to one wife		3													0											2
Improved pit latrine	4	1	0	1	0	0	0					0	0	1	1	1	1	0	0	59	Female	Widow		1													0											2 3
Ventilated improved pit latrine	5	1	1	1	1	1	0					0	0	1	1	1	1	0	1	23	Male	Married to one wife		3													0											2
Traditional pit latrine	1	0	1	1	1	1	0					0	0	0	0	0	1	1	1	35	Female	Married to one wife		9													0											5
Improved pit latrine	4	1	1	1	1	1	0					0	0	1	1	1	1	0	1	61	Female	Widow		4													0											2
Traditional pit latrine	1	0	0	0	0	0	0					1	0	0	0	1	1	0	0	38	Female	Widow		5													0											2 7	Diseases
Traditional pit latrine	1	0	0	0	0	0	0					1	0	0	0	0	1	0	0	20	Female	Widow		2													0											2
Traditional pit latrine	1	0	0	0	0	1	0					0	0	0	0	1	1	0	0	32	Female	Married to one wife		6	More than one year	less than 5 households	10 to 20 people	Relatives		1 4		0			1	More often	1	3		Relatives	Sanitation facility squatting plan	1		1		0	Diseases		Diseases
Traditional pit latrine	1	0	0	0	0	0	0					0	0	0	0	1	1	1	1	50	Female	Married to one wife		5													0											7	Diseases
Improved pit latrine	4	1	1	1	1	1	0					0	0	1	1	1	1	0	1	54	Male	Married to one wife		5													0											6
Ecological sanitation	2	1	1	1	1	1	0					0	0	1	1	0	0	0	0	31	Female	Married to one wife		13													0											2
Improved pit latrine	4	1	1	1	1	1	0					0	0	1	1	1	1	0	1	60	Female	Married to one wife		9													0											2
Improved pit latrine	4	1	1	1	1	1	0					0	0	1	1	1	1	1	1	42	Female	Married to one wife		7													0											2
Improved pit latrine	4	1	1	1	1	1	0					0	0	1	1	1	1	1	1	44	Female	Divorced		5	More than one year	less than 5 households	10 to 20 people	Neighbors (who are not relatives)		5		0			1	less often	0											2 3
Traditional pit latrine	1	0	0	0	1	0	0					0	0	0	1	1	1	0	0	30	Female	Living together unmarried		4													0											7	Dispute
Improved pit latrine	4	1	1	1	1	1	1	0	1	0	0	0	0	1	1	1	1	0	1	36	Female	Married to one wife		3													0											2
Traditional pit latrine	1	0	1	0	0	1	0					0	0	0	0	1	0	0	1	62	Female	Widow		7													0											2
Ventilated improved pit latrine	5	1	1	1	1	1	1	0	1	0	1	0	0	1	1	1	1	1	1	45	Female	Married to many wives		5													0											7	Diseases
Traditional pit latrine	1	0	0	0	0	0	0					0	0	0	0	0	1	0	0	53	Female	Living together unmarried		2													0											2 4
Traditional pit latrine	1	0	0	0	0	0	0					0	0	0	0	1	1	0	1	25	Female	Married to one wife		6													0											2 3
Traditional pit latrine	1	0	0	0	0	0	1	1	1	1	0	0	0	0	0	1	1	0	0	42	Female	Married to one wife		6													0											6
Improved pit latrine	4	1	0	0	0	0	0					0	0	1	1	1	1	1	1	51	Male	Married to one wife		6													0											2 3
Improved pit latrine	4	1	0	0	0	1	0					0	0	1	1	1	1	1	1	65	Female	Widow		4	More than one year	less than 5 households	Less than 10 people	Neighbors (who are not relatives)		2		1	Full		1	less often	1	1		All the above	Sanitation facility squatting plan	1		2		0	Diseases
Improved pit latrine	4	1	0	0	0	0	0					0	0	1	1	1	1	1	1	66	Female	Widow		5													0											2
Improved pit latrine	4	1	1	1	1	0	0					0	0	1	0	1	1	1	1	66	Female	Widow		15													0											2
Improved pit latrine	4	1	1	1	1	1	0					0	0	1	1	1	1	0	1	29	Male	Married to one wife		8													0											2
Improved pit latrine	4	1	1	1	0	1	0					0	0	1	1	1	1	1	1	42	Male	Married to one wife		5													0											2
Improved pit latrine	4	1	1	1	0	1	0					0	0	1	1	1	1	0	1	73	Female	Widow		3													0											7	Everyone had his/her own toilet
Improved pit latrine	4	1	1	1	1	1	0					0	0	1	1	1	1	1	1	60	Male	Widow		4													0											2
Improved pit latrine	4	1	1	1	0	1	0					0	0	1	1	1	1	0	1	61	Female	Widow		6													0											2
Traditional pit latrine	1	0	1	0	0	0	0					0	0	0	0	1	1	0	0	72	Male	Not married		1													0											6
Improved pit latrine	4	1	1	1	1	1	1	1	1	1	0	0	0	1	1	1	1	1	1	43	Male	Married to one wife		7													0											2
Traditional pit latrine	1	0	1	1	1	0	0					0	0	0	0	1	1	0	0	43	Male	Married to many wives		9	More than one year	More than 5 households	10 to 20 people	Others	Tenants	5		Not applicable	Other	Tenants	1	More often	0											1 2
Improved pit latrine	4	1	1	1	1	1	0					0	0	1	1	1	1	1	1	38	Female	Separated		3													0											7	Diseases
Traditional pit latrine	1	0	0	0	1	1	0					1	0	0	0	1	1	0	1	19	Female	Not married		6													0											2 5
Traditional pit latrine	1	0	0	0	1	1	0					0	0	0	0	1	1	0	0	55	Female	Married to one wife		9													0											7	Located inside
Improved pit latrine	4	1	1	1	1	1	0					0	0	1	1	1	1	0	1	56	Male	Married to many wives		9													0											2
Improved pit latrine	4	1	1	0	0	1	0					1	0	1	0	1	1	0	1	70	Female	Widow		10													0											6
Improved pit latrine	4	1	1	1	0	0	0					0	0	1	1	1	1	0	0	70	Male	Married to one wife		7													0											6
Traditional pit latrine	1	0	0	0	0	0	0					0	0	0	1	1	1	0	0	45	Female	Widow		2													0											7	Everyone had his/her own toilet
Ventilated improved pit latrine	5	1	1	1	1	1	0					0	0	1	1	1	1	0	1	51	Male	Living together unmarried		9													0											2
Traditional pit latrine	1	0	0	0	0	0	0					0	0	0	1	1	1	1	1	72	Male	Married to one wife		6													0											2 3
Traditional pit latrine	1	0	0	0	0	0	0					0	0	0	0	1	1	0	1	28	Female	Married to one wife		22													0											2
Pour flush toilet	3	1	1	1	0	0	0					0	0	1	1	1	1	1	1	52	Male	Married to many wives		5													0											7	Diseases
Ventilated improved pit latrine	5	1	1	1	0	1	0					0	0	1	1	1	1	0	1	48	Female	Widow		8													0											2
Traditional pit latrine	1	0	0	0	0	0	0					0	0	0	1	1	1	0	0	22	Female	Married to one wife		6													0											5
Traditional pit latrine	1	0	0	0	0	0	0					0	0	0	1	1	1	1	0	35	Female	Divorced		7													0											2
Traditional pit latrine	1	0	1	1	1	1	0					0	0	0	1	1	1	1	1	38	Female	Married to one wife		6													0											2
Pour flush toilet	3	1	1	1	1	1	0					0	0	1	1	1	1	0	1	26	Female	Married to one wife		6													0											7	Uncivilized users
Improved pit latrine	4	1	0	0	0	1	0					0	0	1	1	1	1	0	0	39	Male	Married to one wife		5													0											2
Traditional pit latrine	1	0	1	1	0	1	0					0	0	0	1	1	1	0	0	60	Female	Married to one wife		5													0											2
Improved pit latrine	4	1	0	0	0	0	0					0	0	1	1	0	1	1	1	78	Female	Widow		10	More than one year	less than 5 households	21 to 30 people	Relatives		1		Not applicable			1	More often	0											2
Improved pit latrine	4	1	1	1	1	1	0					0	0	1	1	1	1	0	0	19	Female	Not married		5													0							1				2
Traditional pit latrine	1	0	0	0	0	0	0					0	0	0	1	0	1	0	0	74	Male	Married to one wife		5													0											2	Diseases.
Improved pit latrine	4	1	1	1	1	1	0					0	0	1	1	1	1	1	1	26	Female	Married to one wife		4													0											2
Traditional pit latrine	1	0	1	0	0	1	0					1	0	0	0	1	1	0	1	70	Female	Widow		3													0											4
Traditional pit latrine	1	0	0	0	0	0	0					0	0	0	1	0	1	0	0	66	Male	Married to one wife		9													0											6
Pour flush toilet	3	1	1	1	1	1	0					0	0	1	1	1	1	0	1	25	Male	Not married		5													0											2
Pour flush toilet	3	1	1	1	0	1	1	1	1	1	0	0	0	1	1	1	1	0	1	21	Female	Married to one wife		3													0											7	Diseases
Improved pit latrine	4	1	0	0	0	1	0					0	0	1	1	1	1	1	1	78	Female	Widow		4													0											2
Improved pit latrine	4	1	1	1	0	1	0					0	0	1	1	1	1	0	1	22	Female	Married to one wife		2													0											2 7	Uncivilized users
Traditional pit latrine	1	0	0	0	0	0	0					0	0	0	1	1	1	0	0	39	Female	Married to one wife		33													0											4
Improved pit latrine	4	1	1	1	1	1	1	1	1	0	0	0	0	1	1	1	1	1	1	53	Male	Married to one wife		5													0											2 3
Traditional pit latrine	1	0	0	0	0	1	0					0	0	0	0	1	1	0	0	18	Female	Not married		6													0											2
Traditional pit latrine	1	0	0	0	0	0	0					0	0	0	0	1	1	0	0	29	Female	Married to one wife		3													0											6
Improved pit latrine	4	1	1	1	0	0	0					0	0	1	1	1	1	0	0	32	Male	Married to one wife		4													0											7	Others do not like to do cleaning
Pour flush toilet	3	1	1	1	1	1	0					0	0	1	1	1	1	0	1	32	Female	Married to one wife		5													0											2 7	Diseases
Traditional pit latrine	1	0	0	0	0	0	0					0	0	0	0	1	1	0	0	69	Male	Married to one wife		4													0							1				2
Traditional pit latrine	1	0	0	0	0	0	0					0	0	0	1	1	1	0	0	40	Female	Divorced		5													0											7	Diseases
Traditional pit latrine	1	0	0	0	0	0	0					0	0	0	0	1	1	0	1	30	Male	Married to one wife		4	More than one year	less than 5 households	Less than 10 people	Neighbors (who are not relatives)		3		Not applicable			0		0											1 2
Improved pit latrine	4	1	1	1	0	0	0					0	0	1	1	1	1	0	0	18	Female	Living together unmarried		6													0											2 4
Traditional pit latrine	1	0	0	0	0	0	0					0	0	0	1	1	1	0	0	42	Female	Widow		3													0											7	Everyone had his/her own toilet
Ventilated improved pit latrine	5	1	1	1	1	1	0					0	0	1	0	1	1	0	1	65	Male	Married to one wife		10													0											2
Traditional pit latrine	1	0	0	0	0	0	0					1	0	0	0	1	1	0	0	62	Female	Married to one wife		5													0											5
Traditional pit latrine	1	0	0	0	0	0	0					0	0	0	0	1	1	0	0	52	Female	Widow		3	One year	less than 5 households	10 to 20 people	Neighbors (who are not relatives)		3		1	Collapsed		0		0											2	Diseases
Improved pit latrine	4	1	1	1	1	1	0					0	0	1	1	1	1	0	1	32	Female	Married to one wife		5													0											2
Traditional pit latrine	1	0	0	0	0	0	0					0	0	0	0	1	1	0	0	35	Female	Married to one wife		6													0							1				2
Traditional pit latrine	1	0	1	0	0	1	1	0	1	0	0	1	0	0	0	1	1	0	1	62	Female	Widow		5													0											7	Diseases
Improved pit latrine	4	1	1	1	0	1	0					0	0	1	0	1	1	0	1	34	Female	Married to one wife		10													0											2
Traditional pit latrine	1	0	0	0	0	0	0					0	0	0	0	0	1	0	0	62	Male	Widow		4													0											2	Diseases
Traditional pit latrine	1	0	0	0	0	0	0					0	0	0	0	1	1	0	1	32	Female	Married to one wife		4													0											2
Traditional pit latrine	1	0	0	0	0	0	0					0	0	0	0	1	1	0	1	25	Female	Not married		9													0											2
Pour flush toilet	3	1	1	1	1	1	0					0	0	1	1	1	1	1	1	29	Female	Married to one wife		1													0											2 3
Improved pit latrine	4	1	1	1	1	1	0					0	0	1	1	1	0	1	1	82	Male	Married to many wives		12													0											2 7	Everyone had his/her own toilet
Pour flush toilet	3	1	1	1	1	1	0					0	0	1	1	1	1	0	1	45	Male	Married to one wife		10													0											2
Traditional pit latrine	1	0	0	0	0	0	0					0	0	0	0	1	1	1	1	75	Female	Widow		2													0											2 3
Ventilated improved pit latrine	5	1	1	1	1	1	0					0	0	1	1	1	1	0	1	28	Female	Married to one wife		11	More than one year	less than 5 households	Less than 10 people	Relatives		1		0			1	More often	0											2 3
Ventilated improved pit latrine	5	1	1	1	0	1	0					0	0	1	1	1	1	0	1	29	Female	Married to one wife		2													0											2
Traditional pit latrine	1	0	0	0	0	0	0					0	0	0	1	0	1	0	0	22	Female	Married to one wife		4													0											2
Improved pit latrine	4	1	1	1	0	1	0					0	0	1	1	1	1	0	1	35	Female	Married to one wife		6													0											2
Improved pit latrine	4	1	1	1	1	1	0					0	0	1	1	1	1	1	1	31	Female	Divorced		3													0											2
Traditional pit latrine	1	0	0	0	0	0	0					0	0	0	0	1	1	0	1	18	Male	Not married		7													0											1 2
Ventilated improved pit latrine	5	1	1	1	1	1	0					0	0	1	1	1	1	1	1	47	Female	Married to one wife		5													0											2 3
Traditional pit latrine	1	0	0	0	0	0	0					0	0	0	1	1	1	0	0	70	Female	Widow		4													0											6
Traditional pit latrine	1	0	0	0	0	1	0					0	0	0	0	1	1	0	0	30	Female	Married to one wife		3													0											2
Traditional pit latrine	1	0	0	0	1	1	0					0	0	0	0	1	1	0	0	37	Female	Married to one wife		4													0											6
Traditional pit latrine	1	0	0	0	0	0	0					0	0	0	0	0	1	0	0	21	Male	Not married		7													0											2
Improved pit latrine	4	1	1	1	0	1	0					0	0	1	1	1	1	0	1	37	Female	Married to one wife		6													0											6
Traditional pit latrine	1	0	0	0	0	0	0					1	0	0	0	1	1	0	1	62	Female	Widow		4													0											2 5
Improved pit latrine	4	1	1	1	1	1	0					0	0	1	1	1	1	1	1	66	Male	Widow		1													0											2
Traditional pit latrine	1	0	1	1	0	1	0					0	0	0	0	1	1	0	1	51	Male	Married to one wife		6													0											2
Pour flush toilet	3	1	1	1	1	0	0					0	0	1	1	1	0	0	1	40	Female	Widow		6													0											2 4
Improved pit latrine	4	1	1	1	1	1	0					0	0	1	1	1	1	0	1	21	Male	Not married		1													0											2
Traditional pit latrine	1	0	0	0	0	0	0					0	0	0	0	1	1	0	0	36	Female	Married to many wives		8	More than one year	less than 5 households	10 to 20 people	Relatives		1 4		0			1	More often	0											2
Improved pit latrine	4	1	0	0	0	0	0					0	0	1	1	1	1	1	1	46	Female	Married to one wife		6													0											2 3
Improved pit latrine	4	1	1	1	0	1	0					0	0	1	1	1	1	0	1	70	Female	Widow		6													0											7	Distant neighbors
Traditional pit latrine	1	0	1	1	0	0	0					1	0	0	0	1	1	0	1	46	Female	Married to one wife		15													0											2 3
Traditional pit latrine	1	0	0	0	0	0	0					0	0	0	0	0	0	0	0	65	Female	Widow		6													1	4		Relatives	Sanitation facility sitting plan	2	Feels comfortable		Don't know	1	No alternatives
Improved pit latrine	4	1	1	1	1	1	0					0	0	1	1	1	1	0	1	61	Male	Married to one wife		12													0											2
Traditional pit latrine	1	0	0	0	0	0	0					0	0	0	1	0	1	0	0	55	Female	Living together unmarried		2													0											2
Traditional pit latrine	1	0	1	0	0	1	0					1	1	0	0	1	1	0	0	51	Male	Married to one wife		6													0											7	Diseases
Pour flush toilet	3	1	1	1	1	1	0					0	0	1	1	1	0	1	1	39	Female	Married to one wife		6													0											2
Improved pit latrine	4	1	1	1	1	0	0					0	0	1	0	1	1	1	1	42	Female	Married to one wife		5													0											2
Traditional pit latrine	1	0	0	0	0	0	0					0	0	0	1	1	1	1	1	52	Female	Married to one wife		1	More than one year	Five households	21 to 30 people	Neighbors (who are not relatives)		5		Not applicable			1	More often	0											2
Traditional pit latrine	1	0	1	1	1	1	0					0	0	0	0	1	1	1	1	53	Female	Not married		8													0											1 2 3 5
Traditional pit latrine	1	0	1	1	0	0	0					0	0	0	1	1	1	0	1	24	Female	Married to one wife		3													0											7	Health reasons
Improved pit latrine	4	1	1	1	1	1	0					0	0	1	1	1	1	1	1	21	Female	Married to one wife		8													0											2
Traditional pit latrine	1	0	0	0	0	0	0					0	0	0	0	1	1	0	0	29	Male	Not married		5													0											2 3
Traditional pit latrine	1	0	0	0	0	0	0					1	0	0	0	1	1	0	0	22	Female	Married to one wife		6													0											6
Pour flush toilet	3	1	1	1	1	1	0					0	0	1	1	0	1	0	1	32	Female	Not married		11													0											2	Diseases
Traditional pit latrine	1	0	1	1	1	1	0					0	0	0	1	1	1	0	1	70	Male	Married to one wife		2													0											2
Traditional pit latrine	1	0	0	0	0	0	0					0	0	0	0	1	1	0	1	22	Female	Not married		5													0											1 2 3
Traditional pit latrine	1	0	0	0	0	0	0					0	0	0	0	1	1	1	1	57	Female	Widow		2													1	4	Neighborhood	All the above	Sanitation facility sitting plan	2		4	feels pain in kneels when using	0	Uncivilized users
Traditional pit latrine	1	0	0	0	0	0	0					0	0	0	1	1	1	0	0	24	Female	Living together unmarried		4													0											5
Improved pit latrine	4	1	1	1	1	1	0					0	0	1	1	1	1	1	1	25	Male	Not married		7													0											2
Pour flush toilet	3	1	1	1	1	1	0					0	0	1	1	1	0	1	1	79	Female	Married to one wife		3													0											2
Traditional pit latrine	1	0	1	0	1	1	0					0	0	0	0	1	1	0	1	41	Male	Married to many wives		9													0											7	Not my norms
Improved pit latrine	4	1	1	1	1	1	0					0	0	1	1	1	1	0	1	65	Male	Married to one wife		8													0											2
Ventilated improved pit latrine	5	1	1	1	1	1	0					0	0	1	1	1	1	0	1	40	Male	Married to one wife		8													0											2
Traditional pit latrine	1	0	1	0	0	0	0					0	0	0	0	0	1	1	1	52	Male	Married to one wife		8													0											2
Improved pit latrine	4	1	1	1	1	1	0					0	0	1	1	1	1	0	1	47	Female	Not married		2													0											2	Diseases
Pour flush toilet	3	1	1	1	0	1	0					0	0	1	1	1	1	1	1	44	Female	Married to one wife		3													0											7	Diseases
Traditional pit latrine	1	0	0	0	0	0	0					0	0	0	0	1	1	1	0	46	Female	Married to one wife		5													0											2
Improved pit latrine	4	1	1	1	1	1	1	1	1	0	0	0	0	1	1	1	1	0	1	52	Female	Married to many wives		4													0											2 7	Distant neighbors
Traditional pit latrine	1	0	0	0	0	0	0					0	0	0	0	0	0	0	0	18	Female	Not married		12	More than one year	less than 5 households	10 to 20 people	Neighbors (who are not relatives)		6	Toilet collapsed	1	Collapsed		1	More often	0											2 7	Diseases
Traditional pit latrine	1	0	1	1	1	0	0					0	0	0	0	1	1	0	1	24	Female	Not married		6													0											2
Ventilated improved pit latrine	5	1	1	1	1	1	0					0	0	1	0	1	1	0	1	65	Female	Married to one wife		6													0											2
Traditional pit latrine	1	0	0	0	0	0	0					0	0	0	0	1	1	1	1	70	Female	Divorced		6													0											2
Ventilated improved pit latrine	5	1	1	1	1	1	0					0	0	1	1	1	1	0	1	43	Male	Married to one wife		14													0											1 2	Diseases
Traditional pit latrine	1	0	0	0	0	0	0					0	0	0	0	1	1	1	1	31	Female	Married to one wife		8													0											7	Geographical reasons
Improved pit latrine	4	1	0	0	0	0	0					0	0	1	1	1	1	1	1	23	Female	Not married		7													0											2
Traditional pit latrine	1	0	0	0	0	0	0					1	0	0	0	1	1	0	1	46	Female	Divorced		2	Six months	less than 5 households	Less than 10 people	Neighbors (who are not relatives)		2 4		1	Full		0		0											2
Improved pit latrine	4	1	1	1	0	0	0					0	0	1	0	1	1	0	0	38	Female	Not married		2													0											2	Diseases
Traditional pit latrine	1	0	0	0	0	0	0					0	0	0	1	1	1	0	0	38	Male	Living together unmarried		10	More than one year	less than 5 households	10 to 20 people	Neighbors (who are not relatives)		5		1	Collapsed		1	More often	0											1 2 3	Diseases
Improved pit latrine	4	1	0	0	0	0	0					0	0	1	1	1	1	1	1	25	Female	Married to one wife		10													0											3
Ventilated improved pit latrine	5	1	1	0	0	1	0					0	0	1	0	1	1	0	1	75	Male	Married to one wife		7													0											2
Improved pit latrine	4	1	0	1	0	1	0					0	0	1	1	1	1	0	1	67	Female	Widow		6								Not applicable					0											2
Pour flush toilet	3	1	1	1	1	1	0					0	0	1	1	1	1	1	1	35	Female	Married to one wife		3													0											2
Traditional pit latrine	1	0	0	0	0	0	0					0	0	0	1	1	1	0	0	52	Female	Married to one wife		5													0											7	Everyone had his/her own toilet
Traditional pit latrine	1	0	0	0	0	0	0					0	0	0	1	1	1	1	0	37	Female	Married to one wife		6													0											2 3
Improved pit latrine	4	1	1	1	1	1	1	1	1	1	0	0	0	1	1	1	1	0	1	31	Female	Married to one wife		9													0											2
Improved pit latrine	4	1	1	1	1	1	0					0	0	1	1	0	1	0	1	92	Male	Married to one wife		6	More than one year	less than 5 households	Less than 10 people	Neighbors (who are not relatives)		5		0			1	More often	0											2 3
Traditional pit latrine	1	0	0	0	0	0	0					0	0	0	0	1	1	0	0	29	Female	Married to one wife		5													0											2
Improved pit latrine	4	1	0	0	0	0	0					0	0	1	1	1	1	1	1	70	Female	Widow		5													0											2
Improved pit latrine	4	1	1	1	1	0	0					0	0	1	1	0	1	0	0	50	Male	Married to one wife		13	More than one year	Five households	10 to 20 people	Neighbors (who are not relatives)		5		0			1	More often	0											2
Improved pit latrine	4	1	0	0	0	0	0					0	0	1	1	1	1	1	1	35	Female	Married to one wife		6													0											2
Traditional pit latrine	1	0	0	0	0	0	0					0	0	0	0	1	1	0	0	37	Male	Married to one wife		5													0											2
Traditional pit latrine	1	0	0	0	0	0	0					0	0	0	0	1	1	0	0	26	Female	Married to one wife		5													0											1 2
Improved pit latrine	4	1	1	1	1	1	0					0	0	1	1	1	1	1	1	52	Male	Widow		2													0											2
Improved pit latrine	4	1	0	0	0	0	0					0	0	1	1	1	1	1	1	49	Male	Married to one wife		3													0											1
Improved pit latrine	4	1	0	1	0	0	0					0	0	1	1	1	1	0	0	36	Male	Married to one wife		3													0											2 5
Ventilated improved pit latrine	5	1	1	1	1	1	1	1	1	1	0	0	0	1	1	1	0	0	1	60	Male	Married to many wives		8													0											7	Diseases
Traditional pit latrine	1	0	0	0	1	0	0					0	0	0	0	1	1	0	0	22	Female	Not married		6													0											2
Pour flush toilet	3	1	1	1	1	1	0					0	0	1	1	1	1	1	1	39	Female	Married to one wife		4													0											1 2 5
Traditional pit latrine	1	0	0	0	0	1	0					0	0	0	1	1	1	0	1	50	Male	Married to one wife		4													0											7	Not our norms
Traditional pit latrine	1	0	0	0	0	1	0					1	0	0	0	1	1	0	0	60	Male	Widow		1													0											2
Improved pit latrine	4	1	1	1	0	1	0					0	0	1	0	1	1	0	1	42	Female	Married to one wife		6													0											2
Traditional pit latrine	1	0	0	0	0	0	0					0	0	0	1	1	1	0	0	18	Female	Not married		6													0											2 5
Traditional pit latrine	1	0	0	0	0	0	0					0	0	0	0	1	1	0	0	45	Female	Married to one wife		7													0											6
Traditional pit latrine	1	0	1	0	0	1	0					0	0	0	0	1	1	1	1	94	Male	Married to one wife		3													0											2
Traditional pit latrine	1	0	0	0	0	0	0					0	0	0	0	1	1	1	0	82	Female	Widow		5													0											2 7	Diseases
Ventilated improved pit latrine	5	1	1	1	1	1	1	1	1	1	1	0	0	1	1	1	1	1	1	35	Female	Married to one wife		6													0											1 2
Traditional pit latrine	1	0	0	0	0	0	0					0	0	0	0	1	1	0	1	41	Male	Married to one wife		8													0											2 3
Ventilated improved pit latrine	5	1	1	1	1	1	0					0	0	1	1	1	1	0	1	19	Female	Married to one wife		3													0											2
Improved pit latrine	4	1	1	1	1	1	0					0	0	1	1	1	1	0	1	60	Female	Married to one wife		4													0											2 7	Dislike
Improved pit latrine	4	1	1	1	1	1	0					0	0	1	1	1	1	0	1	27	Female	Married to one wife		8													0											2
Traditional pit latrine	1	0	0	0	0	0	0					0	0	0	1	1	1	0	0	49	Female	Married to one wife		5													0											7	Will full my toilet
Pour flush toilet	3	1	1	1	0	1	0					0	0	1	1	1	1	1	1	47	Male	Married to one wife		5													0											2
Traditional pit latrine	1	0	0	0	0	0	0					0	0	0	0	0	1	0	0	24	Female	Married to one wife		6													0											2
Traditional pit latrine	1	0	0	0	0	0	0					0	0	0	0	0	1	0	1	60	Male	Married to one wife		3													0											2 3
Traditional pit latrine	1	0	1	1	0	0	0					0	0	0	1	1	1	1	1	60	Male	Married to one wife		5													0											7	The toilet get full early
Traditional pit latrine	1	0	0	0	0	0	0					1	0	0	0	1	1	0	0	50	Female	Married to many wives		8													0											1 5
Improved pit latrine	4	1	1	1	1	1	0					0	0	1	1	1	1	0	1	29	Female	Married to one wife		10													0											2
Traditional pit latrine	1	0	0	0	0	0	0					0	0	0	1	1	1	0	0	38	Male	Married to one wife		6													0											2 7	Everyone had his/her own toilet
Improved pit latrine	4	1	0	0	0	1	0					0	0	1	1	1	1	1	1	49	Female	Married to one wife		10													0											2
Improved pit latrine	4	1	1	1	0	0	0					0	0	1	1	1	1	1	1	40	Male	Married to one wife		5													0											2
Ventilated improved pit latrine	5	1	1	1	1	1	0					0	0	1	1	1	1	1	1	79	Male	Married to one wife		3													0											2 3
Improved pit latrine	4	1	1	1	0	1	0					0	0	1	0	1	1	0	1	28	Female	Married to one wife		9													0											2
Improved pit latrine	4	1	1	1	1	1	0					0	0	1	1	1	1	0	1	28	Female	Married to one wife		5													0											2
Improved pit latrine	4	1	1	1	1	1	0					0	0	1	1	1	1	0	1	61	Male	Separated		1													0											2
Improved pit latrine	4	1	1	1	1	1	0					0	0	1	1	1	1	0	1	42	Male	Widow		9													0											2
Traditional pit latrine	1	0	0	0	0	1	0					1	0	0	0	1	1	0	0	51	Female	Widow		3													0											6
Traditional pit latrine	1	0	0	0	0	0	0					1	0	0	0	1	1	0	0	33	Male	Living together unmarried		4													0											5
Pour flush toilet	3	1	1	1	1	1	0					0	0	1	1	1	1	0	1	35	Female	Married to one wife		6													0											2
Traditional pit latrine	1	0	0	0	0	1	0					0	0	0	0	1	1	0	0	36	Female	Married to one wife		6													0											6
Ventilated improved pit latrine	5	1	1	1	1	1	0					0	0	1	1	1	1	0	1	66	Female	Married to many wives		5	Six months	less than 5 households	Less than 10 people	Relatives		2		0			1	More often	1	4	Relative	Relatives	Sanitation facility squatting plan	1 3		1 3		0	Diseases
Improved pit latrine	4	1	1	1	1	1	0					0	0	1	1	1	1	0	1	26	Female	Not married	Form six	6													0											2
Improved pit latrine	4	1	1	1	1	1	0					0	0	1	1	1	1	1	1	69	Male	Married to one wife		2	More than one year	less than 5 households	21 to 30 people	Others	Tenants	5		Not applicable			1	More often	0											2 3
Traditional pit latrine	1	0	1	0	0	1	0					1	0	0	0	1	1	0	1	68	Female	Married to one wife		5													0											2
Traditional pit latrine	1	0	0	0	0	0	0					0	0	0	0	1	1	1	1	60	Female	Married to one wife		2													0											2
Traditional pit latrine	1	0	0	0	0	0	0					0	0	0	0	1	1	1	1	57	Female	Married to one wife		3													0											2
Traditional pit latrine	1	0	0	1	0	0	0					0	0	0	0	1	1	0	1	83	Female	Widow		6													0											2
Traditional pit latrine	1	0	1	1	0	1	0					0	0	0	0	1	1	0	1	52	Female	Married to one wife		9													0											2 3
Improved pit latrine	4	1	1	1	1	1	0					0	0	1	1	1	1	0	1	23	Male	Married to one wife		6													0											2
Traditional pit latrine	1	0	0	0	0	0	0					0	0	0	0	1	1	0	0	36	Female	Married to one wife		6													0											2 3
Ventilated improved pit latrine	5	1	1	1	1	1	0					0	0	1	1	1	0	1	1	36	Female	Married to one wife		7	More than one year	less than 5 households	10 to 20 people	Neighbors (who are not relatives)		1 4		0			1	More often	0											7	Diseases
Improved pit latrine	4	1	1	1	0	0	0					0	0	1	1	1	1	1	1	54	Male	Married to one wife		8													0											2 3
Traditional pit latrine	1	0	0	0	0	0	0					0	0	0	0	0	1	1	1	53	Female	Married to one wife		4	More than one year	less than 5 households	10 to 20 people	Neighbors (who are not relatives)		5		Not applicable			1	More often	0											5
Traditional pit latrine	1	0	0	0	0	0	0					0	0	0	0	1	1	1	1	56	Female	Married to one wife		9													0											2
Pour flush toilet	3	1	1	1	1	1	0					0	0	1	1	1	0	1	1	48	Female	Married to one wife		8													0											2 7	Diseases
Traditional pit latrine	1	0	1	1	0	0	0					0	0	0	1	1	1	0	1	37	Female	Married to one wife		6													0											7	Everyone had his/her own toilet
Traditional pit latrine	1	0	0	0	0	0	0					0	0	0	0	1	1	0	0	28	Female	Married to one wife		5													0											2
Ventilated improved pit latrine	5	1	1	1	1	1	0					0	0	1	1	1	1	0	0	25	Female	Not married		2													0											2
Traditional pit latrine	1	0	0	0	0	0	0					0	0	0	0	1	1	0	0	34	Female	Living together unmarried		4													0											2
Improved pit latrine	4	1	0	0	0	0	0					0	0	1	0	1	1	1	0	30	Female	Married to one wife		5													0											2 3
Improved pit latrine	4	1	1	1	1	1	0					0	0	1	1	1	1	0	1	29	Male	Married to one wife		3													0											2
Improved pit latrine	4	1	1	1	1	1	0					0	0	1	1	1	1	0	1	31	Male	Married to many wives		5													0											2
Improved pit latrine	4	1	0	0	0	0	0					0	0	1	1	1	1	1	1	34	Female	Married to one wife		5													0											2
Improved pit latrine	4	1	0	0	0	0	0					0	0	1	1	0	1	1	1	56	Female	Married to one wife		1													1	4		Relatives	Sanitation facility squatting plan	1				0	Diseases
Improved pit latrine	4	1	1	1	1	1	0					0	0	1	1	1	1	0	1	52	Female	Married to one wife		7													0											2
Improved pit latrine	4	1	1	1	1	1	0					0	0	1	1	1	1	1	1	27	Female	Married to one wife		7	More than one year	less than 5 households	10 to 20 people	Neighbors (who are not relatives)		5		0			1	More often	0											2
Traditional pit latrine	1	0	1	1	1	1	0					0	0	0	1	1	0	0	1	72	Female	Widow		10	More than one year	less than 5 households	Less than 10 people	Relatives		6	Family member	1	Collapsed		0		0											2	Can't afford to build
Improved pit latrine	4	1	0	0	0	0	0					0	0	1	1	1	1	1	1	24	Female	Divorced		5													0											2 3
Traditional pit latrine	1	0	0	0	0	0	0					0	0	0	0	1	1	0	0	31	Female	Married to one wife		9													0											2
Ventilated improved pit latrine	5	1	1	1	1	1	0					0	0	1	1	1	1	0	1	32	Female	Married to one wife		3													0											2 7	Diseases
Traditional pit latrine	1	0	0	0	0	0	0					0	0	0	1	0	1	1	1	48	Female	Widow		5													0											7	Everyone had his/her own toilet
Traditional pit latrine	1	0	1	1	0	1	0					0	0	0	1	1	1	0	1	35	Female	Married to one wife		4													0											2
Pour flush toilet	3	1	1	1	1	1	0					0	1	1	1	1	1	0	1	48	Female	Living together unmarried		4													0											2
Ventilated improved pit latrine	5	1	1	1	1	1	0					0	0	1	1	1	1	0	1	49	Male	Married to one wife		12													0											7	User's are had to clean the toilet
Traditional pit latrine	1	0	1	1	1	0	0					0	0	0	1	1	1	1	1	34	Male	Married to one wife		6													0											2	Diseases
Traditional pit latrine	1	0	0	0	0	0	0					0	0	0	0	1	1	0	0	63	Male	Widow		9	More than one year	less than 5 households	21 to 30 people	Neighbors (who are not relatives)		5		0			1	More often	0											1 2
Ventilated improved pit latrine	5	1	1	1	1	1	0					0	0	1	1	1	1	0	1	65	Female	Married to one wife		6	One year	less than 5 households	Less than 10 people	Relatives		6	Underconstruction	Not applicable			1	less often	0											2
Improved pit latrine	4	1	1	1	1	1	0					0	0	1	1	1	1	0	1	36	Female	Married to one wife		7	More than one year	less than 5 households	10 to 20 people	Relatives		1		0			1	More often	1	1 2 3		Relatives	Sanitation facility squatting plan	1		1		0	Diseases
Improved pit latrine	4	1	0	0	0	1	0					0	0	1	1	1	1	1	1	38	Female	Married to one wife		6													0											6
Improved pit latrine	4	1	1	1	1	1	0					0	0	1	1	1	1	0	1	71	Male	Married to one wife		5													0											2
Traditional pit latrine	1	0	1	1	1	1	0					0	0	0	1	1	1	0	1	60	Male	Married to one wife		6													0											7	Diseases.
Improved pit latrine	4	1	1	1	1	1	0					0	0	1	1	1	1	0	1	39	Male	Married to one wife		8													0											2
Improved pit latrine	4	1	1	1	1	1	0					0	0	1	1	1	1	0	1	66	Female	Married to one wife		6													0											2
Ventilated improved pit latrine	5	1	1	1	1	0	0					0	0	1	1	1	1	0	1	49	Female	Married to one wife		5													0											2
Improved pit latrine	4	1	0	0	0	0	0					0	0	1	1	1	1	1	0	27	Female	Separated		6													0											2
Ventilated improved pit latrine	5	1	1	1	1	1	0					0	0	1	0	1	1	1	1	42	Female	Widow		4													0											2 7	Disturbance
Traditional pit latrine	1	0	0	0	0	0	0					0	0	0	0	1	1	0	0	45	Female	Living together unmarried		10	More than one year	less than 5 households	10 to 20 people	Neighbors (who are not relatives)		5		0			1	More often	0											2	Diseases
Improved pit latrine	4	1	1	1	1	1	0					0	0	1	1	0	0	1	1	66	Female	Married to one wife		6													0											2	Diseases
Traditional pit latrine	1	0	1	0	0	1	0					0	0	0	0	1	1	0	0	28	Female	Not married		4													0											2
Improved pit latrine	4	1	1	1	0	1	0					0	0	1	1	1	1	0	1	29	Male	Not married		7													0											6
Traditional pit latrine	1	0	0	0	0	0	0					0	0	0	0	1	1	0	0	30	Female	Married to one wife		4	Six months	less than 5 households	Less than 10 people	Relatives		6	Relative	1	Collapsed		1	More often	0		Relative				Because of the children	1				6
Traditional pit latrine	1	0	0	0	0	0	0					0	0	0	0	0	1	1	1	50	Male	Married to one wife		8													0											2 3
Pour flush toilet	3	1	1	1	1	1	1	1	1	1	1	0	0	1	1	1	1	0	1	35	Male	Married to one wife		12													1	3		Relatives	Sanitation facility squatting plan	3		3		0	Dirty toilet
Ventilated improved pit latrine	5	1	1	1	1	1	0					0	0	1	1	1	1	1	1	41	Female	Married to one wife		5													0											2 7	Diseases
Traditional pit latrine	1	0	0	0	0	0	0					0	0	0	1	1	1	0	0	86	Female	Widow		5													0											6
Traditional pit latrine	1	0	0	0	0	0	0					1	0	0	0	1	1	0	0	31	Female	Married to one wife		12													0											2
Improved pit latrine	4	1	1	1	1	0	0					0	0	1	1	1	1	0	0	36	Female	Married to one wife		6													0											2 4
Pour flush toilet	3	1	1	1	1	1	1	1	0	1	1	0	0	1	1	1	1	0	1	35	Male	Married to one wife		5													0											2	Diseases
Traditional pit latrine	1	0	0	0	0	0	0					0	0	0	1	1	1	0	0	29	Female	Not married		2													0											2
Ventilated improved pit latrine	5	1	1	1	1	1	0					0	0	1	1	1	1	1	1	60	Female	Widow		5													0											2 3
Traditional pit latrine	1	0	1	1	0	1	0					0	0	0	0	1	1	1	1	50	Female	Married to one wife		5													0											7	Diseases
Improved pit latrine	4	1	1	1	1	0	0					0	0	1	1	1	1	0	0	41	Female	Widow		12	More than one year	More than 5 households	10 to 20 people	Others	Tenants	5		Not applicable			1	More often	0											2 3
Ventilated improved pit latrine	5	1	1	1	0	0	0					0	0	1	1	1	1	0	1	32	Female	Married to one wife		11													0											2
Ventilated improved pit latrine	5	1	1	1	1	1	0					0	0	1	1	1	1	1	1	52	Male	Married to one wife		5													0											2
Improved pit latrine	4	1	1	1	1	1	0					0	0	1	1	1	1	0	1	39	Female	Not married		6													0											2 7	Diseases
Pour flush toilet	3	1	1	1	1	1	0					0	0	1	1	1	1	1	1	18	Female	Not married		6													0											2 3
Ventilated improved pit latrine	5	1	1	1	0	1	0					0	0	1	0	1	0	0	1	52	Male	Separated		7													0											2
Improved pit latrine	4	1	1	1	1	1	0					0	0	1	1	1	0	1	1	29	Male	Married to one wife		2													0											2
Traditional pit latrine	1	0	1	1	1	1	0					0	0	0	1	1	1	0	1	36	Male	Married to one wife		6													0											2	Diseases
Pour flush toilet	3	1	1	1	1	1	0					0	0	1	1	1	0	0	1	24	Female	Not married		12													0											1 2
Pour flush toilet	3	1	1	1	1	1	0					0	0	1	1	1	1	1	1	39	Male	Married to one wife		4													0											2
Pour flush toilet	3	1	1	1	1	1	0					0	0	1	1	1	0	0	1	39	Male	Married to one wife		5													0											2
Ventilated improved pit latrine	5	1	1	1	0	0	0					0	0	1	1	1	1	1	1	30	Female	Married to one wife		6													0											2
Pour flush toilet	3	1	1	1	1	1	1	1	0	1	1	0	0	1	1	1	0	0	1	46	Male	Married to one wife		3													0											2
Improved pit latrine	4	1	0	1	0	0	0					0	0	1	1	1	1	1	1	46	Female	Married to one wife		5													0											2
Pour flush toilet	3	1	1	1	1	1	0					0	0	1	1	1	1	1	1	37	Female	Married to one wife		6													0											2
Pour flush toilet	3	1	1	1	1	1	1	1	1	1	1	0	0	1	1	1	0	1	1	21	Female	Not married		4	More than one year	less than 5 households	Less than 10 people	Others	Tenants	5		Not applicable			1	More often	0											1
Pour flush toilet	3	1	1	1	1	1	0					0	0	1	1	1	1	1	1	31	Male	Married to one wife		4													0											2 3
Pour flush toilet	3	1	1	1	1	1	0					0	0	1	1	1	1	0	1	58	Female	Married to one wife		9													0											2
Pour flush toilet	3	1	1	1	1	1	0					0	0	1	1	1	1	0	1	28	Male	Not married		1													0											2	Diseases
Pour flush toilet	3	1	1	1	1	1	0					0	0	1	1	1	0	0	1	52	Female	Widow		4													0											1 2
Ventilated improved pit latrine	5	1	1	1	1	1	0					0	0	1	1	1	1	1	1	39	Female	Married to one wife		6													0											1 2
Improved pit latrine	4	1	1	1	1	1	0					0	0	1	1	1	1	0	1	46	Male	Married to one wife		6													0											2
Pour flush toilet	3	1	1	1	1	1	0					0	0	1	1	1	1	0	1	36	Male	Married to one wife		5													0											2
Ventilated improved pit latrine	5	1	1	1	0	1	0					0	0	1	1	1	1	1	1	28	Female	Not married		6	More than one year	less than 5 households	Less than 10 people	Others	Tenants	5	Unaffordability	Not applicable			1	More often	0											1 2 5
Improved pit latrine	4	1	1	1	1	1	0					0	0	1	1	1	1	1	1	31	Female	Married to one wife		6													0											2 3
Ventilated improved pit latrine	5	1	1	1	1	1	0					0	0	1	1	1	0	0	1	32	Male	Married to one wife		13													0											1 2
Improved pit latrine	4	1	1	1	0	1	1	1	1	0	0	0	0	1	1	1	1	0	1	43	Male	Married to one wife		3													0											2
Pour flush toilet	3	1	1	1	1	1	0					0	0	1	1	1	1	1	1	35	Female	Not married		6	More than one year	less than 5 households	Less than 10 people	Neighbors (who are not relatives)		5		0			1	More often	0											2
Pour flush toilet	3	1	1	1	1	1	0					0	0	1	1	1	1	1	1	29	Male	Married to one wife		3													0											2 3
Pour flush toilet	3	1	1	1	0	1	0					0	0	1	1	1	1	0	1	19	Female	Not married		6													0											2
Ventilated improved pit latrine	5	1	1	1	1	1	0					0	0	1	1	1	1	0	1	29	Male	Married to one wife		6													0											2
Pour flush toilet	3	1	1	1	1	1	0					0	0	1	1	1	1	0	1	33	Female	Married to one wife		2													0											2
Pour flush toilet	3	1	1	1	1	1	1	0	1	0	0	0	0	1	1	1	1	0	1	38	Male	Married to one wife		6													0											1 2	Diseases.
Traditional pit latrine	1	0	0	1	0	0	0					0	0	0	0	1	1	0	1	54	Female	Married to one wife		4													0											1 2
Improved pit latrine	4	1	1	1	1	1	0					0	0	1	1	1	1	0	1	42	Female	Married to one wife		6													0											1 2 7	Dislike disputes
Improved pit latrine	4	1	1	1	1	0	0					0	0	1	0	1	1	0	0	32	Female	Not married		9													0											2
Pour flush toilet	3	1	1	1	1	1	1	0	1	0	1	0	0	1	1	1	MAONI	0	1	38	Female	Married to one wife		6													0											1 2 7	Diseases.
Improved pit latrine	4	1	1	1	1	0	0					0	0	1	1	1	1	0	0	29	Female	Married to one wife		4													0											2	Diseases
Pour flush toilet	3	1	1	1	1	1	0					0	0	1	1	1	MAONI	1	1	18	Female	Not married		8													0											2
Pour flush toilet	3	1	1	1	1	1	0					0	0	1	1	1	1	0	1	27	Male	Not married		1													0											2
Improved pit latrine	4	1	1	1	0	1	0					0	0	1	1	1	1	0	1	36	Female	Not married		15	More than one year	More than 5 households	10 to 20 people	Neighbors (who are not relatives)		5		0			1	More often	0											1 2
Ventilated improved pit latrine	5	1	1	1	1	1	0					0	0	1	1	1	1	0	1	20	Male	Not married		4													0											7	Diseases
Ventilated improved pit latrine	5	1	1	1	1	1	0					0	0	1	1	1	1	1	1	22	Female	Married to one wife		2													0											7	Diseases.
Improved pit latrine	4	1	1	1	0	0	0					0	0	1	1	0	1	0	0	33	Male	Not married		10													0											2	Diseases
Pour flush toilet	3	1	1	1	1	1	0					0	0	1	1	1	1	0	1	40	Male	Married to one wife		4													0											2
Improved pit latrine	4	1	1	1	1	1	0					0	0	1	1	1	1	0	1	43	Male	Married to one wife		8													0											6
Pour flush toilet	3	1	1	1	1	1	1	1	1	1	0	0	0	1	1	1	1	1	1	54	Male	Married to many wives		8													0											6
Pour flush toilet	3	1	1	1	1	1	1	1	1	1	1	0	0	1	1	1	1	0	1	45	Male	Married to one wife		6													0											3
Ventilated improved pit latrine	5	1	1	1	1	1	0					0	0	1	0	1	1	0	1	59	Male	Married to one wife		6													0											2	Afraid of the toilet getting full
Pour flush toilet	3	1	1	1	1	1	0					0	0	1	1	1	1	1	1	31	Female	Living together unmarried		2													0											2
Improved pit latrine	4	1	1	1	1	1	0					0	0	1	1	1	1	1	1	32	Female	Married to one wife		6													0											2
Improved pit latrine	4	1	1	1	1	1	0					0	0	1	0	1	1	0	1	32	Female	Widow		14													0											7	Diseases
Traditional pit latrine	1	0	1	0	0	0	0					1	0	0	0	1	1	0	1	40	Female	Married to one wife		6													0											2
Ventilated improved pit latrine	5	1	1	1	1	1	0					0	0	1	0	1	4	0	1	27	Female	Married to many wives		9													0											2
Pour flush toilet	3	1	1	1	1	1	0					0	0	1	1	1	0	0	1	28	Female	Not married		4													0											1
Traditional pit latrine	1	0	1	1	1	1	0					0	0	0	1	1	1	0	1	45	Female	Widow		4													0											2 7	Diseases.
Pour flush toilet	3	1	1	1	1	1	0					0	0	1	1	1	0	1	1	29	Male	Married to one wife		3													0											2 3
Improved pit latrine	4	1	1	1	1	1	0					0	0	1	1	0	1	0	0	41	Male	Married to one wife		8													0											1 2 3
Improved pit latrine	4	1	0	1	0	1	0					0	0	1	1	1	1	0	1	38	Female	Married to one wife		8													0		Unhealthy									7	Diseases
Ventilated improved pit latrine	5	1	1	1	1	1	0					0	0	1	1	1	1	1	1	30	Female	Married to one wife		3													0											2
Pour flush toilet	3	1	1	1	1	1	1	1	0	1	1	0	0	1	1	1	MAONI	0	1	60	Male	Married to one wife		5	Six months	less than 5 households	Less than 10 people	Neighbors (who are not relatives)		5		Not applicable	Other	Tenants	1	More often	0											2
Improved pit latrine	4	1	1	1	1	1	0					0	0	1	1	1	1	0	1	28	Female	Not married		1													0											2
Pour flush toilet	3	1	1	1	1	1	1	1	1	1	0	0	0	1	1	1	1	0	1	48	Female	Married to one wife		5													0											2
Pour flush toilet	3	1	1	1	1	1	0					0	0	1	1	1	1	0	1	37	Male	Married to one wife		8													0											7	Diseases.
Improved pit latrine	4	1	1	1	1	1	0					0	0	1	1	1	1	0	1	22	Female	Not married		1													0											2 7	Diseases
Improved pit latrine	4	1	1	1	1	1	0					0	0	1	1	1	0	0	1	24	Female	Not married		7													0											2
Pour flush toilet	3	1	1	1	1	1	1	1	1	1	1	0	0	1	1	1	0	0	1	30	Male	Not married		13													0											2 7	Diseases
Improved pit latrine	4	1	0	0	0	0	0					0	0	1	1	1	1	1	1	24	Female	Married to one wife		5	More than one year	less than 5 households	21 to 30 people	Neighbors (who are not relatives)		5		Not applicable			1	More often	0		Lifestyle					1				2
Ventilated improved pit latrine	5	1	1	1	1	1	0					0	0	1	1	1	1	0	1	37	Female	Married to one wife		6													0											7	Diseases and disturbance
Pour flush toilet	3	1	1	1	1	1	0					0	0	1	1	1	1	1	1	45	Female	Married to one wife		4													0											2
Traditional pit latrine	1	0	1	1	0	1	0					0	0	0	0	1	1	0	1	27	Female	Married to one wife		6													1	4	Lifestyle	Relatives	Sanitation facility squatting plan	1 3		1 3		0	Diseases
Improved pit latrine	4	1	1	1	0	1	0					0	0	1	1	1	0	0	1	47	Male	Married to one wife		11													0											2
Pour flush toilet	3	1	1	1	1	1	0					0	0	1	1	1	0	0	1	27	Female	Married to one wife		8	More than one year	less than 5 households	Less than 10 people	Neighbors (who are not relatives)	Tenants	5		Not applicable			1	More often	0											2
Ventilated improved pit latrine	5	1	1	1	1	1	0					0	0	1	0	1	1	0	1	44	Male	Married to one wife		18	Six months	less than 5 households	10 to 20 people	Neighbors (who are not relatives)		2		0			1	More often	0											2
Ventilated improved pit latrine	5	1	1	1	1	1	1	1	1	1	1	0	0	1	1	1	1	1	1	38	Male	Married to one wife		6													0											2 3
Traditional pit latrine	1	0	1	0	0	0	0					0	0	0	0	1	1	1	1	23	Male	Not married		5													0											1 2
Ventilated improved pit latrine	5	1	1	1	1	1	0					0	0	1	1	0	1	0	1	54	Male	Married to one wife		9													0											2	Diseases
Pour flush toilet	3	1	1	1	1	1	0					0	0	1	1	1	0	0	1	35	Male	Married to one wife		12													0											1 7	Diseases
Traditional pit latrine	1	0	1	0	0	0	0					0	0	0	0	1	1	0	1	54	Male	Married to one wife		8													0											1 2 3
Improved pit latrine	4	1	1	1	1	1	0					0	0	1	1	1	1	1	1	36	Male	Married to one wife		5													0											7	Diseases
Pour flush toilet	3	1	1	1	1	1	0					0	0	1	1	1	0	1	1	45	Male	Married to one wife		3													0											2 3
Improved pit latrine	4	1	1	1	0	0	0					0	0	1	1	1	1	0	1	23	Female	Married to one wife		9	More than one year	less than 5 households	10 to 20 people	Others	Tenants	5		Not applicable			1	More often	0											2
Pour flush toilet	3	1	1	1	1	1	0					0	0	1	1	1	1	1	1	38	Female	Married to one wife		7													0											2
Traditional pit latrine	1	0	1	1	1	1	0					0	0	0	0	1	1	0	1	50	Female	Married to one wife		4													0											2
Improved pit latrine	4	1	1	1	0	1	0					0	0	1	0	1	1	0	1	26	Female	Married to one wife		7													0											2
Pour flush toilet	3	1	1	1	1	1	1	1	1	1	1	0	0	1	1	1	1	1	1	38	Female	Married to one wife		5													0											2
Improved pit latrine	4	1	1	1	1	1	0					0	0	1	1	1	1	0	1	53	Female	Widow		6													0											2	Diseases.
Improved pit latrine	4	1	1	1	1	1	0					0	0	1	1	1	0	0	1	23	Female	Not married		5													0											2
Improved pit latrine	4	1	0	1	1	0	0					0	0	1	1	1	1	0	1	44	Female	Married to one wife		6	More than one year	less than 5 households	10 to 20 people	Others	Tenants	5		Not applicable			1	More often	0											2 3
Traditional pit latrine	1	0	1	0	0	0	0					0	0	0	1	1	1	0	1	59	Male	Married to one wife		5													0											2
Pour flush toilet	3	1	1	1	1	1	0					0	0	1	1	1	0	0	1	57	Male	Married to one wife		6													0											2 5
Pour flush toilet	3	1	1	1	1	1	0					0	0	1	1	1	0	1	1	34	Female	Married to one wife		4													0											7	Diseases
Improved pit latrine	4	1	1	1	1	1	0					0	0	1	1	1	1	0	1	36	Female	Married to one wife		11													0											2
Pour flush toilet	3	1	1	1	1	1	1	0	1	0	0	0	0	1	1	1	4	0	1	50	Female	Widow		21	More than one year	less than 5 households	10 to 20 people	Neighbors (who are not relatives)		5		0			1	More often	0											2
Improved pit latrine	4	1	1	1	0	1	0					0	0	1	1	1	1	1	1	42	Female	Married to one wife		3													0											2
Improved pit latrine	4	1	1	1	1	1	0					0	0	1	1	1	1	1	1	42	Female	Married to one wife		5													0											2
Traditional pit latrine	1	0	1	1	1	1	0					0	0	0	1	1	1	0	1	42	Female	Widow		4													0											1 2
Pour flush toilet	3	1	1	1	1	1	1	1	0	1	1	0	0	1	1	1	0	0	1	37	Female	Married to one wife		6													0											2	Diseases
Pour flush toilet	3	1	1	1	1	1	0					0	0	1	1	1	1	1	1	56	Female	Married to one wife		9													0											7	Diseases
Ventilated improved pit latrine	5	1	1	1	1	1	0					0	0	1	1	1	0	0	1	27	Male	Married to one wife		13	Six months	less than 5 households	10 to 20 people	Neighbors (who are not relatives)		5		Not applicable	Other	Tenants	1	less often	0											2 7	Diseases
Ventilated improved pit latrine	5	1	1	1	1	1	0					0	0	1	1	1	1	1	1	34	Female	Married to one wife		3	More than one year	less than 5 households	Less than 10 people	Neighbors (who are not relatives)		5					1	More often	0											2
Ventilated improved pit latrine	5	1	1	1	1	1	0					0	0	1	1	1	1	1	1	25	Female	Not married		8													0											6
Improved pit latrine	4	1	1	1	1	1	0					0	0	1	1	1	1	1	1	40	Male	Married to one wife		7													0											2 3
Improved pit latrine	4	1	1	1	1	1	0					0	0	1	1	1	1	0	1	46	Male	Married to one wife		13													0											7	Diseases
Pour flush toilet	3	1	1	1	1	1	1	0	0	0	0	0	0	1	1	0	1	0	0	26	Female	Married to one wife		5													0											2	Diseases.
Traditional pit latrine	1	0	1	1	1	1	0					0	0	0	1	1	1	0	1	27	Male	Not married		6													0											2
Pour flush toilet	3	1	1	1	1	1	0					0	0	1	1	1	1	0	1	28	Female	Married to one wife		4													0											1 2 5	Diseases.
Improved pit latrine	4	1	1	1	1	1	1	1	0	1	1	0	0	1	1	1	1	0	0	41	Male	Married to one wife		7													0											2	Diseases.
Pour flush toilet	3	1	1	1	1	1	1	1	0	1	0	0	0	1	1	1	0	1	1	29	Female	Married to one wife		4													0											2
Ventilated improved pit latrine	5	1	1	1	1	1	1	1	0	1	0	0	0	1	1	1	1	0	1	34	Female	Married to one wife		6													0											2
Improved pit latrine	4	1	1	1	1	1	1	1	1	1	0	0	0	1	1	1	1	0	1	41	Female	Not married		6													0		Unaffordability					3				2	Lots of problems
Ventilated improved pit latrine	5	1	1	1	1	1	0					0	0	1	1	1	0	1	1	29	Female	Married to one wife		4	One year	Five households	10 to 20 people	Others	Tenants	5		Not applicable			1	More often	0											2
Improved pit latrine	4	1	1	1	1	1	0					0	0	1	1	1	1	0	0	29	Female	Married to one wife		8													0											2
Improved pit latrine	4	1	0	1	0	1	0					0	0	1	1	1	1	0	1	29	Female	Not married		1													1	4	Unaffordability	Relatives	Sanitation facility squatting plan	1		1		0	Diseases
Pour flush toilet	3	1	1	1	1	1	0					0	0	1	1	1	1	1	1	33	Female	Not married		3													0											2
Pour flush toilet	3	1	1	1	1	1	0					0	0	1	1	1	1	0	1	30	Female	Married to one wife		16	More than one year	less than 5 households	10 to 20 people	Neighbors (who are not relatives)		5		0			1	More often	0							1	Diseases			2 4
Pour flush toilet	3	1	1	1	1	1	0					0	0	1	1	1	1	1	1	45	Female	Married to one wife		6													0											2
Pour flush toilet	3	1	1	1	0	0	0					0	0	1	1	1	1	1	1	26	Male	Not married		1	More than one year	Five households	Less than 10 people	Others	Tenants	5		Not applicable			1	More often	0											7	Not good for health
Ventilated improved pit latrine	5	1	1	1	1	1	0					0	0	1	1	1	1	0	1	27	Male	Not married		8													0											2
Pour flush toilet	3	1	1	1	1	1	0					0	0	1	1	1	1	0	1	54	Female	Widow		10	More than one year	less than 5 households	10 to 20 people	Neighbors (who are not relatives)		5					1	More often	0											1 2	Diseases
Pour flush toilet	3	1	1	1	1	1	1	1	1	0	0	0	0	1	1	1	0	1	1	53	Female	Married to one wife		5													0											7	Diseases
Pour flush toilet	3	1	1	1	1	1	0					0	0	1	1	1	1	0	1	41	Female	Married to one wife		5													0											1 2 7	Diseases
Improved pit latrine	4	1	1	1	1	1	0					0	0	1	1	1	1	0	1	57	Male	Married to one wife		6													0											2
Pour flush toilet	3	1	1	1	1	1	0					0	0	1	1	1	1	1	1	34	Female	Not married		3													0											2
Traditional pit latrine	1	0	1	1	1	1	0					0	0	0	0	1	1	0	1	52	Female	Married to one wife		4													0											2 3
Pour flush toilet	3	1	1	1	1	1	0					0	0	1	1	1	1	1	1	44	Male	Married to one wife		8													0											7	Diseases
Improved pit latrine	4	1	1	1	1	1	0					0	0	1	1	1	0	0	1	43	Female	Married to one wife		8													0											2	Diseases
Pour flush toilet	3	1	1	1	1	1	0					0	0	1	1	1	1	0	1	28	Male	Not married		1													0											2
Pour flush toilet	3	1	1	1	1	1	0					0	0	1	1	1	1	1	1	38	Male	Married to one wife		6													0											2
Improved pit latrine	4	1	1	1	1	1	0					0	0	1	1	1	1	1	1	29	Female	Married to one wife		7													0											2 7	Diseases
Pour flush toilet	3	1	1	1	1	1	0					0	0	1	1	1	1	1	1	23	Female	Not married		1	More than one year	less than 5 households	Less than 10 people	Neighbors (who are not relatives)		5					1	More often	0											2 3
Ventilated improved pit latrine	5	1	1	0	1	1	0					0	0	1	0	1	1	1	1	30	Female	Married to one wife		5													0											7	Not good for health
Pour flush toilet	3	1	1	1	1	1	0					0	0	1	1	1	1	1	1	26	Female	Married to one wife		7													0											7	Diseases
Pour flush toilet	3	1	1	1	0	1	0					0	0	1	1	1	1	0	1	57	Female	Widow		15	More than one year	less than 5 households	Less than 10 people	Neighbors (who are not relatives)		5		0			1	More often	0											2
Pour flush toilet	3	1	1	1	0	0	0					0	0	1	1	1	1	1	1	40	Female	Married to one wife		6													0											2
Improved pit latrine	4	1	1	1	1	1	0					0	0	1	0	0	1	1	1	36	Male	Not married		1													0											2 3
Pour flush toilet	3	1	1	1	1	1	0					0	0	1	1	1	4	1	1	46	Male	Married to one wife	DIPLOMA YA UONGOZI(DEMA).	5													0											7	Diseases.
Pour flush toilet	3	1	1	1	1	1	0					0	0	1	1	1	1	1	1	57	Female	Married to one wife		6													0											2
Pour flush toilet	3	1	1	1	1	1	0					0	0	1	1	1	0	0	1	32	Female	Married to one wife		11													0											2 3 7	Diseases
Pour flush toilet	3	1	1	1	1	1	0					0	0	1	1	1	1	0	1	27	Male	Married to one wife		3													0											1 2
Ventilated improved pit latrine	5	1	1	1	1	1	0					0	0	1	1	1	1	1	1	40	Female	Married to one wife		6													0											2
Pour flush toilet	3	1	0	1	0	0	0					1	0	1	0	1	1	0	0	32	Male	Married to one wife		6													0											2
Improved pit latrine	4	1	1	1	1	1	0					0	0	1	1	1	1	0	1	31	Female	Married to one wife		8													0											6
Pour flush toilet	3	1	1	1	1	1	0					0	0	1	1	1	0	0	1	49	Male	Married to one wife		7	More than one year	More than 5 households	10 to 20 people	Others	Tenants	5		Not applicable			1	More often	0											2
Improved pit latrine	4	1	1	1	1	1	0					0	0	1	1	1	1	0	1	36	Male	Married to one wife		4													0											6
Ventilated improved pit latrine	5	1	1	1	1	1	0					1	0	1	1	1	0	0	1	30	Female	Married to one wife		10													0											2
Pour flush toilet	3	1	1	1	1	1	0					0	0	1	1	1	0	0	1	61	Male	Married to one wife		2													0											2
Pour flush toilet	3	1	1	1	1	1	1	1	0	1	1	0	0	1	1	1	1	0	1	18	Female	Not married		8													0											2
Pour flush toilet	3	1	1	1	1	1	1	0	1	0	0	0	0	1	1	1	1	0	1	35	Male	Married to one wife		3													0											2
Pour flush toilet	3	1	1	1	1	1	1	1	1	1	0	0	0	1	1	1	1	0	1	35	Female	Married to one wife		9													0											2 5
Pour flush toilet	3	1	1	1	1	1	0					0	0	1	1	1	1	0	1	59	Male	Married to one wife		7													0											2
Improved pit latrine	4	1	1	1	1	1	0					0	0	1	1	0	1	0	1	28	Male	Married to one wife		4													0											1 2 7	Diseases
Pour flush toilet	3	1	1	1	1	0	0					0	0	1	1	1	1	1	1	49	Male	Married to one wife		6													0											7	Every households should have its own toilet
Improved pit latrine	4	1	1	1	1	1	0					0	0	1	1	1	0	0	1	55	Male	Married to one wife		4													0											2
Improved pit latrine	4	1	1	1	1	1	0					0	0	1	1	1	1	1	1	19	Female	Not married		9													0											2
Pour flush toilet	3	1	1	1	1	1	0					0	0	1	1	1	1	1	1	36	Female	Married to one wife		4													0											2
Improved pit latrine	4	1	1	1	1	0	0					0	0	1	1	0	1	0	0	26	Female	Living together unmarried		5													0											1 2 3	Diseases
Improved pit latrine	4	1	1	1	1	1	0					0	0	1	1	1	1	0	1	31	Female	Married to one wife		6	More than one year	less than 5 households	10 to 20 people	Relatives		1 4		0			1	More often	0											3
Pour flush toilet	3	1	1	1	1	1	0					0	0	1	1	1	0	1	1	35	Male	Married to one wife		4													0											2 7	Diseases
Improved pit latrine	4	1	1	1	0	0	0					0	0	1	1	1	1	1	1	34	Female	Married to one wife		5													0											3
Pour flush toilet	3	1	1	1	1	1	1	1	1	1	0	0	0	1	1	1	1	1	1	32	Female	Married to one wife		7													0											2
Improved pit latrine	4	1	1	1	0	0	0					0	0	1	1	1	1	0	0	50	Male	Widow		14	More than one year	less than 5 households	10 to 20 people	Neighbors (who are not relatives)		5		0			1	More often	0											2 3	Diseases
Improved pit latrine	4	1	1	1	1	1	0					0	0	1	1	1	1	0	1	21	Male	Not married		2													0											7	Its dirty and not good for health
Ventilated improved pit latrine	5	1	1	1	1	1	0					0	0	1	1	1	1	1	1	38	Male	Married to one wife		6													0											2
Pour flush toilet	3	1	1	1	1	1	1	1	1	1	1	0	0	1	1	1	1	1	1	23	Female	Not married		4													0											2
Pour flush toilet	3	1	1	1	1	1	0					0	0	1	1	1	1	0	1	26	Female	Married to one wife		2													0											2 7	Diseases
Improved pit latrine	4	1	0	1	0	0	0					0	0	1	1	1	1	0	0	45	Male	Widow		2													0											2	Diseases
Improved pit latrine	4	1	1	1	1	1	0					0	0	1	1	0	1	1	1	24	Male	Married to one wife		3	Six months	More than 5 households	10 to 20 people	Relatives		6	Shared	1			1	More often	0											2
Traditional pit latrine	1	0	1	0	0	1	0					0	0	0	0	1	1	0	1	49	Male	Married to one wife		4													0											2 5
Pour flush toilet	3	1	1	1	1	1	0					0	0	1	1	1	1	1	1	27	Male	Not married		3													0											2
Improved pit latrine	4	1	1	1	1	1	0					0	0	1	1	1	1	0	1	120	Male	Married to one wife		2													0											2
Pour flush toilet	3	1	1	1	1	1	0					0	0	1	1	1	0	1	1	41	Female	Married to one wife		7													0											7	Diseases
Improved pit latrine	4	1	1	1	1	1	0					1	0	1	0	1	1	0	1	34	Male	Married to one wife		4													0											2 5
Improved pit latrine	4	1	1	1	1	1	0					0	0	1	1	1	1	0	1	59	Male	Married to one wife		8													0											6
Pour flush toilet	3	1	1	1	1	1	0					0	0	1	1	1	1	0	1	35	Female	Married to one wife		8													0											2
Pour flush toilet	3	1	1	1	1	1	1	0	1	0	0	1	0	1	1	1	1	0	1	57	Female	Married to one wife		7	More than one year	less than 5 households	Less than 10 people	Neighbors (who are not relatives)		5		Not applicable			1	More often	0											7	Diseases
Improved pit latrine	4	1	1	1	1	1	0					0	0	1	1	1	1	1	1	34	Male	Married to one wife		3													0											7	Health reasons
Pour flush toilet	3	1	1	1	0	0	0					0	0	1	1	1	1	1	1	19	Female	Not married		6	Six months	less than 5 households	Less than 10 people	Neighbors (who are not relatives)		5		Not applicable			1	More often	0											7	Diseases
Improved pit latrine	4	1	0	1	0	0	0					0	0	1	1	1	1	0	0	42	Female	Married to one wife		3													0											7	Every households should have its own toilet
Improved pit latrine	4	1	1	1	1	1	0					0	0	1	1	1	1	0	1	24	Female	Married to many wives		5													0							4	Don't know			6
Pour flush toilet	3	1	1	1	1	1	1	0	1	0	1	0	0	1	1	1	0	0	1	37	Male	Married to one wife		15													0											1 2
Traditional pit latrine	1	0	0	0	0	0	0					0	0	0	0	1	1	0	0	81	Female	Married to one wife		7													0											2 7	Diseases
Improved pit latrine	4	1	1	1	1	1	0					0	0	1	1	1	1	0	1	23	Female	Married to one wife		6													0											2
Traditional pit latrine	1	0	1	0	0	1	0					1	0	0	0	1	1	0	1	22	Female	Not married		6													0											6
Pour flush toilet	3	1	1	1	0	1	0					0	0	1	1	1	1	0	1	32	Male	Married to one wife		4													0											2
Improved pit latrine	4	1	0	0	0	0	0					0	0	1	1	1	1	1	0	25	Female	Married to one wife		4													0											2 3
Pour flush toilet	3	1	1	1	1	1	0					0	0	1	1	1	1	1	1	18	Male	Not married		2													0											2
Traditional pit latrine	1	0	1	0	0	0	0					0	0	0	0	0	1	0	0	21	Male	Not married		1													0											2 4
Improved pit latrine	4	1	1	1	1	1	0					0	0	1	1	1	1	0	0	25	Female	Married to many wives		4		less than 5 households	Less than 10 people	Relatives		6	Don't know	0			0		0											2
Traditional pit latrine	1	0	1	1	1	1	0					0	0	0	1	1	1	0	1	30	Female	Married to one wife		5	More than one year	less than 5 households	Less than 10 people	Others	Tenants	6	No toilet	1	Collapsed		1	More often	0											2
Improved pit latrine	4	1	1	1	1	0	0					0	0	1	1	1	1	1	1	24	Female	Married to one wife		2	One year	less than 5 households	10 to 20 people	Others	Tenants	5		Not applicable			1	More often	0											2 7	Diseases
Traditional pit latrine	1	0	0	0	0	0	0					0	0	0	0	1	1	0	0	36	Female	Married to one wife		7	Six months	less than 5 households	Less than 10 people	Neighbors (who are not relatives)		6	Neighborhood	0	Other	New comers	0		0						Good	1				2
Pour flush toilet	3	1	1	1	1	1	0					0	0	1	1	1	MAONI	0	1	42	Female	Married to one wife		11	More than one year	less than 5 households	Less than 10 people	Neighbors (who are not relatives)		5		Not applicable			1	More often	0											7	Diseases
Traditional pit latrine	1	0	1	1	1	1	0					0	0	0	1	1	0	0	1	25	Female	Married to one wife		4	Six months	less than 5 households	More than 30 people	Others	Tenants	5	Relative	Not applicable			0		1	4	Lifestyle	Relatives	Sanitation facility squatting plan	1	Dislike sitting pan		Dislike it	0	Uncivilized users
Improved pit latrine	4	1	1	1	1	1	0					0	0	1	1	1	1	0	1	50	Male	Married to many wives		10													0											2
Improved pit latrine	4	1	1	1	1	1	0					0	0	1	1	1	1	0	1	23	Female	Not married		6													0											2 7	Diseases
Pour flush toilet	3	1	1	1	1	1	0					0	0	1	1	1	0	0	1	22	Female	Married to one wife		10	One year	More than 5 households	10 to 20 people	Neighbors (who are not relatives)		5		Not applicable	Other	Tenants	1	More often	0											2 7	Diseases
Pour flush toilet	3	1	1	1	0	1	0					0	0	1	1	1	1	1	1	21	Male	Not married		2													0											2
Improved pit latrine	4	1	1	1	0	1	0					0	0	1	1	1	1	0	1	19	Female	Not married		6													0		Don't know					1				2
Traditional pit latrine	1	0	1	1	0	1	0					0	0	0	0	1	1	0	1	36	Male	Married to one wife		4													0											2
Ventilated improved pit latrine	5	1	1	0	0	1	0					0	0	1	0	1	1	0	1	35	Female	Separated		6													0											2
Traditional pit latrine	1	0	1	0	0	1	1	0	1	0	0	0	0	0	0	1	1	0	1	27	Male	Married to one wife		3													0											2
Traditional pit latrine	1	0	0	0	0	0	0					0	0	0	0	1	1	0	1	18	Male	Not married		4													0											1
Ventilated improved pit latrine	5	1	1	1	0	0	0					0	0	1	1	1	1	0	1	18	Female	Not married		6	One year	less than 5 households	Less than 10 people	Relatives		2		0			1	More often	0											2 3
Ventilated improved pit latrine	5	1	1	1	1	1	0					0	0	1	1	1	1	1	1	31	Female	Married to many wives		6	More than one year	less than 5 households	10 to 20 people	Relatives		1 4		0			1	More often	0											2
Pour flush toilet	3	1	1	1	1	1	0					0	0	1	1	1	1	1	1	28	Female	Married to one wife		2													0											2
Traditional pit latrine	1	0	0	0	0	0	0					0	0	0	0	1	1	0	0	36	Male	Married to one wife		6													0											2
Improved pit latrine	4	1	1	1	0	1	0					0	0	1	0	1	1	0	1	30	Female	Married to one wife		3													0											7	Diseases
Traditional pit latrine	1	0	0	0	1	1	0					0	0	0	0	1	1	0	1	22	Male	Not married		10													0											5
Ventilated improved pit latrine	5	1	1	1	1	1	0					0	0	1	1	1	1	0	1	36	Male	Not married		7													0											2
Traditional pit latrine	1	0	1	0	0	1	0					1	0	0	0	1	1	0	1	42	Male	Married to one wife		5													0											7	Diseases
Traditional pit latrine	1	0	0	0	0	0	0					0	0	0	0	1	1	0	1	24	Male	Married to one wife		6													1	4	Neighborhood	Relatives	Sanitation facility sitting plan	2		2		1	Clean toilets
Improved pit latrine	4	1	1	1	0	1	0					0	0	1	1	1	0	0	1	20	Female	Not married		9													0											2 7	Diseases
Improved pit latrine	4	1	1	1	1	1	0					0	0	1	1	1	0	0	1	24	Female	Married to one wife		18													0											1 2
Pour flush toilet	3	1	1	1	1	1	0					0	0	1	1	1	1	1	1	29	Male	Living together unmarried		3													0											2
Traditional pit latrine	1	0	0	0	0	0	1	1	1	1	1	0	0	0	0	1	1	0	0	40	Male	Married to one wife		3													0											2
Traditional pit latrine	1	0	0	0	0	0	0					0	0	0	0	1	1	0	1	33	Female	Married to one wife		5													0											2 7	Dislike nuisance
Improved pit latrine	4	1	0	0	0	1	0					0	0	1	1	1	1	0	0	32	Male	Married to many wives		6													0											6
Improved pit latrine	4	1	1	1	1	1	0					1	0	1	0	1	1	0	1	53	Male	Married to one wife		6													0											2
Traditional pit latrine	1	0	0	0	0	0	0					0	0	0	0	0	1	0	0	39	Male	Living together unmarried		5													0											1 2
Pour flush toilet	3	1	1	1	1	1	1	0	1	0	0	0	0	1	1	1	1	0	1	40	Female	Married to one wife		6	Six months	less than 5 households	Less than 10 people	Neighbors (who are not relatives)		5		Not applicable	Other	Tenants	1	less often	0											7	Diseases
Traditional pit latrine	1	0	1	0	0	0	0					0	0	0	0	1	1	0	1	41	Female	Married to one wife		6													0											1 2 3
Ventilated improved pit latrine	5	1	1	1	1	1	0					0	0	1	1	1	1	0	1	33	Male	Not married		5													0											2 3
Pour flush toilet	3	1	1	1	0	1	0					0	0	1	1	1	1	0	1	22	Female	Married to one wife		4													0											2
Improved pit latrine	4	1	1	1	1	1	0					0	0	1	1	1	1	1	1	31	Female	Widow		5													0											2
Traditional pit latrine	1	0	0	0	0	0	0					0	0	0	0	1	1	0	1	33	Male	Married to one wife		5													0											6
Pour flush toilet	3	1	1	1	0	1	0					0	0	1	0	1	0	0	1	48	Male	Married to one wife		3													0											2	Diseases
Pour flush toilet	3	1	1	1	1	1	0					0	0	1	0	1	4	0	1	65	Male	Married to many wives		10													0											7	Diseases
Improved pit latrine	4	1	1	1	1	1	0					0	0	1	1	1	1	0	1	39	Female	Married to one wife		5	More than one year	less than 5 households	10 to 20 people	Relatives		6	Our norms	0			0		0											1 2 3 7	Disputes
Traditional pit latrine	1	0	1	0	0	1	0					0	0	0	0	1	1	0	1	26	Female	Married to one wife		4													0											2
Pour flush toilet	3	1	1	1	1	1	1	1	1	1	1	0	0	1	1	1	1	1	1	27	Female	Married to one wife		4													0											2 7	Diseases
Improved pit latrine	4	1	1	1	1	1	0					0	0	1	1	1	1	0	1	58	Male	Married to one wife		3													0											6
Improved pit latrine	4	1	1	1	0	1	0					0	0	1	1	1	1	0	0	25	Male	Married to one wife		7													0											2
Improved pit latrine	4	1	1	1	0	0	0					0	0	1	1	1	1	1	1	45	Male	Married to one wife		5													0											7	Diseases
Traditional pit latrine	1	0	0	0	0	0	0					0	0	0	0	1	1	0	0	30	Female	Married to one wife		8													0											5 7	Uncivilization
Pour flush toilet	3	1	1	1	0	1	0					0	0	1	1	1	1	0	1	29	Female	Married to one wife		4													0											7	The toilet is located inside
Traditional pit latrine	1	0	0	0	0	0	0					0	0	0	1	0	1	1	0	24	Female	Married to one wife		3													0											2
Pour flush toilet	3	1	1	1	1	1	0					0	0	1	1	1	0	1	1	45	Male	Married to one wife		8													0											2 7	Not good for health
Improved pit latrine	4	1	0	0	0	0	0					0	0	1	0	0	1	1	0	42	Male	Married to one wife		5													0											3
Pour flush toilet	3	1	1	1	1	1	0					0	0	1	1	1	1	0	1	38	Male	Married to one wife		5													0											7	Diseases
Traditional pit latrine	1	0	1	0	0	1	0					1	0	0	0	1	1	0	0	32	Male	Married to one wife		8													0											2
Traditional pit latrine	1	0	0	0	0	0	0					0	0	0	0	0	0	0	0	45	Female	Married to one wife		9													0							1				6
Improved pit latrine	4	1	0	0	0	0	0					0	0	1	1	1	1	1	1	36	Female	Married to one wife		8													0											2
Improved pit latrine	4	1	1	1	0	0	0					1	0	1	0	1	1	0	1	55	Male	Married to one wife		6													0											2
Improved pit latrine	4	1	1	1	0	1	0					1	0	1	0	1	1	0	1	69	Male	Married to one wife		1													0											2
Improved pit latrine	4	1	1	1	0	1	1	1	1	1	0	0	0	1	1	1	1	0	1	48	Male	Married to one wife		6													0											7	Don't have neigbors for sharing
Improved pit latrine	4	1	1	1	0	1	0					0	1	1	0	1	1	0	1	49	Female	Married to one wife		10													0											7	Diseases
Traditional pit latrine	1	0	1	1	1	0	0					1	0	0	0	1	1	0	1	66	Female	Separated		4													0											2 5
Pour flush toilet	3	1	1	1	1	1	0					0	0	1	1	1	1	1	1	38	Female	Married to one wife		8													0											7	My lifestyle to use it myself
Improved pit latrine	4	1	0	1	0	1	0					0	0	1	1	1	1	1	1	27	Female	Married to one wife		4													0											2
Traditional pit latrine	1	0	0	0	0	0	0					0	0	0	0	1	1	1	1	28	Female	Married to one wife		3													0											1
Improved pit latrine	4	1	1	1	0	1	0					0	0	1	1	1	0	1	1	26	Female	Married to one wife		2	Six months	More than 5 households	10 to 20 people	Neighbors (who are not relatives)		5		Not applicable			1	More often	0											2
Improved pit latrine	4	1	1	1	0	1	0					0	0	1	1	1	1	0	1	73	Female	Married to one wife		10	More than one year	less than 5 households	Less than 10 people	Relatives		4					1	More often	0							1				7	Diseases
Traditional pit latrine	1	0	1	1	1	1	0					0	0	0	1	1	1	0	1	25	Female	Married to one wife		4													0											2
Traditional pit latrine	1	0	0	0	0	0	0					0	0	0	1	1	1	1	0	32	Female	Married to one wife		8													0											2
Pour flush toilet	3	1	1	1	1	1	0					0	0	1	1	1	1	1	1	18	Female	Not married		4													0											7	Diseases
Traditional pit latrine	1	0	0	0	0	0	0					0	0	0	0	1	1	0	0	36	Female	Married to one wife		8													0											2
Improved pit latrine	4	1	1	1	1	1	0					0	0	1	1	1	1	0	1	25	Female	Married to one wife		15													0											2
Improved pit latrine	4	1	1	1	1	1	0					0	0	1	1	1	1	0	0	22	Female	Married to one wife		5													0											1 2	Diseases
Improved pit latrine	4	1	0	1	0	0	0					0	0	1	1	1	1	1	1	50	Female	Married to one wife		3	More than one year	less than 5 households	10 to 20 people	Neighbors (who are not relatives)		3		1	Collapsed		0		0											2 7	The toilet get full early
Pour flush toilet	3	1	1	1	1	1	0					0	0	1	1	1	1	1	1	40	Female	Married to one wife		3													0											7	Diseases
Ventilated improved pit latrine	5	1	0	0	1	1	0					0	1	1	0	1	4	0	0	30	Female	Married to one wife		8													0											2
Pour flush toilet	3	1	1	1	1	1	0					0	0	1	1	1	1	1	1	25	Female	Not married		4													0											7	Diseases
Traditional pit latrine	1	0	0	0	0	0	0					0	0	0	0	0	1	0	0	20	Female	Married to one wife		4	More than one year	less than 5 households	10 to 20 people	Neighbors (who are not relatives)		5		0			0		0											2	Uncivilization
Pour flush toilet	3	1	1	1	0	0	0					0	0	1	1	1	1	1	1	22	Female	Not married		3													0											2
Traditional pit latrine	1	0	0	0	0	0	0					0	0	0	0	1	1	0	0	27	Female	Married to one wife		6	More than one year	More than 5 households	10 to 20 people	Others	Tenants	5		Not applicable			1	More often	0											1 2
Ventilated improved pit latrine	5	1	1	1	1	1	0					0	0	1	1	1	1	0	1	67	Female	Widow		10													0											2
Traditional pit latrine	1	0	0	0	0	0	0					0	0	0	1	1	4	0	0	20	Female	Not married		5	More than one year	More than 5 households	More than 30 people	Neighbors (who are not relatives)		6	Don't know	1	Other	Don't know	0		0											2
Pour flush toilet	3	1	1	1	1	1	0					0	0	1	1	1	1	0	1	25	Female	Not married		9													0											2
Improved pit latrine	4	1	1	1	1	1	0					0	0	1	1	1	0	0	1	36	Female	Married to one wife		7	More than one year	More than 5 households	10 to 20 people	Others	Tenants	5		Not applicable			1	More often	0											2
Improved pit latrine	4	1	1	1	1	1	0					0	0	1	1	1	1	0	1	57	Male	Married to one wife		4											0		0											2 4
Pour flush toilet	3	1	1	1	1	1	0					1	0	1	1	1	0	1	1	23	Female	Living together unmarried		3													0											7	Diseases
Traditional pit latrine	1	0	1	1	0	1	0					0	0	0	0	1	1	0	1	48	Female	Divorced		7													0											2
Traditional pit latrine	1	0	1	1	0	0	0					1	0	0	0	1	1	0	0	19	Female	Married to one wife		8													0											7	Diseases
Improved pit latrine	4	1	1	1	0	0	0					1	0	1	0	1	1	1	1	30	Female	Not married		4	More than one year	More than 5 households	10 to 20 people	Neighbors (who are not relatives)		5		Not applicable			1	More often	0											2 5
Improved pit latrine	4	1	1	1	0	1	0					1	0	1	0	1	1	0	1	30	Female	Married to one wife		8	One year	less than 5 households	Less than 10 people	Neighbors (who are not relatives)		5		Not applicable			1	less often	0											1 2 3 5
Improved pit latrine	4	1	1	1	0	0	0					0	0	1	1	1	1	0	0	35	Female	Married to one wife		6													0											2 7	Diseases
Pour flush toilet	3	1	1	1	1	1	1	1	1	0	1	0	0	1	1	1	1	1	1	60	Female	Married to one wife		4													0											2 7	Uncivilization
Pour flush toilet	3	1	1	1	1	1	0					0	0	1	1	1	4	1	1	23	Female	Married to one wife		3													0											1 2
Traditional pit latrine	1	0	1	0	0	0	0					0	0	0	0	1	1	1	1	44	Female	Married to one wife		6													0											2
Improved pit latrine	4	1	1	1	0	0	0					0	0	1	1	1	1	1	1	18	Female	Married to one wife		3													0											7	Diseases.
Pour flush toilet	3	1	1	1	0	0	0					0	0	1	1	1	1	1	1	18	Female	Not married		4													0											7	Diseases
Pour flush toilet	3	1	1	1	1	1	0					0	0	1	1	1	1	0	1	50	Female	Widow		10													0											2
Traditional pit latrine	1	0	0	0	1	1	0					0	0	0	0	1	0	0	0	65	Male	Married to one wife		6	Six months	less than 5 households	Less than 10 people	Relatives		6	Relative	1	Collapsed		1	less often	0											2 7	Diseases
Traditional pit latrine	1	0	1	0	1	1	0					1	0	0	0	1	1	0	1	29	Female	Married to one wife		8													0											2	Diseases
Pour flush toilet	3	1	1	1	1	1	1	1	1	1	1	0	0	1	1	1	1	0	1	28	Female	Married to one wife		4													0											2
Traditional pit latrine	1	0	0	0	0	0	0					0	0	0	1	1	1	0	0	17	Female	Not married		7													0											7	Everyone had his/her own toilet
Improved pit latrine	4	1	1	1	0	1	0					1	0	1	0	0	1	0	0	34	Female	Married to one wife		4													0											2 3
Ventilated improved pit latrine	5	1	1	1	1	1	0					0	0	1	0	1	1	0	1	18	Female	Not married		4													0											7	Diseases
Pour flush toilet	3	1	1	1	1	1	0					0	0	1	1	1	4	0	1	50	Female	Married to one wife		20													0											1 2 3
Traditional pit latrine	1	0	0	0	0	0	0					0	0	0	0	1	0	0	0	35	Female	Married to one wife		5													0											2
Pour flush toilet	3	1	1	1	1	1	0					0	0	1	1	1	1	0	1	22	Female	Married to one wife		8													0											2 7	Diseases
Traditional pit latrine	1	0	0	0	0	0	0					0	0	0	1	1	1	0	0	23	Female	Married to one wife		3													0											1 2 3	Diseases
Ventilated improved pit latrine	5	1	1	1	1	1	0					0	0	1	1	1	1	0	1	19	Female	Not married		6													0											2
Improved pit latrine	4	1	0	1	0	0	0					0	0	1	1	1	1	0	0	18	Female	Not married		7													0											2
Traditional pit latrine	1	0	1	1	0	0	0					0	0	0	0	1	1	0	1	36	Female	Divorced		10													0											2
Improved pit latrine	4	1	0	1	0	1	0					0	0	1	0	1	1	0	0	29	Female	Not married		5													0											7	Diseases
Improved pit latrine	4	1	0	0	0	0	0					0	0	1	1	1	1	1	1	42	Female	Married to one wife		6													0											2
Improved pit latrine	4	1	0	1	1	1	0					0	0	1	1	1	1	0	0	80	Male	Married to one wife		1													0											2
Pour flush toilet	3	1	1	1	1	1	0					0	0	1	1	1	MAONI	1	1	42	Female	Married to many wives		16													0											1
Improved pit latrine	4	1	1	1	0	0	0					0	0	1	1	1	1	0	0	50	Female	Not married		3													0											2
Pour flush toilet	3	1	1	1	1	1	0					0	0	1	1	1	1	0	1	20	Female	Not married		4													0											2
Pour flush toilet	3	1	1	1	1	1	0					0	0	1	1	1	1	0	1	29	Female	Married to one wife		5													0											4
Ventilated improved pit latrine	5	1	1	1	1	1	1	1	1	1	0	0	0	1	1	1	MAONI	1	1	32	Female	Not married		11													0											7	Diseases
Improved pit latrine	4	1	1	1	1	1	0					0	0	1	1	1	1	0	1	37	Female	Married to one wife		8													0											2
Pour flush toilet	3	1	1	1	1	1	0					0	0	1	1	1	1	1	1	24	Male	Not married		4													0											2
Traditional pit latrine	1	0	0	0	0	1	0					0	0	0	0	1	1	1	1	42	Female	Widow		5													0											2
Improved pit latrine	4	1	0	0	0	0	0					0	0	1	1	1	1	0	1	18	Female	Not married		5													0											7	Diseases
Pour flush toilet	3	1	1	1	1	1	0					0	0	1	1	1	1	0	1	20	Female	Not married		8													0							1				2
Improved pit latrine	4	1	1	1	0	1	0					0	0	1	1	1	1	0	1	20	Female	Not married		5													0											7	Diseases
Improved pit latrine	4	1	1	1	1	1	0					0	0	1	1	1	0	0	1	24	Female	Married to one wife		10	More than one year	less than 5 households	10 to 20 people	Others	Tenants	5		Not applicable			1	less often	0											1 2
Traditional pit latrine	1	0	0	0	0	0	0					0	0	0	1	1	1	0	0	20	Female	Not married		8													0											2 5
Pour flush toilet	3	1	1	1	1	1	0					1	0	1	0	1	0	0	1	18	Female	Not married		20													0											2 7	Diseases
Pour flush toilet	3	1	1	1	1	1	0					0	0	1	1	1	0	1	1	76	Male	Married to one wife		7													0											6
Pour flush toilet	3	1	1	1	1	1	1	1	1	0	1	0	0	1	1	1	1	1	1	17	Male	Not married		2													0											2 7	Uncivilization
Traditional pit latrine	1	0	0	0	0	0	0					0	0	0	0	1	1	1	1	20	Female	Living together unmarried		7													0											7	Uncivilization
Improved pit latrine	4	1	1	1	0	1	0					0	0	1	1	1	1	0	0	29	Female	Married to one wife		11													0											1 2
Improved pit latrine	4	1	1	1	0	0	0					0	1	1	1	1	4	0	0	86	Male	Married to one wife		18													0											2
Traditional pit latrine	1	0	1	1	1	1	0					1	0	0	1	1	1	0	1	50	Female	Married to many wives		3													0											7	Diseases
Pour flush toilet	3	1	1	1	1	1	1	1	1	1	0	0	0	1	1	1	1	1	1	21	Female	Married to one wife		5													0											6
Improved pit latrine	4	1	1	1	1	0	0					0	0	1	1	1	1	0	0	33	Female	Married to one wife		10	More than one year	More than 5 households	10 to 20 people	Others	Tenants	5		Not applicable			1	More often	0											2 3
Traditional pit latrine	1	0	1	1	1	1	0					0	0	0	0	0	4	1	1	62	Female	Widow		11													0											2	Diseases
Pour flush toilet	3	1	1	1	1	1	0					0	0	1	1	1	0	0	1	49	Female	Married to one wife		13													0											2 3
Traditional pit latrine	1	0	1	1	1	1	0					0	0	0	1	1	1	0	1	35	Female	Married to one wife		8													0											1 2	Diseases
Traditional pit latrine	1	0	0	1	0	0	0					1	0	0	0	1	1	0	0	23	Female	Married to one wife		8	Six months	less than 5 households	Less than 10 people	Neighbors (who are not relatives)		5		Not applicable	Other	Tenants	1	More often	0											6
Improved pit latrine	4	1	1	1	1	1	0					0	0	1	1	1	1	0	1	24	Female	Married to one wife		5													0											7	Diseases
Traditional pit latrine	1	0	0	0	0	0	0					0	0	0	1	1	1	1	1	50	Female	Married to one wife		6													0											7	Diseases
Traditional pit latrine	1	0	0	0	0	1	0					0	0	0	0	1	1	0	0	29	Female	Married to one wife		7													0											2
Pour flush toilet	3	1	1	1	1	1	1	1	1	0	1	0	0	1	1	1	1	0	1	35	Female	Married to one wife		4													0											2
Improved pit latrine	4	1	1	1	1	1	1	1	1	1	1	0	0	1	1	1	1	0	1	55	Female	Widow		4													0											2
Pour flush toilet	3	1	1	1	1	1	0					0	0	1	1	1	MAONI	0	1	24	Female	Married to one wife		13													1	2		Relatives	Sanitation facility squatting plan	1 4		1 2		0	Diseases
Improved pit latrine	4	1	1	1	1	1	0					0	0	1	1	1	1	0	1	17	Female	Not married		7													0											1 2 3
Traditional pit latrine	1	0	0	0	0	0	0					0	0	0	0	0	1	0	0	82	Female	Widow		6											0		0							1				2	Liked my children
Traditional pit latrine	1	0	1	1	1	1	0					0	0	0	1	0	1	0	1	27	Female	Married to one wife		9													0											6
Improved pit latrine	4	1	0	1	1	0	0					1	0	1	0	1	0	0	0	58	Female	Widow		6													0											7	It get full early
Improved pit latrine	4	1	1	1	1	0	0					0	0	1	1	1	1	1	1	30	Female	Living together unmarried		3	One year	less than 5 households	Less than 10 people	Others	Tenants.	5		Not applicable			1	More often	0											2
Pour flush toilet	3	1	1	1	1	1	0					1	0	1	0	1	0	0	1	26	Female	Married to one wife		10	More than one year	More than 5 households	10 to 20 people	Neighbors (who are not relatives)		5		Not applicable			1	More often	0											7	Uncivilization
Improved pit latrine	4	1	0	0	0	0	0					0	0	1	1	1	1	1	1	49	Female	Married to one wife		4													0											1
Ventilated improved pit latrine	5	1	1	0	1	1	0					0	0	1	1	1	1	1	1	59	Female	Married to one wife		3													0											2
Ventilated improved pit latrine	5	1	1	1	1	0	0					0	0	1	0	1	1	0	1	30	Female	Divorced		6													0											2
Improved pit latrine	4	1	1	1	1	1	0					0	0	1	1	1	0	0	1	21	Male	Not married		12	One year	Five households	10 to 20 people	Neighbors (who are not relatives)		5		Not applicable			1	More often	0											2 7	Diseases
Traditional pit latrine	1	0	1	1	1	1	0					0	0	0	1	1	1	0	1	27	Female	Married to one wife		4													0											2 7	Uncivilization
Traditional pit latrine	1	0	0	0	0	0	0					0	0	0	0	0	4	0	0	27	Female	Married to one wife		6													0						Diseases	1				1
Improved pit latrine	4	1	1	1	0	0	0					0	0	1	1	1	0	0	0	22	Female	Married to one wife		6	More than one year	less than 5 households	Less than 10 people	Neighbors (who are not relatives)		5		Not applicable			1	less often	0											2 7	Diseases
Traditional pit latrine	1	0	0	0	0	0	0					0	0	0	0	1	4	0	1	35	Female	Married to one wife		3													0											2	Diseases
Improved pit latrine	4	1	0	1	0	0	0					0	0	1	1	1	1	0	0	40	Female	Married to one wife		8													0											7	Can't share and disturbance
Ventilated improved pit latrine	5	1	1	1	1	1	0					0	0	1	1	1	MAONI	0	1	42	Male	Widow		18													0											2
Improved pit latrine	4	1	1	1	1	1	0					0	0	1	1	1	1	0	1	44	Female	Married to many wives		7													0											2 7	Diseases
Traditional pit latrine	1	0	0	1	0	0	0					0	0	0	0	1	1	0	0	75	Female	Married to one wife	Elimu ya mkoloni	4													0											2 7	Diseases and it get full
Improved pit latrine	4	1	0	1	1	0	0					0	0	1	1	1	1	0	0	80	Female	Widow		7													0											7	Uncivilized users
Improved pit latrine	4	1	1	1	1	1	0					0	0	1	1	1	1	0	1	18	Female	Not married		5													0											2 7	Diseases
Pour flush toilet	3	1	1	1	1	1	0					0	0	1	1	1	1	1	1	21	Female	Married to one wife		2													0											7	Diseases
Traditional pit latrine	1	0	0	0	0	0	0					0	0	0	1	1	1	1	1	24	Female	Married to one wife		5													0											2 3
Pour flush toilet	3	1	0	1	1	1	0					0	0	1	1	1	1	1	1	29	Female	Widow		2													0											2
Pour flush toilet	3	1	1	1	1	1	0					0	0	1	1	1	1	0	1	21	Female	Not married		6													0											2 7	Old fashion
Pour flush toilet	3	1	1	1	1	1	0					0	0	1	1	1	0	0	1	20	Female	Not married		3													0											2 7	Diseases
Pour flush toilet	3	1	1	1	0	1	0					1	0	1	0	1	0	0	1	80	Female	Widow		10													0											7	Expensive to build when it gets full
Pour flush toilet	3	1	1	1	0	1	0					0	0	1	1	1	1	0	1	43	Female	Married to one wife		3													0											2
Traditional pit latrine	1	0	1	1	1	0	0					0	0	0	0	1	0	0	0	45	Female	Married to one wife		15	More than one year	More than 5 households	10 to 20 people	Others	Tenants	5		Not applicable			1	More often	0											2 3
Improved pit latrine	4	1	1	1	0	0	0					0	0	1	0	1	1	1	1	19	Female	Married to one wife		4													0											2
Pour flush toilet	3	1	1	1	1	1	1	1	1	0	1	0	0	1	1	1	1	1	1	20	Female	Not married		4													0											2
Traditional pit latrine	1	0	1	1	0	1	0					0	1	0	0	1	4	0	1	56	Female	Widow		5													0											2
Improved pit latrine	4	1	1	1	1	1	0					0	0	1	1	1	1	1	1	36	Female	Widow		8													0											2
Traditional pit latrine	1	0	0	0	0	0	0					0	0	0	0	1	1	1	1	60	Female	Living together unmarried		2													0											6
Traditional pit latrine	1	0	1	0	1	0	0					0	0	0	0	1	1	1	1	19	Female	Not married		6													0											2
Traditional pit latrine	1	0	0	0	0	1	0					0	0	0	0	0	1	0	0	23	Female	Married to one wife		4													0											2
Improved pit latrine	4	1	1	1	1	1	0					0	0	1	1	1	1	0	0	20	Female	Not married		6													0											6
Pour flush toilet	3	1	1	1	1	1	1	0	1	0	0	1	0	1	0	1	0	0	1	35	Female	Married to many wives		7													0											2 7	Diseases
Pour flush toilet	3	1	1	1	1	1	1	1	1	1	1	0	0	1	1	1	1	1	1	20	Male	Not married		7													0											1 2
Traditional pit latrine	1	0	0	0	0	0	0					0	0	0	0	1	1	0	0	79	Male	Married to one wife		6													0											7	Diseases
Improved pit latrine	4	1	1	1	1	1	0					0	0	1	1	1	0	1	1	27	Female	Married to one wife		4													0											1 2
Improved pit latrine	4	1	1	1	1	1	0					0	0	1	1	1	1	0	1	17	Male	Not married		5													0											2
Improved pit latrine	4	1	1	1	1	1	0					0	0	1	0	1	0	0	0	23	Female	Married to one wife		8	More than one year	More than 5 households	10 to 20 people	Others	Tenants	5		Not applicable			1	More often	0											7	Uncivilized
Improved pit latrine	4	1	1	1	1	1	0					0	0	1	1	1	1	0	1	26	Female	Married to one wife		6													0											2
Ventilated improved pit latrine	5	1	1	1	1	1	0					0	0	1	1	1	1	0	1	45	Female	Widow		3													0											2
Pour flush toilet	3	1	1	1	1	1	0					0	0	1	1	1	1	1	1	29	Female	Married to one wife		4													0											2
Pour flush toilet	3	1	1	1	0	1	0					0	0	1	1	1	1	0	1	30	Female	Married to one wife		10													0											2
Pour flush toilet	3	1	1	1	1	0	0					0	1	1	1	1	1	0	0	23	Male	Not married		6													0											2 3	Diseases
Improved pit latrine	4	1	1	1	1	1	0					0	0	1	1	0	MAONI	0	1	30	Female	Married to one wife		3													0											7	Everyone had his/her own civilization
Improved pit latrine	4	1	1	1	1	0	0					0	0	1	1	1	0	0	0	35	Female	Not married		5													0											7	Diseases
Pour flush toilet	3	1	1	1	1	0	0					0	0	1	1	1	1	1	1	25	Female	Married to one wife		3													0											2
Improved pit latrine	4	1	1	1	0	0	0					0	0	1	1	1	1	0	0	35	Female	Married to one wife		4													0											2 3
Pour flush toilet	3	1	1	1	1	1	1	1	1	1	1	0	0	1	1	1	1	1	1	21	Female	Not married		2													0											2
Improved pit latrine	4	1	1	1	1	1	0					0	0	1	1	1	1	0	1	85	Male	Married to one wife		5													0											2
Improved pit latrine	4	1	1	1	1	1	0					0	0	1	1	1	0	1	1	74	Female	Widow		3	More than one year	less than 5 households	10 to 20 people	Others	Tenants	5		Not applicable			1	More often	0											2
Pour flush toilet	3	1	1	1	1	1	0					0	0	1	1	1	1	0	1	25	Female	Married to one wife		4													0											2
Traditional pit latrine	1	0	1	0	1	1	1	1	1	1	1	0	0	0	1	1	1	0	1	23	Female	Not married		7													0											7	Diseases
Pour flush toilet	3	1	1	1	1	1	0					0	0	1	1	1	1	1	1	40	Female	Married to one wife		7													0											7	Diseases
Traditional pit latrine	1	0	1	0	0	1	0					0	0	0	0	1	1	0	1	19	Female	Not married		8													0											2
Traditional pit latrine	1	0	0	0	0	0	0					0	0	0	0	0	1	1	1	25	Female	Married to one wife		4	More than one year	less than 5 households	Less than 10 people	Relatives		4		1	Other	Limited space	1	More often	0											7	Dislike because ever users had their own style of using the toilet
Traditional pit latrine	1	0	0	0	0	0	0					0	0	0	1	1	1	0	0	75	Female	Married to one wife		4													0											2 5
Improved pit latrine	4	1	1	1	0	1	0					0	0	1	1	1	1	0	1	80	Female	Widow		2													0											6
Improved pit latrine	4	1	1	1	1	1	0					0	0	1	1	1	1	0	1	25	Female	Married to one wife		7													0											7	Everyone must have his/her own toilet
Traditional pit latrine	1	0	0	0	0	0	0					0	0	0	0	1	1	1	1	63	Female	Widow		4													0											2
Pour flush toilet	3	1	1	1	1	1	0					0	0	1	1	1	1	0	1	69	Female	Widow	Darasa la 4	2													0											7	Everyone had his/her own toilet
Improved pit latrine	4	1	1	1	1	1	0					0	0	1	1	1	1	0	1	21	Female	Not married		3													0											2
Improved pit latrine	4	1	1	1	1	1	0					0	0	1	1	1	1	0	1	18	Female	Not married		8													0											2 7	He will full my toilet
Pour flush toilet	3	1	1	1	1	1	0					0	0	1	1	1	1	1	1	26	Female	Married to one wife		5													0											2
Improved pit latrine	4	1	1	0	0	0	0					0	0	1	0	1	1	0	1	23	Female	Married to one wife		9													0											2 5 7	It get full early
Improved pit latrine	4	1	1	1	1	1	0					0	0	1	1	1	1	0	1	24	Male	Not married		8													0											1 2 3
Improved pit latrine	4	1	1	1	1	1	0					0	0	1	1	1	0	0	1	37	Female	Married to many wives		14	More than one year	less than 5 households	10 to 20 people	Relatives		1		Not applicable			1	More often	0											2
Pour flush toilet	3	1	1	1	1	1	0					0	0	1	1	1	MAONI	1	1	19	Male	Not married		5													0											3
Pour flush toilet	3	1	1	1	1	1	0					0	0	1	1	1	1	0	1	39	Female	Married to many wives		8													1	2		Relatives	Sanitation facility squatting plan	1 4		1 3		1	Clean toilets
Ventilated improved pit latrine	5	1	1	1	1	1	0					0	0	1	1	1	0	1	1	21	Male	Not married		4													0											2
Pour flush toilet	3	1	1	1	0	1	0					0	0	1	1	1	1	1	1	28	Female	Married to one wife		2													0											2
Traditional pit latrine	1	0	0	0	0	1	0					0	0	0	0	0	4	0	1	21	Female	Not married		3													1	4		Relatives	Sanitation facility squatting plan	1		1		1	Clean toilets
Pour flush toilet	3	1	1	1	1	1	0					0	0	1	1	1	0	0	1	35	Female	Married to many wives		6													0											6
Pour flush toilet	3	1	1	1	1	1	0					0	0	1	1	1	1	0	1	30	Female	Married to many wives		5													0											7	Diseases
Traditional pit latrine	1	0	0	0	0	0	0					0	0	0	0	0	4	0	0	30	Female	Married to one wife	Form two	4													1	1		All the above	Sanitation facility squatting plan	1	Diseases	1		0	Diseases
Traditional pit latrine	1	0	1	0	0	1	0					0	0	0	0	1	1	1	1	18	Female	Not married		4													0											2
Improved pit latrine	4	1	1	1	1	1	0					0	0	1	1	1	1	0	1	64	Male	Married to one wife		9													0											2
Improved pit latrine	4	1	1	1	1	1	0					0	0	1	0	1	1	0	1	47	Female	Married to one wife		7													0											2
Traditional pit latrine	1	0	0	0	0	1	0					0	0	0	0	1	1	0	0	56	Male	Married to one wife		4													0											2
Improved pit latrine	4	1	1	1	0	1	0					1	0	1	0	1	1	0	1	32	Female	Married to one wife		7													0											2	Diseases
Ventilated improved pit latrine	5	1	1	1	1	1	0					0	0	1	0	1	1	0	1	19	Male	Not married		6													0											2
Traditional pit latrine	1	0	0	0	0	0	0					0	0	0	1	1	1	0	0	18	Female	Not married		6													0											2
Traditional pit latrine	1	0	1	1	0	0	0					0	0	0	0	1	1	0	1	47	Female	Married to one wife		9													0											2 3
Traditional pit latrine	1	0	1	1	1	1	0					0	0	0	1	1	1	0	1	30	Female	Married to many wives		4													0											6
Traditional pit latrine	1	0	0	0	0	0	0					0	0	0	1	1	1	0	0	18	Female	Not married		3													0											2 7	I don’t know his/her habits
Improved pit latrine	4	1	1	1	1	1	0					0	0	1	1	1	0	0	1	25	Male	Not married		20													0											7	Will make him not to build his own toilet
Pour flush toilet	3	1	1	1	1	1	0					0	0	1	1	1	0	0	1	48	Female	Married to one wife		20	More than one year	less than 5 households	10 to 20 people	Others	Tenants	5		0			1	More often	0							2				2	Diseases
Pour flush toilet	3	1	1	1	1	1	0					0	0	1	0	1	1	0	1	20	Male	Not married		5													0											7	Diseases
Pour flush toilet	3	1	1	1	1	1	0					0	0	1	1	1	1	1	1	23	Female	Married to one wife		3													0											2
Pour flush toilet	3	1	1	1	0	1	1	0	1	0	0	0	0	1	1	1	1	0	1	19	Female	Not married		3													0											2
Traditional pit latrine	1	0	0	0	0	0	0					0	0	0	0	1	1	0	0	22	Female	Living together unmarried		4													0											2 3	Diseases
Traditional pit latrine	1	0	0	0	0	0	0					0	0	0	0	1	1	0	0	22	Male	Not married		10													0		One family					1				1 2 5
Traditional pit latrine	1	0	0	0	0	0	0					0	0	0	0	0	1	0	1	60	Female	Married to many wives		7													0											7	Diseases
Improved pit latrine	4	1	1	1	0	0	0					0	0	1	1	1	1	0	0	27	Female	Not married		12													0											2 7	Not good for health
Improved pit latrine	4	1	1	1	1	1	0					0	0	1	1	0	1	0	1	24	Female	Married to one wife		5													0											2	Diseases
Pour flush toilet	3	1	1	1	1	1	0					1	0	1	0	1	1	0	1	25	Female	Married to many wives		5													0											2
Traditional pit latrine	1	0	0	1	0	0	0					0	0	0	1	1	1	0	0	49	Female	Married to one wife		3													0											6
[truncated: 55 more columns]
