# Supplementary material for: Contributing to the debate on categorising shared sanitation facilities as ‘unimproved’: An account based on field researchers’ observations and householders’ opinions in three regions, Tanzania
Source: PLoS One. 2017 Nov 6;12(11):e0185875. doi: 10.1371/journal.pone.0185875 (PMC5673168; doi:10.1371/journal.pone.0185875)
Supplement: S2 File — (XLS) [file pone.0185875.s002.xls]

## Sheet: Kiswahili version
aina_choo	aina_choocoded	aina_chooimprove	kuta	akafu	mlango	paa	kunawia	kinatumika	nje	tiririka	sabuni	kinyesi	kinyesi_nje	safishika	safi	kufikika	vyumba	walemavu	muda_wote	q1_umri	q2_jinsia	a3_hali	kingine	q6_watoto/watu wazima	q9_muda	q10_kaya	q11_watu	q12_kuchangia	mwingine	q13_mnachangia	sababu	q14_jirani	q15_kama	nyingine_taja	q16_wanashiriki	q17_kama_1	q18_binafsi	q19_unapendekeza	elezea	q20_jenanani	q21_ungependa_kutumia	q22_aina_hiyo	ingine	q23_choo_tofauti	q23_nyingine	q24_salama_kiafya	q25_eleza	q26_hupendi_kuchangia	q26_nyingine
Choo cha kuvuta au kumwagia maji	3	1	1	1	1	1	0					0	0	1	1	1	4	0	1	57	Mwanaume	Sijaoa/ Sijaolewa		13													0											2	Magonjwa
Choo cha kuvuta au kumwagia maji	3	1	1	1	1	1	1	0	1	1	1	0	0	1	1	1	0	0	1	36	Mwanamke	Ndoa ya Mke mmoja		6													0											2
Choo cha shimo kilichoboreshwa	4	1	1	1	0	0	0					0	0	1	1	1	1	1	0	45	Mwanaume	Ndoa ya wake wengi		3													0											2 7	Maradhi
Choo cha kuvuta au kumwagia maji	3	1	1	1	1	1	0					0	0	1	1	1	1	1	1	36	Mwanamke	Tumeachana		6													0											2 3
Choo cha shimo kilichoboreshwa	4	1	1	1	0	0	0					0	0	1	1	1	1	1	1	21	Mwanamke	Ndoa ya Mke mmoja		4													0											7	MAGONJWA
Choo cha shimo kilichoboreshwa	4	1	1	1	1	1	0					0	0	1	1	1	1	0	1	27	Mwanamke	Sijaoa/ Sijaolewa		2	Mwaka mmoja	Pungufu ya kaya tano	Watu 21 hadi 30	Jirani (Ambao sio ndugu)		5		Haihusiki			Ndiyo	Mara nyingi	0										INACHANGIA MAGONJWA	2 3 4
Choo cha shimo kilichoboreshwa	4	1	1	1	1	0	0					0	0	1	1	1	1	0	0	30	Mwanamke	Ndoa ya Mke mmoja		5	Zaidi ya mwaka mmoja	Zaidi ya kaya tano	Watu 10 hadi 20	Mwingine, elezea	Wapangaji	5		Haihusiki			Ndiyo	Mara nyingi	0											2
Choo cha shimo kilichoboreshwa	4	1	1	1	1	1	0					0	0	1	1	1	1	1	1	41	Mwanamke	Tumetengana		3													0											2
Choo cha VIP/Choo chenye bomba la kutolea hewa	5	1	1	1	0	1	0					0	0	1	1	1	1	0	1	44	Mwanaume	Ndoa ya Mke mmoja		9													0											2 3
Choo cha VIP/Choo chenye bomba la kutolea hewa	5	1	1	1	1	1	0					0	0	1	1	1	1	0	1	49	Mwanamke	Mjane/Mgane		5	Zaidi ya mwaka mmoja	Pungufu ya kaya tano	Chini ya watu 10	Jirani (Ambao sio ndugu)		6	Sijui	0			0		0											1 2
Choo cha VIP/Choo chenye bomba la kutolea hewa	5	1	1	1	1	1	0					0	0	1	1	1	1	1	1	38	Mwanaume	Ndoa ya Mke mmoja		7													0											2
Choo cha kuvuta au kumwagia maji	3	1	1	1	1	1	0					0	0	1	1	1	1	1	1	36	Mwanamke	Sijaoa/ Sijaolewa		7													0											2
Choo cha shimo kilichoboreshwa	4	1	1	1	1	0	0					0	0	1	1	1	1	0	0	33	Mwanamke	Mjane/Mgane		12								0					0											1 2 3 7	Hakuna ustarabu
Choo cha kuvuta au kumwagia maji	3	1	1	1	0	1	0					0	0	1	1	1	1	1	1	30	Mwanamke	Ndoa ya Mke mmoja		6													0											7	KUNA KUAMBUKIZANA MAGONJWA.
Choo cha kuvuta au kumwagia maji	3	1	1	1	1	1	0					0	0	1	1	1	1	0	1	20	Mwanamke	Sijaoa/ Sijaolewa		6													0											2
Choo cha asili	1	0	0	0	0	0	0					0	0	0	0	1	1	0	1	18	Mwanamke	Sijaoa/ Sijaolewa		5													0											7	HAWASHIRIKI KUJENGA CHOO KIKIBOMOKA.
Choo cha kuvuta au kumwagia maji	3	1	1	1	1	0	0					0	0	1	0	1	1	0	1	32	Mwanaume	Sijaoa/ Sijaolewa		7													0											2
Choo cha VIP/Choo chenye bomba la kutolea hewa	5	1	1	1	0	0	0					0	0	1	0	1	1	0	1	46	Mwanamke	Tumeachana		4													0											2 3
Choo cha shimo kilichoboreshwa	4	1	1	1	0	1	0					0	0	1	1	1	1	1	1	26	Mwanamke	Ndoa ya Mke mmoja		3	Zaidi ya mwaka mmoja	Pungufu ya kaya tano	Chini ya watu 10	Ndugu		6	UTARATIBU WANYUMBA	0			0		0											2
Choo cha asili	1	0	0	0	0	0	0					1	0	0	0	1	1	0	1	20	Mwanamke	Ndoa ya Mke mmoja		3													0											2
Choo cha kuvuta au kumwagia maji	3	1	1	1	1	1	0					0	0	1	1	1	1	1	1	32	Mwanamke	Tumeachana		6													0											2 7	MAGONJWA
Choo cha kuvuta au kumwagia maji	3	1	1	1	1	1	0					0	0	1	1	1	1	1	1	27	Mwanaume	Ndoa ya Mke mmoja		3													0											2
Choo cha asili	1	0	0	1	0	0	0					0	0	0	0	1	1	0	1	33	Mwanaume	Ndoa ya Mke mmoja		8													0											2
Choo cha shimo kilichoboreshwa	4	1	1	0	0	1	0					0	0	1	1	1	4	0	1	44	Mwanamke	Ndoa ya Mke mmoja		15													0											2
Choo cha asili	1	0	0	0	0	0	0					0	0	0	0	1	1	0	0	40	Mwanamke	Mjane/Mgane		1													0											2	Maradhi
Choo cha asili	1	0	1	1	0	0	0					1	0	0	0	1	1	0	1	21	Mwanamke	Sijaoa/ Sijaolewa		7													0											1 2
Choo cha shimo kilichoboreshwa	4	1	1	1	1	0	0					0	0	1	1	1	1	0	0	23	Mwanamke	Sijaoa/ Sijaolewa		5													0											7	Magonjwa mengi ya kuambukiza kama UTI
Choo cha asili	1	0	0	0	0	1	0					0	0	0	0	1	1	1	1	36	Mwanamke	Ndoa ya Mke mmoja		6													0											2	MAGONJWA MENGI
Choo cha kuvuta au kumwagia maji	3	1	1	1	1	1	0					0	0	1	1	1	1	1	1	31	Mwanamke	Ndoa ya Mke mmoja		4	Zaidi ya mwaka mmoja	Pungufu ya kaya tano	Chini ya watu 10	Jirani (Ambao sio ndugu)		5					Ndiyo	Mara nyingi	0											2 3
Choo cha kuvuta au kumwagia maji	3	1	1	1	1	1	0					0	0	1	1	1	0	0	1	52	Mwanamke	Ndoa ya Mke mmoja		6													0											2
Choo cha VIP/Choo chenye bomba la kutolea hewa	5	1	1	1	1	1	0					0	0	1	1	1	1	1	1	38	Mwanamke	Ndoa ya Mke mmoja		4													0											7	KILA MTU ANA FAMILIA YAKE.
Choo cha shimo kilichoboreshwa	4	1	1	1	1	1	0					0	0	1	1	1	0	0	1	31	Mwanamke	Ndoa ya Mke mmoja		8	Zaidi ya mwaka mmoja	Pungufu ya kaya tano	Watu 10 hadi 20	Ndugu		1		0			Ndiyo	Mara nyingi	1	3		Ndugu	Choo cha kuchuchumaa	1 2		1 2		0	ni rahisi kuambukizana magonjwa
Choo cha asili	1	0	1	0	0	0	0					1	0	0	0	1	1	0	1	30	Mwanaume	Sijaoa/ Sijaolewa		4													0											1 2 7	Vurugu
Choo cha shimo kilichoboreshwa	4	1	1	1	1	0	0					0	0	1	0	1	1	0	1	45	Mwanamke	Tumetengana		10													0											2
Choo cha shimo kilichoboreshwa	4	1	1	1	1	1	0					0	0	1	0	1	1	1	1	68	Mwanaume	Ndoa ya Mke mmoja		6													0											7	Maradhi
Choo cha shimo kilichoboreshwa	4	1	1	1	1	1	0					0	0	1	1	1	0	0	1	39	Mwanamke	Ndoa ya Mke mmoja		8													0											2
Choo cha asili	1	0	1	0	0	0	0					1	0	0	0	1	1	0	1	25	Mwanamke	Ndoa ya Mke mmoja		7	Miezi sita	Pungufu ya kaya tano	Watu 10 hadi 20	Jirani (Ambao sio ndugu)		6	Choo chao kilibomoka	Ndiyo	Kimebomoka		Ndiyo	Mara chache	1	2		Wote waliotajwa hapo juu	Choo cha kuchuchumaa	1 3		1 2		0	Kinaeneza maradhi
Choo cha kuvuta au kumwagia maji	3	1	1	1	1	1	1	0	0	0	0	0	0	1	1	1	1	0	0	32	Mwanamke	Ndoa ya Mke mmoja		5													0											2	Maradhi.
Choo cha shimo kilichoboreshwa	4	1	1	1	0	0	0					0	0	1	1	1	1	0	0	30	Mwanamke	Tumeachana		15													0											2
Choo cha shimo kilichoboreshwa	4	1	1	1	1	1	0					0	0	1	1	1	1	0	1	28	Mwanamke	Ndoa ya Mke mmoja		6													0											2
Choo cha kuvuta au kumwagia maji	3	1	1	1	1	1	1	1	1	1	1	0	0	1	1	1	1	0	1	38	Mwanaume	Ndoa ya Mke mmoja		6													0											2
Choo cha kuvuta au kumwagia maji	3	1	1	1	0	1	0					0	0	1	1	1	1	1	1	29	Mwanamke	Ndoa ya Mke mmoja		4													0											1 2 7	MAGONJWA
Choo cha kuvuta au kumwagia maji	3	1	1	1	1	1	0					0	0	1	1	1	1	1	1	45	Mwanamke	Ndoa ya Mke mmoja		5													0											7	MAGONJWA
Choo cha kuvuta au kumwagia maji	3	1	1	1	1	1	0					0	0	1	1	1	1	0	1	32	Mwanaume	Ndoa ya Mke mmoja		8													0											2
Choo cha VIP/Choo chenye bomba la kutolea hewa	5	1	1	1	1	1	0					0	0	1	1	1	0	0	1	36	Mwanamke	Ndoa ya Mke mmoja		10													0											1 2
Choo cha VIP/Choo chenye bomba la kutolea hewa	5	1	1	1	1	1	0					0	0	1	1	1	1	1	1	54	Mwanaume	Ndoa ya Mke mmoja		4													0											2
Choo cha shimo kilichoboreshwa	4	1	1	1	1	1	0					0	0	1	1	1	1	1	1	26	Mwanamke	Ndoa ya Mke mmoja		4	Zaidi ya mwaka mmoja	Pungufu ya kaya tano	Chini ya watu 10	Jirani (Ambao sio ndugu)		5		0			Ndiyo	Mara nyingi	0											2
Choo cha asili	1	0	0	0	0	0	0					0	0	0	0	0	1	0	1	45	Mwanamke	Sijaoa/ Sijaolewa		16													0		Uwezo sina					4	Sifahamu		Kinapunguza gharama	6
Choo cha VIP/Choo chenye bomba la kutolea hewa	5	1	1	1	0	1	0					0	0	1	1	1	1	1	1	39	Mwanaume	Ndoa ya Mke mmoja		8													0											2 3
Choo cha VIP/Choo chenye bomba la kutolea hewa	5	1	1	1	1	1	0					0	0	1	1	1	1	0	1	45	Mwanamke	Tunaishi pamoja bila ndoa		11													0											2
Choo cha kuvuta au kumwagia maji	3	1	1	1	1	1	0					0	0	1	1	1	1	0	1	56	Mwanaume	Ndoa ya Mke mmoja		6													0											2
Choo cha kuvuta au kumwagia maji	3	1	1	1	1	1	1	1	1	1	1	0	0	1	1	1	0	0	1	30	Mwanamke	Ndoa ya Mke mmoja		10													0											1 2 3
Choo cha asili	1	0	1	1	1	1	0					0	0	0	1	1	1	1	1	45	Mwanaume	Ndoa ya Mke mmoja		3													0											2 3
Choo cha asili	1	0	0	0	0	0	0					0	0	0	0	1	1	0	1	35	Mwanaume	Ndoa ya Mke mmoja		5													0											2 3
Choo cha asili	1	0	1	1	0	1	0					1	0	0	0	1	0	0	1	36	Mwanamke	Tumetengana		7													0											2	Magonjwa
Choo cha asili	1	0	1	1	0	0	0					0	0	0	0	1	1	1	1	30	Mwanamke	Ndoa ya Mke mmoja		4													0											2
Choo cha VIP/Choo chenye bomba la kutolea hewa	5	1	1	1	1	1	0					0	0	1	1	1	1	0	1	47	Mwanaume	Ndoa ya Mke mmoja		11													0											2
Choo cha shimo kilichoboreshwa	4	1	1	1	1	1	0					0	0	1	1	1	1	0	1	29	Mwanamke	Ndoa ya Mke mmoja		23	Zaidi ya mwaka mmoja	Pungufu ya kaya tano	Watu 21 hadi 30	Jirani (Ambao sio ndugu)		5		0			Ndiyo	Mara nyingi	0											1 2 3	Magonjwa
Choo cha VIP/Choo chenye bomba la kutolea hewa	5	1	1	1	1	1	0					0	0	1	1	1	0	0	1	46	Mwanamke	Tunaishi pamoja bila ndoa		14													0							1 3				2
Choo cha shimo kilichoboreshwa	4	1	1	1	1	0	0					0	0	1	1	1	1	0	0	40	Mwanamke	Ndoa ya wake wengi		3	Mwaka mmoja	Pungufu ya kaya tano	Chini ya watu 10	Mwingine, elezea	Wapangaji	5		Haihusiki	Sababu nyingine taja	Wapangaji	Ndiyo	Mara nyingi	0											1 2 7	Kiafya haipendezi
Choo cha kuvuta au kumwagia maji	3	1	1	1	1	1	0					0	0	1	1	1	0	1	1	34	Mwanamke	Ndoa ya Mke mmoja		8													0											7	MAGONJWA
Choo cha asili	1	0	1	0	0	1	0					0	0	0	0	1	1	0	1	21	Mwanaume	Ndoa ya Mke mmoja		3	Zaidi ya mwaka mmoja	Pungufu ya kaya tano	Chini ya watu 10	Jirani (Ambao sio ndugu)		3		Ndiyo	Sababu nyingine taja	Hawakuna na choo	Ndiyo	Mara nyingi	1	2		Wote waliotajwa hapo juu	Choo cha kuchuchumaa	3 4		1		0	Kinaeneza maradhi
Choo cha shimo kilichoboreshwa	4	1	1	1	1	1	0					0	0	1	1	1	1	0	1	34	Mwanamke	Ndoa ya Mke mmoja		5													0											2
Choo cha asili	1	0	0	0	0	0	0					0	0	0	1	0	1	0	0	36	Mwanamke	Ndoa ya Mke mmoja		6													0											1 2
Choo cha shimo kilichoboreshwa	4	1	1	1	1	1	0					0	0	1	1	1	1	0	1	30	Mwanaume	Ndoa ya Mke mmoja		8													0											2
Choo cha asili	1	0	0	1	1	0	0					0	0	0	0	1	1	0	0	33	Mwanaume	Sijaoa/ Sijaolewa		9													0											2 5 7	Maradhi
Choo cha shimo kilichoboreshwa	4	1	1	1	1	0	0					0	0	1	1	1	1	1	1	24	Mwanamke	Ndoa ya Mke mmoja		5													0											2
Choo cha asili	1	0	0	0	0	0	0					0	0	0	0	0	1	0	0	30	Mwanamke	Tunaishi pamoja bila ndoa		7													0											2	Magonjwa
Choo cha kuvuta au kumwagia maji	3	1	1	1	1	1	0					0	0	1	1	1	1	1	1	41	Mwanamke	Ndoa ya Mke mmoja		5													0											2
Choo cha VIP/Choo chenye bomba la kutolea hewa	5	1	1	1	1	1	0					0	0	1	1	1	1	0	1	58	Mwanamke	Mjane/Mgane		6	Zaidi ya mwaka mmoja	Pungufu ya kaya tano	Watu 21 hadi 30	Mwingine, elezea	WAPANGAJI	5		0			Ndiyo	Mara nyingi	0											2
Choo cha kuvuta au kumwagia maji	3	1	1	1	1	1	0					0	0	1	1	1	0	0	1	33	Mwanamke	Ndoa ya Mke mmoja		5													0											7	Tukiwa wenyewe ni rahisi kukitunza
Choo cha shimo kilichoboreshwa	4	1	1	1	1	1	0					0	0	1	1	1	0	0	1	27	Mwanaume	Sijaoa/ Sijaolewa		7													0											7	Kutojuana kiatabia na maradhi
Choo cha shimo kilichoboreshwa	4	1	1	0	0	0	0					0	0	1	0	1	0	0	0	55	Mwanamke	Mjane/Mgane		15													0											2
Choo cha shimo kilichoboreshwa	4	1	1	1	0	1	0					1	0	1	0	1	1	0	1	23	Mwanamke	Ndoa ya Mke mmoja		3													0											2 7	Maradhi
Choo cha VIP/Choo chenye bomba la kutolea hewa	5	1	1	1	1	1	0					0	0	1	0	1	1	1	1	29	Mwanamke	Sijaoa/ Sijaolewa		4	Mwaka mmoja	Zaidi ya kaya tano	Watu 21 hadi 30	Mwingine, elezea	WAPANGAJI	5		Haihusiki			Ndiyo	Mara nyingi	0							1 4	NYUMBA YA KUPANGA			2 3
Choo cha shimo kilichoboreshwa	4	1	1	1	1	1	0					0	0	1	1	1	1	0	1	35	Mwanamke	Ndoa ya Mke mmoja		6													0											7	Maji ya chemichemi hujaza choo kipindi cha mvua.
Choo cha shimo kilichoboreshwa	4	1	1	1	0	0	0					0	0	1	1	1	1	0	0	35	Mwanaume	Ndoa ya Mke mmoja		6													0											1 2 3
Choo cha kuvuta au kumwagia maji	3	1	1	1	1	1	1	1	1	1	1	0	0	1	1	1	0	0	1	42	Mwanamke	Mjane/Mgane		5													0											2
Choo cha VIP/Choo chenye bomba la kutolea hewa	5	1	1	1	1	1	0					0	0	1	1	1	0	1	1	24	Mwanamke	Ndoa ya Mke mmoja		3	Zaidi ya mwaka mmoja	Zaidi ya kaya tano	Watu 10 hadi 20	Jirani (Ambao sio ndugu)		5					Ndiyo	Mara nyingi	0											2 3
Choo cha shimo kilichoboreshwa	4	1	1	1	0	1	0					0	0	1	1	1	1	0	0	22	Mwanamke	Sijaoa/ Sijaolewa	Mwanaurembo	8	Zaidi ya mwaka mmoja	Pungufu ya kaya tano	Chini ya watu 10	Jirani (Ambao sio ndugu)		5		Haihusiki	Sababu nyingine taja	Wapangaji	Ndiyo	Mara nyingi	0											7	Ustaarabu na maradhi
Choo cha kuvuta au kumwagia maji	3	1	1	1	1	1	1	1	1	1	1	0	0	1	1	1	0	1	1	53	Mwanamke	Tumeachana		6													0											2
Choo cha kuvuta au kumwagia maji	3	1	1	1	1	1	0					0	0	1	1	1	1	1	1	26	Mwanamke	Ndoa ya Mke mmoja		6													0											2
Choo cha shimo kilichoboreshwa	4	1	0	1	0	0	0					0	0	1	1	1	1	1	1	45	Mwanamke	Ndoa ya Mke mmoja		5													0											2 7	MAGONJWA
Choo cha shimo kilichoboreshwa	4	1	1	1	1	0	0					0	0	1	1	1	1	0	1	26	Mwanamke	Ndoa ya Mke mmoja		4													0											2
Choo cha shimo kilichoboreshwa	4	1	1	1	1	1	0					0	0	1	1	1	1	1	1	38	Mwanamke	Tumetengana		6													0											2
Choo cha kuvuta au kumwagia maji	3	1	1	1	1	1	0					0	0	1	1	1	1	0	1	65	Mwanamke	Ndoa ya Mke mmoja		3													0											2 7	Maradhi
Choo cha asili	1	0	1	1	1	1	0					0	0	0	1	1	1	0	1	42	Mwanaume	Ndoa ya Mke mmoja		7													0											5
Choo cha VIP/Choo chenye bomba la kutolea hewa	5	1	1	1	1	1	0					0	0	1	1	1	1	1	1	19	Mwanamke	Ndoa ya Mke mmoja		3													0											2
Choo cha kuvuta au kumwagia maji	3	1	1	1	0	1	1	1	1	1	0	0	0	1	1	1	1	0	1	58	Mwanamke	Ndoa ya Mke mmoja		8													0											6
Choo cha shimo kilichoboreshwa	4	1	1	1	1	1	0					0	0	1	1	1	1	1	1	42	Mwanamke	Ndoa ya Mke mmoja		3													0											2
Choo cha shimo kilichoboreshwa	4	1	1	1	1	0	0					0	0	1	1	1	1	0	0	27	Mwanamke	Sijaoa/ Sijaolewa		5													0											7	magonjwa
Choo cha shimo kilichoboreshwa	4	1	1	1	1	1	0					0	0	1	1	1	1	1	1	18	Mwanamke	Ndoa ya Mke mmoja		5	Zaidi ya mwaka mmoja	Pungufu ya kaya tano	Chini ya watu 10	Jirani (Ambao sio ndugu)		5					Ndiyo	Mara nyingi	0											2
Choo cha shimo kilichoboreshwa	4	1	1	1	1	1	0					0	0	1	0	1	0	0	1	42	Mwanamke	Mjane/Mgane		13													0											2
Choo cha VIP/Choo chenye bomba la kutolea hewa	5	1	1	1	1	1	0					0	0	1	1	1	1	0	1	63	Mwanamke	Mjane/Mgane		6													0											2
Choo cha asili	1	0	0	0	0	0	0					0	0	0	0	1	1	1	1	101	Mwanamke	Mjane/Mgane		2													0											2
Choo cha asili	1	0	0	0	0	0	0					0	0	0	0	0	1	0	0	39	Mwanamke	Tunaishi pamoja bila ndoa		9													0											1 2
Choo cha shimo kilichoboreshwa	4	1	1	1	1	1	0					0	0	1	1	1	1	0	1	49	Mwanamke	Mjane/Mgane		14	Zaidi ya mwaka mmoja	Pungufu ya kaya tano	Watu 10 hadi 20	Jirani (Ambao sio ndugu)		5		0			Ndiyo	Mara nyingi	0											2
Choo cha shimo kilichoboreshwa	4	1	1	1	0	0	0					0	0	1	1	1	0	0	1	48	Mwanaume	Ndoa ya wake wengi		13	Zaidi ya mwaka mmoja	Pungufu ya kaya tano	Chini ya watu 10	Jirani (Ambao sio ndugu)		5		0			Ndiyo	Mara nyingi	0											2 3	Mvua
Choo cha VIP/Choo chenye bomba la kutolea hewa	5	1	1	1	1	1	0					0	0	1	1	1	1	1	1	26	Mwanamke	Ndoa ya Mke mmoja		4	Mwaka mmoja	Pungufu ya kaya tano	Watu 10 hadi 20	Jirani (Ambao sio ndugu)		5					Ndiyo	Mara nyingi	0											2 3
Choo cha kuvuta au kumwagia maji	3	1	1	1	1	1	1	1	1	1	0	0	0	1	1	1	1	0	1	36	Mwanamke	Ndoa ya Mke mmoja		5													0											2 3
Choo cha VIP/Choo chenye bomba la kutolea hewa	5	1	1	1	0	1	0					0	0	1	1	1	1	0	1	42	Mwanamke	Ndoa ya wake wengi		8													0											1 2
Choo cha shimo kilichoboreshwa	4	1	0	0	0	0	0					0	0	1	1	1	1	1	0	37	Mwanamke	Ndoa ya Mke mmoja		7													0											2
Choo cha shimo kilichoboreshwa	4	1	0	0	0	0	0					0	0	1	1	1	1	1	1	26	Mwanamke	Ndoa ya Mke mmoja		3													0											2
Choo cha asili	1	0	0	0	0	0	0					0	0	0	0	0	4	0	0	39	Mwanamke	Ndoa ya Mke mmoja		4		Pungufu ya kaya tano	Watu 10 hadi 20	Mwingine, elezea	Wapangaji	5					Ndiyo	Mara nyingi	0										Maradhi	2	Napenda niwe na sehemu yangu
Choo cha shimo kilichoboreshwa	4	1	1	1	1	0	0					0	0	1	1	0	1	0	0	34	Mwanaume	Tunaishi pamoja bila ndoa		4													0											2
Choo cha kuvuta au kumwagia maji	3	1	1	1	1	1	0					0	0	1	1	1	1	1	1	29	Mwanamke	Tumeachana		6													0											2
Choo cha kuvuta au kumwagia maji	3	1	1	1	1	1	0					0	0	1	1	1	1	1	1	28	Mwanamke	Tumeachana		3													0											2
Choo cha shimo kilichoboreshwa	4	1	1	1	1	1	0					0	0	1	1	1	0	0	1	46	Mwanamke	Mjane/Mgane		9													0											1 2
Choo cha shimo kilichoboreshwa	4	1	1	1	1	1	0					0	0	1	1	1	1	1	1	42	Mwanamke	Ndoa ya Mke mmoja		7													0											2
Choo cha asili	1	0	1	1	1	1	0					0	0	0	0	1	MAONI	1	1	51	Mwanamke	Ndoa ya Mke mmoja		5													0											2
Choo cha shimo kilichoboreshwa	4	1	0	0	0	0	0					0	0	1	1	1	1	0	1	40	Mwanamke	Ndoa ya Mke mmoja		2													0											1 2 3
Choo cha shimo kilichoboreshwa	4	1	0	0	0	0	0					0	0	1	1	1	1	0	0	25	Mwanamke	Ndoa ya wake wengi		6	Zaidi ya mwaka mmoja	Pungufu ya kaya tano	Chini ya watu 10	Mwingine, elezea	Wapangaji	5		Haihusiki			Ndiyo	Mara nyingi	0											2 7	Hakina ubora
Choo cha shimo kilichoboreshwa	4	1	1	1	1	1	0					0	0	1	1	1	0	1	1	42	Mwanamke	Tumeachana		7	Zaidi ya mwaka mmoja	Pungufu ya kaya tano	Watu 10 hadi 20	Jirani (Ambao sio ndugu)		5		0			Ndiyo	Mara nyingi	0											2 3
Choo cha shimo kilichoboreshwa	4	1	1	0	1	1	0					0	0	1	1	1	4	0	1	47	Mwanamke	Ndoa ya Mke mmoja		11													0											2	Maradhi n.k
Choo cha asili	1	0	1	1	0	0	0					0	0	0	0	1	0	0	0	33	Mwanamke	Ndoa ya Mke mmoja		10	Zaidi ya mwaka mmoja	Pungufu ya kaya tano	Chini ya watu 10	Jirani (Ambao sio ndugu)		5 6	ramanu ya nyumba	Haihusiki			Ndiyo	Mara chache	0											2
Choo cha shimo kilichoboreshwa	4	1	0	1	1	1	0					0	0	1	1	1	1	1	1	52	Mwanamke	Ndoa ya Mke mmoja		5													0											6
Choo cha asili	1	0	0	0	0	0	0					0	0	0	0	1	1	0	0	21	Mwanamke	Tunaishi pamoja bila ndoa		3													0											2 3	Magonjwa
Choo cha asili	1	0	0	0	0	0	0					0	0	0	0	0	1	1	1	55	Mwanamke	Ndoa ya wake wengi		7													0											2
Choo cha VIP/Choo chenye bomba la kutolea hewa	5	1	1	1	1	1	0					0	0	1	1	1	1	0	1	51	Mwanamke	Ndoa ya Mke mmoja		12													0											2
Choo cha kuvuta au kumwagia maji	3	1	1	1	1	1	0					0	0	1	1	1	1	0	1	32	Mwanamke	Ndoa ya Mke mmoja		8	Zaidi ya mwaka mmoja	Pungufu ya kaya tano	Chini ya watu 10	Jirani (Ambao sio ndugu)		5		0			Ndiyo	Mara chache	0											2
Choo cha shimo kilichoboreshwa	4	1	1	1	1	1	0					0	0	1	1	1	1	1	1	35	Mwanamke	Ndoa ya Mke mmoja		6													0											2
Choo cha shimo kilichoboreshwa	4	1	1	1	1	1	0					0	0	1	1	1	1	1	0	38	Mwanamke	Ndoa ya Mke mmoja		1													0											2
Choo cha kuvuta au kumwagia maji	3	1	1	1	1	1	1	1	1	1	1	0	0	1	1	1	1	1	1	38	Mwanamke	Ndoa ya Mke mmoja		5													0											7	Sio ustaarabu
Choo cha asili	1	0	0	0	0	0	0					0	0	0	1	1	1	1	1	52	Mwanamke	Ndoa ya Mke mmoja		7													0											2 3
Choo cha kuvuta au kumwagia maji	3	1	1	1	1	1	0					0	0	1	1	1	1	0	1	25	Mwanamke	Ndoa ya Mke mmoja		8													0											2
Choo cha kuvuta au kumwagia maji	3	1	0	1	0	0	0					0	0	1	1	1	1	1	1	54	Mwanamke	Mjane/Mgane		3													0											1 2
Choo cha shimo kilichoboreshwa	4	1	1	1	1	1	0					0	0	1	1	1	1	1	1	19	Mwanamke	Ndoa ya Mke mmoja		3	Zaidi ya mwaka mmoja	Pungufu ya kaya tano	Chini ya watu 10	Jirani (Ambao sio ndugu)		5		0			Ndiyo	Mara nyingi	0											2
Choo cha asili	1	0	0	0	0	0	0					0	0	0	0	1	1	1	1	47	Mwanamke	Ndoa ya Mke mmoja	CERTIFICATE	2													0											2
Choo cha shimo kilichoboreshwa	4	1	1	1	1	1	0					0	0	1	1	1	1	0	0	28	Mwanamke	Ndoa ya Mke mmoja		7	Miezi sita	Pungufu ya kaya tano	Chini ya watu 10	Mwingine, elezea	Wafanyabiashara waliopo nje ya eneo letu.	6	Eneo lao la biashara halina choo.	0		Wanafanya biashara eneo lisilo na choo.	0		0											1 2	Hawashiriki kufanya usafi.
Choo cha asili	1	0	0	0	0	0	0					0	0	0	0	1	1	0	0	28	Mwanamke	Ndoa ya Mke mmoja		3													0											2
Choo cha VIP/Choo chenye bomba la kutolea hewa	5	1	1	1	1	1	0					0	0	1	1	1	1	0	0	36	Mwanamke	Ndoa ya Mke mmoja		9													0											2
Choo cha asili	1	0	0	0	0	0	0					0	0	0	0	1	1	0	0	25	Mwanamke	Tunaishi pamoja bila ndoa		5	Mwaka mmoja	Pungufu ya kaya tano	Chini ya watu 10	Jirani (Ambao sio ndugu)		5	Kimebomoka	Ndiyo	Kimebomoka		0		0											2	Magonjwa
Choo cha shimo kilichoboreshwa	4	1	1	1	1	1	0					0	0	1	0	1	1	1	1	40	Mwanamke	Ndoa ya Mke mmoja		6													0											7	MAGONJWA
Choo cha shimo kilichoboreshwa	4	1	1	1	1	1	0					0	0	1	1	1	0	0	1	38	Mwanamke	Ndoa ya Mke mmoja		7													0											2
Choo cha shimo kilichoboreshwa	4	1	1	1	0	0	0					1	0	1	0	1	1	0	1	59	Mwanamke	Ndoa ya Mke mmoja		5													0											2
Choo cha kuvuta au kumwagia maji	3	1	1	1	1	1	0					0	0	1	1	1	1	1	1	30	Mwanamke	Ndoa ya Mke mmoja		5													0											2 3
Choo cha shimo kilichoboreshwa	4	1	0	1	0	0	0					1	0	1	1	0	1	0	0	30	Mwanamke	Tunaishi pamoja bila ndoa		4	Miezi sita	Pungufu ya kaya tano	Chini ya watu 10	Jirani (Ambao sio ndugu)		5		0			0		0											1 2	Magonjwa.
Choo cha VIP/Choo chenye bomba la kutolea hewa	5	1	1	1	1	1	0					0	0	1	1	1	1	0	1	41	Mwanamke	Ndoa ya Mke mmoja		5													0											2
Choo cha kuvuta au kumwagia maji	3	1	1	1	1	1	0					0	0	1	1	1	1	0	1	25	Mwanamke	Ndoa ya Mke mmoja		24													1	2		Ndugu	Choo cha kuchuchumaa	1 4		1 3		0	Kinaeneza maradhi
Choo cha asili	1	0	1	1	1	1	0					0	0	0	0	0	0	0	1	33	Mwanamke	Ndoa ya Mke mmoja		6													0											7	Mvurugiko
Choo cha VIP/Choo chenye bomba la kutolea hewa	5	1	1	1	1	1	0					0	0	1	1	1	1	0	1	29	Mwanamke	Ndoa ya Mke mmoja		4	Zaidi ya mwaka mmoja	Pungufu ya kaya tano	Chini ya watu 10	Ndugu		1 4		0			Ndiyo	Mara nyingi	0											2 5
Choo cha kuvuta au kumwagia maji	3	1	1	1	1	1	0					0	0	1	1	1	1	0	1	41	Mwanaume	Tunaishi pamoja bila ndoa		7													0											2 7	Magonjwa mengi.
Choo cha shimo kilichoboreshwa	4	1	1	1	1	1	0					0	0	1	1	1	1	1	1	23	Mwanamke	Ndoa ya Mke mmoja		3													0											2
Choo cha kuvuta au kumwagia maji	3	1	1	1	1	1	0					0	0	1	1	1	1	1	1	24	Mwanamke	Sijaoa/ Sijaolewa		3													0											2
Choo cha shimo kilichoboreshwa	4	1	1	1	1	1	0					0	0	1	1	1	1	1	1	22	Mwanamke	Sijaoa/ Sijaolewa		3													0											2 3 7	KUAMBUKIZANA MAGONJWA
Choo cha shimo kilichoboreshwa	4	1	1	1	1	1	0					0	0	1	1	1	1	0	1	37	Mwanamke	Mjane/Mgane		10													0											2
Choo cha shimo kilichoboreshwa	4	1	1	1	1	0	0					0	0	1	0	0	1	0	1	43	Mwanamke	Tumetengana		2	Zaidi ya mwaka mmoja	Kaya tano	Watu 10 hadi 20	Mwingine, elezea	WAPANGAJI	5		Haihusiki			Ndiyo	Mara nyingi	0											2 7	MAGONJWA
Choo cha shimo kilichoboreshwa	4	1	1	1	0	1	0					0	0	1	1	1	1	1	1	35	Mwanamke	Ndoa ya Mke mmoja		4													0											2
Choo cha asili	1	0	1	1	1	1	0					0	0	0	1	1	1	1	1	52	Mwanamke	Ndoa ya Mke mmoja		4													0											2
Choo cha kuvuta au kumwagia maji	3	1	1	1	1	1	0					0	0	1	1	1	1	1	1	26	Mwanamke	Ndoa ya Mke mmoja		4													0											2
Choo cha asili	1	0	0	0	0	1	0					0	1	0	0	0	4	0	0	62	Mwanaume	Ndoa ya Mke mmoja	Darasa la nne	22													0											6
Choo cha kuvuta au kumwagia maji	3	1	1	1	1	1	0					0	0	1	1	1	1	0	1	35	Mwanaume	Ndoa ya Mke mmoja		5													0											2 7	Maradhi
Choo cha VIP/Choo chenye bomba la kutolea hewa	5	1	1	1	1	1	0					0	0	1	1	1	1	1	1	31	Mwanamke	Ndoa ya Mke mmoja		4													0											2
Choo cha kuvuta au kumwagia maji	3	1	1	1	1	1	0					0	0	1	1	1	1	1	1	50	Mwanaume	Ndoa ya Mke mmoja		6													0											2
Choo cha VIP/Choo chenye bomba la kutolea hewa	5	1	1	1	1	0	0					0	0	1	1	1	1	1	1	60	Mwanamke	Ndoa ya Mke mmoja		3	Zaidi ya mwaka mmoja	Pungufu ya kaya tano	Watu 10 hadi 20	Jirani (Ambao sio ndugu)		5		Haihusiki			Ndiyo	Mara nyingi	0											2
Choo cha shimo kilichoboreshwa	4	1	1	1	0	1	0					0	0	1	1	1	1	0	1	38	Mwanamke	Ndoa ya Mke mmoja		7													0											7	maradhi
Choo cha VIP/Choo chenye bomba la kutolea hewa	5	1	1	1	1	1	0					0	0	1	1	1	1	0	1	24	Mwanamke	Tunaishi pamoja bila ndoa		5													0											2	Magonjwa
Choo cha asili	1	0	0	0	0	0	0					0	0	0	0	1	1	0	0	24	Mwanamke	Ndoa ya Mke mmoja		4													0											2 3
Choo cha shimo kilichoboreshwa	4	1	1	1	1	1	0					0	0	1	1	1	1	1	1	30	Mwanamke	Ndoa ya Mke mmoja		4													0											2
Choo cha shimo kilichoboreshwa	4	1	0	1	0	1	0					0	0	1	1	1	1	1	1	27	Mwanaume	Sijaoa/ Sijaolewa		2													0											2
Choo cha asili	1	0	0	0	0	0	0					0	0	0	0	0	1	0	0	27	Mwanamke	Ndoa ya Mke mmoja		6													0											2	Magonjwa
Choo cha asili	1	0	0	0	0	0	0					0	0	0	0	1	1	1	1	39	Mwanamke	Ndoa ya Mke mmoja		8													0											2 7	KIKIBOMOKA HAWASAIDII KUJENGA.
Choo cha asili	1	0	1	1	0	1	0					1	0	0	0	1	1	0	1	39	Mwanaume	Ndoa ya Mke mmoja		9													1	1 3		Ndugu	Choo cha kuchuchumaa	1 4		1 3		0	Kinaweza kuleta maradhi
Choo cha asili	1	0	0	0	0	0	0					0	1	0	0	0	1	0	0	22	Mwanaume	Sijaoa/ Sijaolewa		2													0											2
Choo cha shimo kilichoboreshwa	4	1	1	1	0	1	0					0	0	1	1	1	1	0	1	32	Mwanamke	Ndoa ya Mke mmoja		9													0											2
Choo cha kuvuta au kumwagia maji	3	1	1	1	1	1	0					0	0	1	1	1	1	1	1	42	Mwanaume	Ndoa ya Mke mmoja		4													0											7	KIAFYA SIO.VIZURI
Choo cha shimo kilichoboreshwa	4	1	1	1	1	1	0					0	0	1	1	1	1	0	1	38	Mwanamke	Ndoa ya Mke mmoja		7													0											2
Choo cha shimo kilichoboreshwa	4	1	1	1	1	1	1	1	1	0	0	0	0	1	1	1	0	0	1	45	Mwanaume	Ndoa ya Mke mmoja		11													0											2
Choo cha shimo kilichoboreshwa	4	1	1	1	1	1	0					0	0	1	1	1	1	1	1	25	Mwanamke	Tumetengana		3													0											2 3
Choo cha asili	1	0	1	1	0	0	0					0	0	0	0	1	4	0	1	24	Mwanaume	Sijaoa/ Sijaolewa		10													0											7	Ni mazingira
Choo cha shimo kilichoboreshwa	4	1	1	1	1	1	0					0	0	1	1	1	1	0	1	40	Mwanamke	Tunaishi pamoja bila ndoa		5	Zaidi ya mwaka mmoja	Pungufu ya kaya tano	Chini ya watu 10	Mwingine, elezea	Ni wapangaji	5		Haihusiki			Ndiyo	Mara nyingi	0											2
Choo cha shimo kilichoboreshwa	4	1	1	1	1	1	0					0	0	1	1	1	1	0	0	35	Mwanamke	Ndoa ya Mke mmoja		7													0											2
Choo cha shimo kilichoboreshwa	4	1	1	1	1	1	0					0	0	1	1	1	1	1	1	35	Mwanamke	Ndoa ya Mke mmoja		5													0											2
Choo cha VIP/Choo chenye bomba la kutolea hewa	5	1	1	1	0	1	0					0	0	1	0	1	1	0	1	32	Mwanamke	Ndoa ya Mke mmoja		6													0											2
Choo cha kuvuta au kumwagia maji	3	1	1	1	1	1	0					0	0	1	1	1	1	1	1	36	Mwanamke	Tumetengana		3	Zaidi ya mwaka mmoja	Pungufu ya kaya tano	Chini ya watu 10	Jirani (Ambao sio ndugu)		5					Ndiyo	Mara nyingi	0											2 3
Choo cha VIP/Choo chenye bomba la kutolea hewa	5	1	1	1	1	1	0					0	0	1	1	1	0	0	1	31	Mwanamke	Ndoa ya Mke mmoja		11	Zaidi ya mwaka mmoja	Pungufu ya kaya tano	Watu 10 hadi 20	Mwingine, elezea	Wote ni wapangaji	5		Haihusiki			Ndiyo	Mara nyingi	0											2
Choo cha asili	1	0	0	0	0	0	0					0	0	0	1	1	1	1	1	40	Mwanamke	Ndoa ya Mke mmoja		5													0											2
Choo cha kuvuta au kumwagia maji	3	1	1	1	1	1	1	1	1	0	1	0	0	1	1	1	MAONI	0	1	49	Mwanamke	Ndoa ya Mke mmoja		5													0											1 2 3
Choo cha asili	1	0	0	0	0	0	0					1	0	0	0	1	1	0	0	39	Mwanamke	Ndoa ya Mke mmoja		6													0											2	Maradhi
Choo cha VIP/Choo chenye bomba la kutolea hewa	5	1	1	1	1	1	0					0	0	1	1	1	1	0	1	29	Mwanaume	Ndoa ya Mke mmoja		5													0											2
Choo cha shimo kilichoboreshwa	4	1	1	1	1	1	0					0	0	1	1	1	1	1	1	18	Mwanamke	Sijaoa/ Sijaolewa		6													0											2 3
Choo cha shimo kilichoboreshwa	4	1	1	1	1	1	0					0	0	1	1	1	1	1	1	62	Mwanamke	Mjane/Mgane		5													0											2
Choo cha shimo kilichoboreshwa	4	1	0	1	0	0	0					0	0	1	1	1	1	1	1	42	Mwanaume	Ndoa ya Mke mmoja		11													0											2 7	MAGONJWA
Choo cha shimo kilichoboreshwa	4	1	1	1	1	1	0					0	0	1	1	1	1	1	1	29	Mwanaume	Ndoa ya Mke mmoja		3													0											2
Choo cha VIP/Choo chenye bomba la kutolea hewa	5	1	1	1	1	1	0					0	0	1	1	1	1	0	1	29	Mwanaume	Ndoa ya Mke mmoja		3													0											2
Choo cha shimo kilichoboreshwa	4	1	1	1	1	1	0					0	0	1	1	1	1	1	1	29	Mwanaume	Sijaoa/ Sijaolewa		1	Zaidi ya mwaka mmoja	Kaya tano	Chini ya watu 10	Jirani (Ambao sio ndugu)		5		0			Ndiyo	Mara nyingi	0											2
Choo cha asili	1	0	1	1	1	1	0					0	0	0	1	1	1	1	1	29	Mwanamke	Ndoa ya Mke mmoja		4	Zaidi ya mwaka mmoja	Pungufu ya kaya tano	Chini ya watu 10	Jirani (Ambao sio ndugu)		5					Ndiyo	Mara nyingi	0											2 3
Choo cha shimo kilichoboreshwa	4	1	1	0	0	0	0					0	0	1	1	1	1	0	1	35	Mwanamke	Ndoa ya Mke mmoja		12													0											2
Choo cha asili	1	0	0	0	0	0	0					0	1	0	0	0	1	0	0	38	Mwanamke	Tunaishi pamoja bila ndoa		3													0											1 2	Magonjwa
Choo cha VIP/Choo chenye bomba la kutolea hewa	5	1	1	1	1	1	0					0	0	1	1	1	1	0	1	43	Mwanaume	Ndoa ya Mke mmoja		6													1	4	Ujirani mwema	Wote waliotajwa hapo juu	Choo cha kuchuchumaa	1 2 4		1 2 3		0	Kinachangia maradhi kama fangasi
Choo cha shimo kilichoboreshwa	4	1	1	1	1	1	0					0	0	1	1	1	1	1	1	22	Mwanaume	Ndoa ya Mke mmoja		3	Zaidi ya mwaka mmoja	Pungufu ya kaya tano	Chini ya watu 10	Jirani (Ambao sio ndugu)		5					Ndiyo	Mara chache	0											2
Choo cha asili	1	0	0	0	0	0	0					1	0	0	0	0	1	0	0	26	Mwanaume	Ndoa ya Mke mmoja		3	Zaidi ya mwaka mmoja	Pungufu ya kaya tano	Chini ya watu 10	Jirani (Ambao sio ndugu)		5		0			Ndiyo	Mara nyingi	0											2	Magonjwa
Choo cha asili	1	0	0	0	0	0	0					0	0	0	1	0	1	0	0	37	Mwanamke	Tunaishi pamoja bila ndoa		3													0											2	Magonjwa
Choo cha asili	1	0	0	0	0	0	0					0	0	0	0	1	1	0	0	31	Mwanamke	Ndoa ya Mke mmoja		13													0											1 2 3
Choo cha shimo kilichoboreshwa	4	1	1	1	0	1	0					0	0	1	1	1	MAONI	0	1	24	Mwanaume	Sijaoa/ Sijaolewa		4													0											7	Magonjwa
Choo cha shimo kilichoboreshwa	4	1	1	1	1	1	0					0	0	1	1	1	0	0	1	47	Mwanamke	Ndoa ya Mke mmoja		14													0											2 7	Magonjwa
Choo cha shimo kilichoboreshwa	4	1	1	1	1	0	0					0	0	1	1	1	1	0	0	65	Mwanaume	Tumetengana		6													0											6
Choo cha shimo kilichoboreshwa	4	1	1	1	0	1	0					0	0	1	1	1	1	0	1	32	Mwanamke	Ndoa ya Mke mmoja		7													0											2
Choo cha shimo kilichoboreshwa	4	1	1	1	1	0	0					0	0	1	1	1	1	0	0	46	Mwanamke	Ndoa ya Mke mmoja		10													0											2
Choo cha kuvuta au kumwagia maji	3	1	1	1	1	1	0					0	0	1	1	1	1	1	1	34	Mwanaume	Ndoa ya Mke mmoja		6													0											2
Choo cha asili	1	0	0	0	0	0	0					0	0	0	0	1	1	1	1	60	Mwanamke	Mjane/Mgane	Darasa la nne	7													0											7	Kila mtu ana ustaarabu wake
Choo cha shimo kilichoboreshwa	4	1	0	1	0	0	0					0	0	1	1	1	1	0	0	48	Mwanamke	Ndoa ya Mke mmoja		3													0											2 7	Magojwa
Choo cha asili	1	0	0	0	0	0	0					0	0	0	0	0	4	0	0	39	Mwanamke	Ndoa ya Mke mmoja		4		Pungufu ya kaya tano	Watu 10 hadi 20	Mwingine, elezea	Wapangaji	5					Ndiyo	Mara nyingi	0										Maradhi	2	Napenda niwe na sehemu yangu
Choo cha asili	1	0	0	0	0	0	0					0	0	0	0	1	1	0	0	38	Mwanamke	Ndoa ya Mke mmoja		6													0											7	Magonjwa
Choo cha shimo kilichoboreshwa	4	1	0	0	0	0	0					0	0	1	1	1	1	1	1	37	Mwanaume	Ndoa ya Mke mmoja		4													0											2 7	MAGONJWA
Choo cha VIP/Choo chenye bomba la kutolea hewa	5	1	1	1	1	1	0					0	0	1	1	1	1	1	1	35	Mwanamke	Ndoa ya Mke mmoja		3													0											2
Choo cha kuvuta au kumwagia maji	3	1	1	1	1	1	0					0	0	1	1	1	1	1	1	34	Mwanamke	Sijaoa/ Sijaolewa		3													0											2
Choo cha asili	1	0	1	0	0	0	0					0	0	0	1	1	0	0	1	31	Mwanamke	Ndoa ya Mke mmoja		12													0											2
Choo cha shimo kilichoboreshwa	4	1	1	1	0	1	0					0	0	1	1	1	1	1	1	46	Mwanamke	Ndoa ya Mke mmoja		6													0											6
Choo cha kuvuta au kumwagia maji	3	1	1	1	1	1	0					0	0	1	1	1	1	0	1	28	Mwanamke	Sijaoa/ Sijaolewa		3													0											2	Maradhi
Choo cha shimo kilichoboreshwa	4	1	1	0	1	0	0					0	0	1	1	1	1	1	1	34	Mwanamke	Ndoa ya Mke mmoja		6		Pungufu ya kaya tano	Chini ya watu 10	Ndugu		4							0											2
Choo cha asili	1	0	0	0	0	0	0					0	0	0	0	0	1	0	0	54	Mwanamke	Tumetengana		1	Zaidi ya mwaka mmoja	Kaya tano	Watu 21 hadi 30	Ndugu		6	Nyumba zote tano ni za mtu mmoja.	Ndiyo	Kimebomoka		Ndiyo	Mara chache	0											2 3	Watu hudai maji ikiwa maji ni huduma ngumu kupatikani.
Choo cha shimo kilichoboreshwa	4	1	0	1	0	0	0					0	0	1	1	1	1	1	1	34	Mwanamke	Ndoa ya Mke mmoja		4													0											2
Choo cha shimo kilichoboreshwa	4	1	1	1	0	1	0					0	0	1	1	1	1	0	0	35	Mwanaume	Tunaishi pamoja bila ndoa		5													0											2
Choo cha kuvuta au kumwagia maji	3	1	1	1	1	1	1	0	0	1	0	0	0	1	1	1	4	0	1	33	Mwanamke	Ndoa ya wake wengi		3													0											2 7	Magonjwa
Choo cha kuvuta au kumwagia maji	3	1	1	1	1	1	0					0	0	1	1	1	1	0	1	30	Mwanaume	Ndoa ya Mke mmoja		15													0											1 2
Choo cha kuvuta au kumwagia maji	3	1	1	1	1	1	0					0	0	1	1	1	1	0	1	23	Mwanamke	Ndoa ya Mke mmoja		8	Zaidi ya mwaka mmoja	Zaidi ya kaya tano	Watu 10 hadi 20	Mwingine, elezea	wapangaji	5		Haihusiki			Ndiyo	Mara nyingi	0											2
Choo cha shimo kilichoboreshwa	4	1	1	1	1	1	0					0	0	1	1	1	1	0	1	36	Mwanamke	Ndoa ya Mke mmoja		11													0											2
Choo cha VIP/Choo chenye bomba la kutolea hewa	5	1	1	1	1	1	0					0	0	1	1	1	1	1	1	42	Mwanamke	Ndoa ya Mke mmoja		4													0											2 3
Choo cha asili	1	0	0	0	0	0	0					0	0	0	0	1	1	0	1	24	Mwanamke	Ndoa ya Mke mmoja		4													0											2
Choo cha kuvuta au kumwagia maji	3	1	1	1	1	1	0					0	0	1	1	1	0	0	1	38	Mwanamke	Ndoa ya Mke mmoja		9													0											1 2 7	Magonjwa kubukizana.
Choo cha asili	1	0	0	0	0	0	0					0	0	0	0	1	1	1	1	30	Mwanamke	Ndoa ya Mke mmoja		3													0											2
Choo cha asili	1	0	0	0	0	1	0					0	0	0	0	1	1	1	1	58	Mwanaume	Ndoa ya Mke mmoja		6	Zaidi ya mwaka mmoja	Pungufu ya kaya tano	Watu 10 hadi 20	Jirani (Ambao sio ndugu)		5		Haihusiki			Ndiyo	Mara nyingi	0											2 3 4 5
Choo cha shimo kilichoboreshwa	4	1	1	1	1	1	0					0	0	1	1	1	0	0	1	28	Mwanamke	Ndoa ya Mke mmoja		21													0											1 2
Choo cha asili	1	0	0	0	0	0	0					0	0	0	0	1	1	0	0	41	Mwanamke	Mjane/Mgane		5													0											2
Choo cha shimo kilichoboreshwa	4	1	1	1	1	1	0					0	0	1	1	1	1	1	1	22	Mwanamke	Ndoa ya Mke mmoja		5	Zaidi ya mwaka mmoja	Zaidi ya kaya tano	Watu 10 hadi 20	Jirani (Ambao sio ndugu)		5					Ndiyo	Mara nyingi	0											2 3
Choo cha asili	1	0	1	1	1	1	0					0	0	0	1	1	0	0	1	59	Mwanamke	Mjane/Mgane		17	Zaidi ya mwaka mmoja	Pungufu ya kaya tano	Watu 10 hadi 20	Jirani (Ambao sio ndugu)		5		0			Ndiyo	Mara nyingi	0											1 2
Choo cha asili	1	0	0	0	0	1	0					0	0	0	0	1	1	0	0	32	Mwanamke	Ndoa ya Mke mmoja		9													0											6
Choo cha VIP/Choo chenye bomba la kutolea hewa	5	1	1	1	0	1	0					0	0	1	1	1	1	0	1	22	Mwanamke	Sijaoa/ Sijaolewa		6													1	2		Ndugu	Choo cha kuchuchumaa	1 3		1 3		0	Kinachangia kueneza maradhi
Choo cha shimo kilichoboreshwa	4	1	1	1	1	1	0					0	0	1	1	0	1	1	1	42	Mwanamke	Ndoa ya Mke mmoja		7	Zaidi ya mwaka mmoja	Pungufu ya kaya tano	Watu 10 hadi 20	Jirani (Ambao sio ndugu)		5		0			Ndiyo	Mara nyingi	0											1 2
Choo cha VIP/Choo chenye bomba la kutolea hewa	5	1	1	1	1	1	0					0	0	1	0	1	1	0	1	35	Mwanamke	Ndoa ya Mke mmoja		6	Zaidi ya mwaka mmoja	Pungufu ya kaya tano	Chini ya watu 10	Jirani (Ambao sio ndugu)		2		0			0		1	4	Kudumisha ujirani mwema	Wote waliotajwa hapo juu	Choo cha kuchuchumaa	1 3		1 3		0	Vinaeneza maradhi
Choo cha kuvuta au kumwagia maji	3	1	1	1	1	1	1	1	1	1	1	0	0	1	1	1	1	0	1	18	Mwanamke	Sijaoa/ Sijaolewa		6													0											2
Choo cha shimo kilichoboreshwa	4	1	1	1	1	1	0					0	0	1	1	1	0	1	1	34	Mwanamke	Ndoa ya Mke mmoja		6	Zaidi ya mwaka mmoja	Kaya tano	Watu 10 hadi 20	Jirani (Ambao sio ndugu)		5					Ndiyo	Mara chache	0											2
Choo cha kuvuta au kumwagia maji	3	1	1	1	1	1	0					0	0	1	1	1	1	1	1	32	Mwanamke	Ndoa ya Mke mmoja		7													0											2 3
Choo cha shimo kilichoboreshwa	4	1	1	1	0	0	0					0	0	1	1	1	1	0	0	40	Mwanaume	Ndoa ya Mke mmoja		6													0											2	Maradhi ya kuambukiza
Choo cha shimo kilichoboreshwa	4	1	1	1	0	1	0					0	0	1	1	1	1	0	0	36	Mwanaume	Sijaoa/ Sijaolewa		1													0											7	magonjwa
Choo cha shimo kilichoboreshwa	4	1	1	1	1	1	0					0	0	1	1	1	1	1	1	24	Mwanamke	Tumeachana		3	Zaidi ya mwaka mmoja	Pungufu ya kaya tano	Watu 10 hadi 20	Jirani (Ambao sio ndugu)		5					Ndiyo	Mara nyingi	0											2 3
Choo cha shimo kilichoboreshwa	4	1	1	1	1	1	0					0	0	1	1	1	1	0	1	32	Mwanamke	Ndoa ya Mke mmoja		5													0											2
Choo cha shimo kilichoboreshwa	4	1	0	0	0	0	0					0	0	1	1	1	1	1	1	38	Mwanaume	Ndoa ya Mke mmoja		6													0											2 3
Choo cha VIP/Choo chenye bomba la kutolea hewa	5	1	1	1	1	1	0					0	0	1	1	1	1	1	1	34	Mwanamke	Ndoa ya Mke mmoja		4													0											2
Choo cha asili	1	0	1	1	0	0	0					0	0	0	0	1	4	0	1	41	Mwanamke	Mjane/Mgane		6													0											2
Choo cha kuvuta au kumwagia maji	3	1	1	1	1	1	0					0	0	1	1	1	1	1	1	23	Mwanamke	Ndoa ya Mke mmoja		3													0											2
Choo cha shimo kilichoboreshwa	4	1	1	1	1	1	0					0	0	1	1	1	1	1	1	32	Mwanaume	Ndoa ya Mke mmoja		6													0											2 3
Choo cha kuvuta au kumwagia maji	3	1	0	1	0	0	0					0	0	1	1	1	1	1	1	28	Mwanamke	Ndoa ya Mke mmoja		4													0											2
Choo cha shimo kilichoboreshwa	4	1	1	1	1	1	0					0	0	1	1	1	1	0	1	35	Mwanamke	Ndoa ya Mke mmoja		5													0											2
Choo cha kuvuta au kumwagia maji	3	1	1	1	1	1	0					0	0	1	1	1	1	1	1	34	Mwanamke	Ndoa ya Mke mmoja		4													0											2
Choo cha kuvuta au kumwagia maji	3	1	1	1	1	1	0					0	0	1	1	0	1	0	1	49	Mwanamke	Tumeachana		3	Zaidi ya mwaka mmoja	Pungufu ya kaya tano	Chini ya watu 10	Jirani (Ambao sio ndugu)		5		0			Ndiyo	Mara nyingi	0											2
Choo cha asili	1	0	0	0	0	0	0					0	0	0	0	0	1	0	0	32	Mwanamke	Sijaoa/ Sijaolewa		7													0											2 3
Choo cha VIP/Choo chenye bomba la kutolea hewa	5	1	1	1	1	1	0					0	0	1	1	1	4	0	1	41	Mwanamke	Ndoa ya Mke mmoja		10													0											2
Choo cha asili	1	0	1	1	1	1	0					0	0	0	1	0	1	0	0	35	Mwanamke	Ndoa ya Mke mmoja		8													0											2
Choo cha asili	1	0	1	1	0	0	0					0	0	0	0	1	1	1	1	50	Mwanamke	Ndoa ya wake wengi		2													0											2
Choo cha shimo kilichoboreshwa	4	1	1	1	1	1	0					0	0	1	1	1	1	1	1	23	Mwanamke	Ndoa ya Mke mmoja		4	Zaidi ya mwaka mmoja	Pungufu ya kaya tano	Watu 10 hadi 20	Jirani (Ambao sio ndugu)		5					Ndiyo	Mara chache	0											2 3
Choo cha VIP/Choo chenye bomba la kutolea hewa	5	1	1	1	1	1	1	1	1	1	0	1	1	1	1	0	1	0	0	42	Mwanaume	Ndoa ya Mke mmoja		5	Zaidi ya mwaka mmoja	Pungufu ya kaya tano	Watu 10 hadi 20	Ndugu		1 4		0			Ndiyo	Mara nyingi	0											2
Choo cha shimo kilichoboreshwa	4	1	0	1	0	0	0					0	0	1	1	1	1	1	0	50	Mwanaume	Ndoa ya Mke mmoja		6													0											2
Choo cha VIP/Choo chenye bomba la kutolea hewa	5	1	1	1	1	1	0					0	0	1	1	1	1	1	1	31	Mwanaume	Sijaoa/ Sijaolewa		1	Zaidi ya mwaka mmoja	Pungufu ya kaya tano	Watu 10 hadi 20	Jirani (Ambao sio ndugu)		5					Ndiyo	Mara nyingi	0											2
Choo cha kuvuta au kumwagia maji	3	1	1	1	0	1	0					0	0	1	1	1	1	1	1	42	Mwanamke	Ndoa ya Mke mmoja		6													0											2
Choo cha VIP/Choo chenye bomba la kutolea hewa	5	1	1	1	1	1	0					0	0	1	1	1	1	0	1	37	Mwanamke	Ndoa ya Mke mmoja		6													0											2
Choo cha shimo kilichoboreshwa	4	1	1	1	1	1	0					0	0	1	1	1	1	1	1	29	Mwanaume	Sijaoa/ Sijaolewa		1	Zaidi ya mwaka mmoja	Pungufu ya kaya tano	Chini ya watu 10	Jirani (Ambao sio ndugu)		5		0			Ndiyo	Mara nyingi	0											2
Choo cha kuvuta au kumwagia maji	3	1	1	1	1	0	0					0	0	1	0	1	1	1	1	44	Mwanamke	Ndoa ya Mke mmoja		4													0											7	MAGONJWA
Choo cha kuvuta au kumwagia maji	3	1	1	1	1	1	0					0	0	1	1	1	0	1	1	24	Mwanaume	Sijaoa/ Sijaolewa		20													0											2
Choo cha kuvuta au kumwagia maji	3	1	1	1	1	0	0					0	0	1	1	1	1	1	1	24	Mwanamke	Sijaoa/ Sijaolewa		2													0											7	MAGONJWA
Choo cha shimo kilichoboreshwa	4	1	1	1	1	0	0					0	0	1	1	1	1	0	1	36	Mwanamke	Ndoa ya Mke mmoja		2													0											2 7	MAGONJWA
Choo cha kuvuta au kumwagia maji	3	1	1	1	1	1	0					0	0	1	1	1	1	1	1	28	Mwanamke	Ndoa ya Mke mmoja		7													0											2 3
Choo cha shimo kilichoboreshwa	4	1	1	1	1	1	0					0	0	1	1	1	0	0	1	22	Mwanamke	Tunaishi pamoja bila ndoa		15													0											2
Choo cha shimo kilichoboreshwa	4	1	1	1	1	0	0					0	0	1	1	1	1	1	1	38	Mwanamke	Tunaishi pamoja bila ndoa		4	Zaidi ya mwaka mmoja	Pungufu ya kaya tano	Watu 10 hadi 20	Mwingine, elezea	WAPANGAJI WANGU	5		Haihusiki			Ndiyo	Mara nyingi	1	4	KWA SABABU NI MWENYE NYUMBA SIWEZI KUEPUKA KUCHANGIA.	Wote waliotajwa hapo juu	Choo cha kuchuchumaa	1 4		4	MAGONJWA MENGI	0	SIO SALAMA KWA SABABU SIO WATU WOTE NI WASAFI.
Choo cha kuvuta au kumwagia maji	3	1	1	1	1	1	0					0	0	1	1	1	0	1	1	33	Mwanamke	Ndoa ya Mke mmoja		4	Zaidi ya mwaka mmoja	Pungufu ya kaya tano	Watu 10 hadi 20	Mwingine, elezea	Wapangaji	5		Haihusiki			Ndiyo	Mara nyingi	0											1 2 3
Choo cha asili	1	0	1	1	1	1	0					0	0	0	0	1	MAONI	0	1	58	Mwanaume	Ndoa ya Mke mmoja		7	Zaidi ya mwaka mmoja	Kaya tano	Chini ya watu 10	Jirani (Ambao sio ndugu)		5		Haihusiki			Ndiyo	Mara nyingi	0											7	Magonjwa
Choo cha shimo kilichoboreshwa	4	1	1	1	1	1	0					0	0	1	1	1	0	1	1	26	Mwanamke	Ndoa ya Mke mmoja		3													1	4	KUJISTRI KWA URAHISI LEO NAWEZA MM NISIWE NA CHOO KESHO JIRANI YANGU AKAWA NACHO.	Wote waliotajwa hapo juu	Choo cha kuchuchumaa	1		1		0	LAKINI INATUBIDI KUA HIVYO KUTOKANA NA MAZINGIRA TULIYO NAYO.
Choo cha asili	1	0	0	0	0	1	0					0	0	0	0	1	1	0	0	45	Mwanamke	Ndoa ya Mke mmoja		9													0										Malazi na usumbufu wa usafi	2
Choo cha shimo kilichoboreshwa	4	1	1	1	1	0	0					0	0	1	1	1	1	0	0	44	Mwanaume	Ndoa ya Mke mmoja		5													0											2
Choo cha shimo kilichoboreshwa	4	1	1	1	1	1	0					0	0	1	1	1	1	0	1	36	Mwanamke	Tumeachana		5													0											2
Choo cha shimo kilichoboreshwa	4	1	1	1	1	1	0					0	0	1	1	1	0	0	1	35	Mwanamke	Ndoa ya Mke mmoja		8	Zaidi ya mwaka mmoja	Kaya tano	Watu 10 hadi 20	Mwingine, elezea	wapangaji	5		Haihusiki			Ndiyo	Mara nyingi	0											2 3
Choo cha VIP/Choo chenye bomba la kutolea hewa	5	1	1	1	0	1	1	0	0	0	0	0	0	1	1	1	1	0	1	18	Mwanamke	Sijaoa/ Sijaolewa		5													0											2
Choo cha asili	1	0	1	1	0	0	0					1	0	0	0	1	1	0	1	32	Mwanaume	Ndoa ya Mke mmoja		4													0											2
Choo cha shimo kilichoboreshwa	4	1	1	1	1	1	0					0	0	1	1	1	1	0	1	32	Mwanamke	Ndoa ya Mke mmoja		11													0											2
Choo cha VIP/Choo chenye bomba la kutolea hewa	5	1	1	1	0	0	0					1	0	1	0	1	1	0	1	25	Mwanamke	Ndoa ya Mke mmoja		5													0											2
Choo cha asili	1	0	0	0	0	0	0					0	0	0	0	1	1	0	0	45	Mwanaume	Tunaishi pamoja bila ndoa		2													0											2
Choo cha shimo kilichoboreshwa	4	1	1	1	1	1	0					0	0	1	1	1	1	1	1	29	Mwanamke	Ndoa ya Mke mmoja		3													0											7	MAGONJWA NI MENGI.
Choo cha shimo kilichoboreshwa	4	1	1	1	1	1	0					1	1	1	1	1	1	0	1	38	Mwanamke	Ndoa ya Mke mmoja		13													0											2
Choo cha kuvuta au kumwagia maji	3	1	1	1	1	0	0					0	0	1	1	1	1	1	1	58	Mwanamke	Ndoa ya Mke mmoja		6													0											2
Choo cha shimo kilichoboreshwa	4	1	1	1	1	1	0					0	0	1	1	1	1	1	1	33	Mwanaume	Ndoa ya Mke mmoja		4													0											2
Choo cha shimo kilichoboreshwa	4	1	1	1	1	0	0					0	0	1	0	1	1	0	1	35	Mwanamke	Ndoa ya Mke mmoja		4	Zaidi ya mwaka mmoja	Pungufu ya kaya tano	Chini ya watu 10	Mwingine, elezea	Wapangaji	5		Haihusiki			Ndiyo	Mara nyingi	0											2
Choo cha kuvuta au kumwagia maji	3	1	1	1	1	1	0					0	0	1	1	1	1	0	1	52	Mwanaume	Ndoa ya Mke mmoja		6													0											2 3
Choo cha shimo kilichoboreshwa	4	1	1	1	1	1	0					0	0	1	1	1	1	0	1	21	Mwanamke	Ndoa ya Mke mmoja		5													0											2
Choo cha shimo kilichoboreshwa	4	1	0	1	0	1	0					0	0	1	1	1	1	1	1	18	Mwanamke	Sijaoa/ Sijaolewa		7													0											7	KUNA MAGONJWA
Choo cha asili	1	0	0	0	0	0	0					0	0	0	0	1	1	1	1	37	Mwanaume	Ndoa ya Mke mmoja		5													0											7	MAGONJWA.
Choo cha shimo kilichoboreshwa	4	1	0	1	1	0	0					0	0	1	1	1	1	1	1	53	Mwanaume	Ndoa ya Mke mmoja		3													0											2
Choo cha shimo kilichoboreshwa	4	1	1	1	1	1	0					0	0	1	1	1	1	1	1	53	Mwanaume	Ndoa ya Mke mmoja		6													0											2
Choo cha asili	1	0	1	0	1	1	0					0	0	0	1	1	1	1	1	23	Mwanamke	Ndoa ya Mke mmoja		3													0											2 3
Choo cha shimo kilichoboreshwa	4	1	0	0	0	0	0					0	0	1	1	1	1	1	1	32	Mwanaume	Sijaoa/ Sijaolewa		2													0											2
Choo cha kuvuta au kumwagia maji	3	1	1	1	1	1	0					0	0	1	1	1	0	0	1	38	Mwanamke	Ndoa ya Mke mmoja		4													0											2
Choo cha kuvuta au kumwagia maji	3	1	1	1	1	1	0					0	0	1	1	1	1	1	1	32	Mwanamke	Ndoa ya Mke mmoja		10													0											2
Choo cha shimo kilichoboreshwa	4	1	1	1	1	0	0					0	0	1	1	0	1	0	0	25	Mwanamke	Ndoa ya Mke mmoja		3													0											2	Magonjwa
Choo cha shimo kilichoboreshwa	4	1	1	1	1	1	0					0	0	1	1	1	1	1	1	32	Mwanaume	Ndoa ya Mke mmoja		3													0											2
Choo cha asili	1	0	0	0	1	0	0					0	0	0	0	0	1	0	0	54	Mwanamke	Mjane/Mgane		4	Zaidi ya mwaka mmoja	Pungufu ya kaya tano	Watu 10 hadi 20	Jirani (Ambao sio ndugu)		5		0			Ndiyo	Mara nyingi	0											2
Choo cha VIP/Choo chenye bomba la kutolea hewa	5	1	0	0	0	0	0					0	0	1	1	1	1	1	1	28	Mwanamke	Ndoa ya Mke mmoja		4													0											2 7	MAGONJWA
Choo cha kuvuta au kumwagia maji	3	1	1	1	1	1	0					0	0	1	1	1	1	1	1	32	Mwanamke	Ndoa ya Mke mmoja		4													0											2 3
Choo cha asili	1	0	1	0	1	1	0					0	0	0	0	1	0	1	1	40	Mwanamke	Ndoa ya Mke mmoja		7													0											7	MAGONJWA
Choo cha kuvuta au kumwagia maji	3	1	1	1	1	1	0					0	0	1	1	1	1	1	1	42	Mwanamke	Ndoa ya Mke mmoja		4													0											2
Choo cha shimo kilichoboreshwa	4	1	0	0	0	0	0					0	0	1	1	1	1	1	0	26	Mwanamke	Ndoa ya Mke mmoja		3	Zaidi ya mwaka mmoja	Pungufu ya kaya tano	Chini ya watu 10	Jirani (Ambao sio ndugu)		5					Ndiyo	Mara chache	0											2
Choo cha asili	1	0	0	0	0	0	0					0	0	0	0	0	4	0	0	56	Mwanamke	Ndoa ya Mke mmoja		12													0											2
Choo cha kuvuta au kumwagia maji	3	1	1	1	1	1	0					0	0	1	1	1	0	1	1	18	Mwanamke	Sijaoa/ Sijaolewa		2	Zaidi ya mwaka mmoja	Pungufu ya kaya tano	Zaidi ya watu 30	Mwingine, elezea	WAFANYA BIASHARA.	6	WALIOMBA KUTUMIA CHOO NA SISI.	Haihusiki			Ndiyo	Mara chache	0											1 2
Choo cha shimo kilichoboreshwa	4	1	1	1	0	1	0					0	0	1	1	1	1	0	1	29	Mwanamke	Tunaishi pamoja bila ndoa		10	Mwaka mmoja	Pungufu ya kaya tano	Watu 10 hadi 20	Jirani (Ambao sio ndugu)		5		0			Ndiyo	Mara nyingi	0											2	Magonjwa
Choo cha VIP/Choo chenye bomba la kutolea hewa	5	1	1	1	1	1	0					0	0	1	1	1	1	1	1	64	Mwanamke	Ndoa ya Mke mmoja		9													0											2 3
Choo cha shimo kilichoboreshwa	4	1	1	1	0	1	0					0	0	1	1	0	1	0	0	22	Mwanamke	Ndoa ya Mke mmoja		5													0											1 2 3	Magonjwa
Choo cha shimo kilichoboreshwa	4	1	1	1	1	1	0					0	0	1	1	1	1	0	1	39	Mwanamke	Tumeachana		13													0											2
Choo cha shimo kilichoboreshwa	4	1	1	1	1	1	0					0	0	1	1	1	1	1	1	23	Mwanamke	Ndoa ya Mke mmoja		4	Zaidi ya mwaka mmoja	Pungufu ya kaya tano	Watu 10 hadi 20	Jirani (Ambao sio ndugu)		5					Ndiyo	Mara nyingi	0											2 3
Choo cha asili	1	0	0	0	0	0	0					0	0	0	0	1	1	0	1	30	Mwanamke	Ndoa ya Mke mmoja		8													0											7	KILA MTU ANATAKIWA KUA NA CHOO CHAKE
Choo cha asili	1	0	1	1	1	1	0					0	0	0	0	0	1	0	0	41	Mwanaume	Ndoa ya Mke mmoja		4													0											2	Maradhi
Choo cha asili	1	0	0	0	0	0	0					1	0	0	0	0	1	0	0	30	Mwanamke	Ndoa ya Mke mmoja		8													0											2	Hofu ya kupata magonjwa.
Choo cha kuvuta au kumwagia maji	3	1	1	1	1	1	0					0	0	1	1	1	1	1	1	38	Mwanamke	Tumeachana		1													0											7	ILI KILA MTU AWE NA CHA KWAKE
Choo cha VIP/Choo chenye bomba la kutolea hewa	5	1	1	1	1	1	0					0	1	1	1	1	1	1	1	36	Mwanamke	Ndoa ya Mke mmoja		5	Mwaka mmoja	Pungufu ya kaya tano	Watu 10 hadi 20	Jirani (Ambao sio ndugu)		5		Haihusiki			Ndiyo	Mara nyingi	0											2
Choo cha shimo kilichoboreshwa	4	1	0	1	0	0	0					0	0	1	1	1	1	1	1	20	Mwanamke	Sijaoa/ Sijaolewa		5	Mwaka mmoja	Pungufu ya kaya tano	Chini ya watu 10	Jirani (Ambao sio ndugu)		2		Haihusiki			0		0											7	MAGONJWA MENGI
Choo cha kuvuta au kumwagia maji	3	1	1	1	1	1	0					1	0	1	1	1	1	0	1	30	Mwanamke	Ndoa ya wake wengi		4													0											7	Magonjwa
Choo cha shimo kilichoboreshwa	4	1	0	1	0	0	0					0	0	1	1	0	1	0	0	26	Mwanamke	Ndoa ya wake wengi		5													0											2	Magonjwa
Choo cha asili	1	0	0	0	0	0	0					0	0	0	0	1	1	1	1	30	Mwanamke	Ndoa ya Mke mmoja		7													0											7	MAGONJWA MENGI
Choo cha asili	1	0	0	0	0	0	0					0	0	0	1	1	1	1	1	43	Mwanaume	Ndoa ya Mke mmoja		6													0											2
Choo cha shimo kilichoboreshwa	4	1	1	1	1	1	0					0	0	1	1	1	1	1	1	28	Mwanamke	Ndoa ya Mke mmoja		4	Zaidi ya mwaka mmoja	Zaidi ya kaya tano	Watu 10 hadi 20	Jirani (Ambao sio ndugu)		5					Ndiyo	Mara nyingi	0											2 5
Choo cha VIP/Choo chenye bomba la kutolea hewa	5	1	1	1	1	1	0					0	0	1	1	1	1	1	1	26	Mwanamke	Ndoa ya Mke mmoja		6	Zaidi ya mwaka mmoja	Pungufu ya kaya tano	Watu 10 hadi 20	Jirani (Ambao sio ndugu)		5		0			Ndiyo	Mara chache	0											2 3
Choo cha shimo kilichoboreshwa	4	1	1	1	0	1	0					0	0	1	1	1	1	0	1	46	Mwanamke	Ndoa ya Mke mmoja		9													0											2
Choo cha asili	1	0	0	0	1	1	0					0	0	0	0	1	1	1	1	34	Mwanamke	Tunaishi pamoja bila ndoa		3													0											2
Choo cha VIP/Choo chenye bomba la kutolea hewa	5	1	1	1	1	1	0					0	0	1	1	1	1	0	1	44	Mwanamke	Ndoa ya Mke mmoja	Form two	5													0											2
Choo cha kuvuta au kumwagia maji	3	1	1	1	1	1	0					0	0	1	1	1	1	1	1	32	Mwanamke	Ndoa ya Mke mmoja		3													0											2
Choo cha asili	1	0	0	0	0	1	0					0	0	0	0	1	4	1	1	58	Mwanamke	Mjane/Mgane		1													0											2
Choo cha asili	1	0	1	1	0	0	0					0	0	0	0	0	1	0	0	28	Mwanaume	Tunaishi pamoja bila ndoa		3	Zaidi ya mwaka mmoja	Zaidi ya kaya tano	Watu 10 hadi 20	Jirani (Ambao sio ndugu)		5		0			Ndiyo	Mara nyingi	0											2	Magonjwa
Choo cha shimo kilichoboreshwa	4	1	1	1	0	0	0					0	0	1	1	1	1	1	1	41	Mwanaume	Ndoa ya Mke mmoja		3													0											2 3
Choo cha asili	1	0	0	0	0	0	0					0	0	0	1	0	1	0	0	21	Mwanamke	Tunaishi pamoja bila ndoa		4													0											1 2	Magonjwa
Choo cha kuvuta au kumwagia maji	3	1	1	1	1	1	0					0	0	1	1	1	1	1	1	26	Mwanamke	Ndoa ya Mke mmoja		3													0											2
Choo cha asili	1	0	0	0	0	0	0					0	0	0	0	0	1	0	0	25	Mwanaume	Sijaoa/ Sijaolewa		2													0											1 2	Magonjwa
Choo cha shimo kilichoboreshwa	4	1	1	1	1	1	0					0	0	1	1	1	1	0	1	56	Mwanamke	Mjane/Mgane		5													0											2
Choo cha shimo kilichoboreshwa	4	1	1	1	1	1	0					0	0	1	1	1	1	1	1	24	Mwanamke	Sijaoa/ Sijaolewa		10													0											2 3
Choo cha kuvuta au kumwagia maji	3	1	1	1	1	1	0					0	0	1	1	1	1	0	1	30	Mwanamke	Ndoa ya Mke mmoja		4													0											2 7	Magonjwa
Choo cha asili	1	0	0	0	0	0	0					0	1	0	0	0	1	0	0	58	Mwanamke	Mjane/Mgane		3													0											2
Choo cha kuvuta au kumwagia maji	3	1	1	1	1	1	0					0	0	1	1	1	4	1	1	60	Mwanaume	Ndoa ya Mke mmoja		7													0											7	CHOO KITAJAA HARAKA
Choo cha kuvuta au kumwagia maji	3	1	1	1	1	1	0					0	0	1	1	1	1	1	1	30	Mwanamke	Ndoa ya Mke mmoja		4													0											7	MAGONJWA
Choo cha VIP/Choo chenye bomba la kutolea hewa	5	1	1	1	1	1	0					0	0	1	1	1	1	0	1	31	Mwanaume	Ndoa ya Mke mmoja		8	Zaidi ya mwaka mmoja	Pungufu ya kaya tano	Watu 10 hadi 20	Ndugu		4		0			Ndiyo	Mara nyingi	1	2		Ndugu	Choo cha kuchuchumaa	1		1 2		0	magonjwa		magonjwa
Choo cha kuvuta au kumwagia maji	3	1	1	1	1	1	0					0	0	1	1	1	1	0	1	38	Mwanamke	Tumetengana		11													0											2
Choo cha asili	1	0	0	0	0	0	0					0	0	0	1	1	1	1	1	53	Mwanamke	Ndoa ya Mke mmoja		7													0											2 7	MAGONJWA
Choo cha asili	1	0	0	0	0	0	0					0	0	0	0	0	1	1	1	45	Mwanaume	Ndoa ya Mke mmoja		8													0											2
Choo cha kuvuta au kumwagia maji	3	1	1	1	1	1	0					0	0	1	1	1	1	1	1	27	Mwanaume	Sijaoa/ Sijaolewa		2													0											2
Choo cha shimo kilichoboreshwa	4	1	0	0	0	0	0					0	0	1	1	1	1	1	1	38	Mwanamke	Ndoa ya Mke mmoja		7													0											2 3
Choo cha shimo kilichoboreshwa	4	1	0	1	0	0	0					0	0	1	0	1	1	0	0	32	Mwanamke	Tunaishi pamoja bila ndoa		6	Zaidi ya mwaka mmoja	Pungufu ya kaya tano	Chini ya watu 10	Jirani (Ambao sio ndugu)		5		0			Ndiyo	Mara chache	0											1 2
Choo cha shimo kilichoboreshwa	4	1	1	1	1	1	0					0	0	1	0	1	1	0	1	29	Mwanaume	Ndoa ya Mke mmoja		8													0											2 7	Maradhi
Choo cha shimo kilichoboreshwa	4	1	0	1	0	0	0					0	0	1	0	0	1	0	1	31	Mwanamke	Ndoa ya Mke mmoja		4	Miezi sita	Pungufu ya kaya tano	Zaidi ya watu 30	Jirani (Ambao sio ndugu)		6	CHOO KILIBOMOKA.	Ndiyo	Kimebomoka		0		0											2
Choo cha kuvuta au kumwagia maji	3	1	1	1	1	1	0					0	0	1	1	1	0	0	1	35	Mwanamke	Ndoa ya Mke mmoja		4													0											2 4
Choo cha kuvuta au kumwagia maji	3	1	1	1	1	1	0					0	0	1	1	0	1	0	1	30	Mwanamke	Ndoa ya Mke mmoja		4													0											2
Choo cha kuvuta au kumwagia maji	3	1	1	1	1	1	1	1	1	1	1	0	0	1	1	1	MAONI	0	1	49	Mwanaume	Ndoa ya Mke mmoja		6													0											5
Choo cha asili	1	0	0	0	0	0	0					0	0	0	0	1	1	0	0	29	Mwanamke	Ndoa ya Mke mmoja		7	Zaidi ya mwaka mmoja	Pungufu ya kaya tano	Watu 10 hadi 20	Mwingine, elezea	wapangaji	5		Haihusiki			Ndiyo	Mara nyingi	0											2
Choo cha asili	1	0	0	0	0	0	0					0	1	0	0	0	1	0	0	30	Mwanamke	Ndoa ya Mke mmoja		5													0											2	Magonjwa
Choo cha shimo kilichoboreshwa	4	1	1	1	1	1	0					0	0	1	1	1	1	0	1	49	Mwanaume	Ndoa ya Mke mmoja		6													0											2
Choo cha VIP/Choo chenye bomba la kutolea hewa	5	1	1	1	1	1	0					0	0	1	1	1	1	1	1	28	Mwanaume	Ndoa ya Mke mmoja		4	Zaidi ya mwaka mmoja	Pungufu ya kaya tano	Chini ya watu 10	Jirani (Ambao sio ndugu)		5					Ndiyo	Mara nyingi	0											2 3
Choo cha asili	1	0	1	0	0	0	0					0	0	0	0	0	1	1	0	80	Mwanamke	Sijaoa/ Sijaolewa		5													0											2
Choo cha kuvuta au kumwagia maji	3	1	1	1	1	1	0					0	0	1	1	1	1	1	1	35	Mwanamke	Ndoa ya Mke mmoja		7	Zaidi ya mwaka mmoja	Pungufu ya kaya tano	Watu 10 hadi 20	Ndugu		2		Ndiyo	Kimebomoka		Ndiyo	Mara nyingi	0											7	MAGONJWA
Choo cha VIP/Choo chenye bomba la kutolea hewa	5	1	1	1	1	1	0					0	0	1	1	1	1	0	1	39	Mwanamke	Ndoa ya Mke mmoja		6													0											2 3
Choo cha kuvuta au kumwagia maji	3	1	1	1	0	1	0					0	0	1	1	1	1	1	1	20	Mwanaume	Sijaoa/ Sijaolewa		6													0											6
Choo cha shimo kilichoboreshwa	4	1	0	0	0	0	0					0	0	1	1	1	1	1	1	75	Mwanamke	Mjane/Mgane		5													0											2 7	MAGONJWA
Choo cha VIP/Choo chenye bomba la kutolea hewa	5	1	1	1	1	1	1	1	1	1	1	0	0	1	1	1	0	0	1	34	Mwanamke	Ndoa ya wake wengi		6													0											2
Choo cha VIP/Choo chenye bomba la kutolea hewa	5	1	1	1	1	1	0					0	0	1	1	1	1	1	1	41	Mwanaume	Ndoa ya Mke mmoja		7													0											2
Choo cha shimo kilichoboreshwa	4	1	1	1	1	0	0					0	0	1	1	1	1	0	1	42	Mwanaume	Ndoa ya Mke mmoja		7													0											2
Choo cha shimo kilichoboreshwa	4	1	1	1	1	1	0					0	0	1	1	1	1	1	1	37	Mwanaume	Ndoa ya Mke mmoja		4													0											2
Choo cha asili	1	0	0	0	0	0	0					0	0	0	1	0	1	0	0	19	Mwanamke	Ndoa ya Mke mmoja		5													0											2
Choo cha asili	1	0	0	0	0	1	0					0	0	0	0	1	1	0	0	44	Mwanamke	Ndoa ya Mke mmoja		6													0											2
Choo cha shimo kilichoboreshwa	4	1	0	0	0	0	0					0	0	1	1	1	1	1	1	25	Mwanamke	Tumeachana		4													0											2
Choo cha shimo kilichoboreshwa	4	1	0	0	0	0	0					0	0	1	1	1	1	0	1	26	Mwanamke	Ndoa ya Mke mmoja		3													0											2
Choo cha kuvuta au kumwagia maji	3	1	1	1	1	1	0					0	0	1	1	1	1	1	1	24	Mwanaume	Sijaoa/ Sijaolewa		1	Zaidi ya mwaka mmoja	Pungufu ya kaya tano	Chini ya watu 10	Jirani (Ambao sio ndugu)		5					Ndiyo	Mara nyingi	0											2
Choo cha kuvuta au kumwagia maji	3	1	1	1	1	1	0					0	0	1	1	1	1	0	1	55	Mwanamke	Ndoa ya Mke mmoja		8													0											2	Naogopa maradhi.
Choo cha asili	1	0	1	1	1	1	0					0	0	0	1	1	MAONI	0	1	27	Mwanamke	Ndoa ya Mke mmoja		6													0						Hakina maambukiz		Maradhi		Sababu kuna maradhi	6
Choo cha asili	1	0	0	0	0	0	0					0	0	0	0	0	4	0	0	20	Mwanamke	Sijaoa/ Sijaolewa		3			Watu 10 hadi 20		Wapangaji								0						Ndo tulichokikuta	4	Kizuri		Chakuchangia maradhi	7	Sio vizuri
Choo cha shimo kilichoboreshwa	4	1	1	1	0	0	0					0	0	1	0	0	1	0	0	26	Mwanaume	Tunaishi pamoja bila ndoa		2	Mwaka mmoja	Pungufu ya kaya tano	Chini ya watu 10	Jirani (Ambao sio ndugu)		5		0			Ndiyo	Mara nyingi	1	2		Wote waliotajwa hapo juu	Choo cha kuchuchumaa	3		3		0	Uchafu.
Choo cha kuvuta au kumwagia maji	3	1	1	1	1	1	0					0	0	1	1	1	1	1	1	48	Mwanamke	Ndoa ya Mke mmoja		3													0											7	Maradhi
Choo cha kuvuta au kumwagia maji	3	1	1	1	1	1	0					0	0	1	1	1	0	1	1	38	Mwanaume	Ndoa ya Mke mmoja		6													0											2
Choo cha VIP/Choo chenye bomba la kutolea hewa	5	1	1	1	1	1	0					0	0	1	1	1	1	0	1	38	Mwanaume	Ndoa ya Mke mmoja		8													0											2
Choo cha shimo kilichoboreshwa	4	1	1	1	0	1	1	1	1	1	1	0	0	1	1	1	1	0	1	52	Mwanamke	Ndoa ya Mke mmoja		2													0											7	Maradhi
Choo cha kuvuta au kumwagia maji	3	1	1	1	1	1	0					0	0	1	1	1	1	0	1	49	Mwanaume	Ndoa ya Mke mmoja		8													0											2 3
Choo cha shimo kilichoboreshwa	4	1	1	1	1	1	0					0	0	1	1	0	1	0	1	30	Mwanaume	Sijaoa/ Sijaolewa		2	Zaidi ya mwaka mmoja	Zaidi ya kaya tano	Watu 10 hadi 20	Mwingine, elezea	WAPANGAJI	5		Haihusiki			Ndiyo	Mara chache	0											2 3
Choo cha asili	1	0	0	0	0	0	0					0	0	0	0	1	1	0	1	31	Mwanaume	Ndoa ya Mke mmoja		4													0											2
Choo cha shimo kilichoboreshwa	4	1	1	1	0	0	0					0	0	1	1	1	1	0	0	42	Mwanaume	Ndoa ya Mke mmoja		12													0											2
Choo cha asili	1	0	0	0	0	0	0					0	0	0	0	0	1	0	0	32	Mwanaume	Tunaishi pamoja bila ndoa		3													0											1 2
Choo cha shimo kilichoboreshwa	4	1	1	1	1	1	0					0	0	1	1	1	1	1	1	18	Mwanamke	Ndoa ya Mke mmoja		3	Zaidi ya mwaka mmoja	Pungufu ya kaya tano	Chini ya watu 10	Jirani (Ambao sio ndugu)		5					Ndiyo	Mara nyingi	0											2
Choo cha VIP/Choo chenye bomba la kutolea hewa	5	1	1	1	1	1	0					0	0	1	1	1	1	0	1	31	Mwanaume	Tunaishi pamoja bila ndoa		11													0											1 2 5
Choo cha asili	1	0	0	0	0	0	0					0	1	0	0	0	1	0	0	46	Mwanamke	Sijaoa/ Sijaolewa		4													0											2 3	Magonjwa
Choo cha shimo kilichoboreshwa	4	1	1	1	1	1	0					0	0	1	1	1	1	1	1	32	Mwanamke	Ndoa ya Mke mmoja		6													0											2
Choo cha asili	1	0	0	0	0	1	0					0	0	0	1	1	1	0	1	31	Mwanamke	Ndoa ya Mke mmoja		5													0											2
Choo cha asili	1	0	1	1	0	1	0					0	0	0	1	1	1	1	1	35	Mwanamke	Ndoa ya Mke mmoja		3													0											2
Choo cha shimo kilichoboreshwa	4	1	1	1	0	1	0					0	0	1	1	1	1	0	1	42	Mwanamke	Ndoa ya Mke mmoja		3													0											7	Maradhi
Choo cha VIP/Choo chenye bomba la kutolea hewa	5	1	1	1	1	1	1	1	1	0	1	0	0	1	1	1	1	0	1	42	Mwanamke	Ndoa ya Mke mmoja		4													0											2
Choo cha shimo kilichoboreshwa	4	1	1	1	1	1	0					0	0	1	1	1	1	0	1	51	Mwanamke	Ndoa ya Mke mmoja		5													0											2
Choo cha shimo kilichoboreshwa	4	1	1	1	1	1	0					0	0	1	1	1	0	0	1	40	Mwanamke	Ndoa ya Mke mmoja		6	Zaidi ya mwaka mmoja	Zaidi ya kaya tano	Watu 10 hadi 20	Mwingine, elezea	Wapangaji	5		Haihusiki	Sababu nyingine taja	Wapangaji	Ndiyo	Mara nyingi	0											2
Choo cha shimo kilichoboreshwa	4	1	1	1	1	1	0					0	0	1	1	1	1	1	1	43	Mwanamke	Ndoa ya Mke mmoja		10													0											2
Choo cha asili	1	0	0	0	0	0	0					0	0	0	1	1	1	0	0	22	Mwanaume	Sijaoa/ Sijaolewa		2	Mwaka mmoja	Pungufu ya kaya tano	Chini ya watu 10	Jirani (Ambao sio ndugu)		5		0			Ndiyo	Mara chache	0											2
Choo cha shimo kilichoboreshwa	4	1	1	1	0	0	0					0	0	1	1	1	1	0	0	36	Mwanamke	Ndoa ya Mke mmoja		10													0											7	Maradhi
Choo cha kuvuta au kumwagia maji	3	1	1	1	1	1	1	1	1	1	0	0	0	1	1	1	1	1	1	47	Mwanamke	Ndoa ya Mke mmoja		4													0											2 3
Choo cha VIP/Choo chenye bomba la kutolea hewa	5	1	1	1	1	1	0					0	0	1	1	1	1	0	1	28	Mwanamke	Ndoa ya Mke mmoja		13													0											1 2
Choo cha VIP/Choo chenye bomba la kutolea hewa	5	1	1	1	1	1	0					1	0	1	0	1	1	0	1	24	Mwanaume	Sijaoa/ Sijaolewa		1													0											2
Choo cha shimo kilichoboreshwa	4	1	1	1	0	1	0					0	0	1	1	1	0	0	1	45	Mwanaume	Ndoa ya Mke mmoja		13													0											2
Choo cha shimo kilichoboreshwa	4	1	0	1	1	0	0					0	0	1	1	1	1	1	1	58	Mwanamke	Ndoa ya Mke mmoja		10													0											2 3
Choo cha asili	1	0	0	0	0	0	0					0	1	0	0	0	1	0	0	31	Mwanaume	Tumeachana		3	Miezi sita	Pungufu ya kaya tano	Chini ya watu 10	Jirani (Ambao sio ndugu)		5 6		Ndiyo	Kimebomoka		Ndiyo	Mara chache	0											1 2
Choo cha shimo kilichoboreshwa	4	1	1	1	0	1	0					0	0	1	1	1	0	1	1	46	Mwanamke	Ndoa ya Mke mmoja		6													0											4
Choo cha shimo kilichoboreshwa	4	1	1	1	1	1	0					0	0	1	1	1	1	1	1	28	Mwanaume	Ndoa ya Mke mmoja		3													0											2
Choo cha kuvuta au kumwagia maji	3	1	1	1	0	1	0					0	0	1	1	0	1	0	1	21	Mwanamke	Tunaishi pamoja bila ndoa		16	Zaidi ya mwaka mmoja	Kaya tano	Watu 10 hadi 20	Jirani (Ambao sio ndugu)		5		0			Ndiyo	Mara nyingi	0											1 2 3 7	Magonjwa.
Choo cha shimo kilichoboreshwa	4	1	1	1	1	1	0					0	0	1	1	1	1	1	1	20	Mwanamke	Ndoa ya Mke mmoja		4													0											2
Choo cha shimo kilichoboreshwa	4	1	0	0	0	0	0					0	0	1	1	1	1	1	0	25	Mwanamke	Ndoa ya Mke mmoja		3													0											2
Choo cha VIP/Choo chenye bomba la kutolea hewa	5	1	1	1	1	1	0					0	0	1	1	1	1	1	1	36	Mwanamke	Ndoa ya Mke mmoja		6	Zaidi ya mwaka mmoja	Pungufu ya kaya tano	Watu 10 hadi 20	Jirani (Ambao sio ndugu)		5		0			Ndiyo	Mara nyingi	0											2 3
Choo cha asili	1	0	0	0	0	0	0					0	0	0	1	0	1	1	1	19	Mwanamke	Ndoa ya Mke mmoja		2													0											2
Choo cha kuvuta au kumwagia maji	3	1	1	1	0	0	0					0	0	1	1	1	1	1	1	36	Mwanamke	Ndoa ya Mke mmoja		5													0											7	MAGONJWA MENGI
Choo cha VIP/Choo chenye bomba la kutolea hewa	5	1	1	1	1	1	0					0	0	1	1	1	1	1	1	35	Mwanamke	Ndoa ya Mke mmoja		5	Zaidi ya mwaka mmoja	Zaidi ya kaya tano	Watu 10 hadi 20	Jirani (Ambao sio ndugu)		5		0			Ndiyo	Mara chache	0											2 3
Choo cha asili	1	0	0	0	0	0	0					0	0	0	1	1	1	1	0	31	Mwanaume	Ndoa ya Mke mmoja		3	Zaidi ya mwaka mmoja	Pungufu ya kaya tano	Chini ya watu 10	Jirani (Ambao sio ndugu)		5		Haihusiki			Ndiyo	Mara nyingi	0											2
Choo cha shimo kilichoboreshwa	4	1	0	0	0	0	0					0	0	1	0	1	1	0	1	36	Mwanamke	Ndoa ya Mke mmoja		15													0											2
Choo cha asili	1	0	0	0	0	0	0					0	0	0	0	1	1	1	1	27	Mwanamke	Ndoa ya Mke mmoja		4													0											2
Choo cha shimo kilichoboreshwa	4	1	1	1	0	1	0					0	0	1	1	1	1	0	1	27	Mwanamke	Sijaoa/ Sijaolewa		9	Zaidi ya mwaka mmoja	Zaidi ya kaya tano	Chini ya watu 10	Jirani (Ambao sio ndugu)		5		Haihusiki	Sababu nyingine taja	Wapangaji	Ndiyo	Mara chache	0											7	Maradhi
Choo cha VIP/Choo chenye bomba la kutolea hewa	5	1	1	1	0	1	0					0	0	1	1	1	1	1	1	35	Mwanamke	Ndoa ya Mke mmoja		2													0											2 3
Choo cha asili	1	0	0	0	0	0	0					0	0	0	1	1	1	0	0	35	Mwanamke	Tumeachana		4	Miezi sita	Pungufu ya kaya tano	Chini ya watu 10	Jirani (Ambao sio ndugu)		6	Nipo katika ujenzi	Ndiyo	Kimebomoka		Ndiyo	Mara nyingi	0											2
Choo cha asili	1	0	0	0	0	0	0					0	0	0	0	0	1	0	0	27	Mwanaume	Ndoa ya Mke mmoja		3	Mwaka mmoja	Pungufu ya kaya tano	Chini ya watu 10	Jirani (Ambao sio ndugu)		5		0			Ndiyo	Mara nyingi	0											1	Magonjwa
Choo cha shimo kilichoboreshwa	4	1	1	1	1	1	0					0	0	1	1	1	1	1	1	52	Mwanamke	Ndoa ya Mke mmoja		7													0											2
Choo cha shimo kilichoboreshwa	4	1	1	1	1	1	0					0	0	1	1	1	1	1	1	31	Mwanaume	Ndoa ya Mke mmoja		3													0											2 3
Choo cha shimo kilichoboreshwa	4	1	1	1	0	1	0					0	0	1	0	1	1	0	1	32	Mwanaume	Ndoa ya Mke mmoja		4													0											5
Choo cha shimo kilichoboreshwa	4	1	1	1	1	1	0					0	0	1	1	1	1	1	1	35	Mwanaume	Ndoa ya Mke mmoja		6													0											2
Choo cha shimo kilichoboreshwa	4	1	1	1	1	1	0					0	0	1	1	1	1	1	1	23	Mwanamke	Ndoa ya Mke mmoja		3	Zaidi ya mwaka mmoja	Pungufu ya kaya tano	Chini ya watu 10	Jirani (Ambao sio ndugu)		5					Ndiyo	Mara nyingi	0											2
Choo cha kuvuta au kumwagia maji	3	1	1	1	1	1	1	1	1	1	0	0	0	1	1	1	1	0	1	47	Mwanamke	Ndoa ya Mke mmoja		8													0											2	Magonjwa mengi.
Choo cha VIP/Choo chenye bomba la kutolea hewa	5	1	1	1	1	1	0					0	0	1	1	1	1	1	1	26	Mwanamke	Tumeachana		2	Zaidi ya mwaka mmoja	Zaidi ya kaya tano	Watu 10 hadi 20	Jirani (Ambao sio ndugu)		5		0			Ndiyo	Mara nyingi	0											2
Choo cha kuvuta au kumwagia maji	3	1	1	1	1	1	0					0	0	1	1	1	1	0	1	30	Mwanamke	Ndoa ya Mke mmoja		5													0											2
Choo cha shimo kilichoboreshwa	4	1	1	1	1	1	0					0	0	1	1	1	1	0	1	28	Mwanamke	Ndoa ya Mke mmoja		2													0											2
Choo cha shimo kilichoboreshwa	4	1	1	1	1	1	0					1	0	1	0	1	1	0	1	27	Mwanaume	Ndoa ya Mke mmoja		4	Zaidi ya mwaka mmoja	Zaidi ya kaya tano	Watu 21 hadi 30	Mwingine, elezea	Wapangaji	5		Haihusiki	Sababu nyingine taja	Wapangaji	Ndiyo	Mara nyingi	0											7	Malazi
Choo cha asili	1	0	0	0	0	0	0					0	0	0	1	1	1	1	1	45	Mwanamke	Ndoa ya Mke mmoja		7													0											2
Choo cha shimo kilichoboreshwa	4	1	0	0	0	0	0					0	0	1	1	1	1	1	1	30	Mwanaume	Sijaoa/ Sijaolewa		3													0											2
Choo cha asili	1	0	1	1	1	1	0					0	0	0	0	0	1	0	1	54	Mwanamke	Tumeachana		8	Zaidi ya mwaka mmoja	Pungufu ya kaya tano	Chini ya watu 10	Jirani (Ambao sio ndugu)		5		Ndiyo	Kimejaa		Ndiyo	Mara nyingi	0											2	Magonjwa na kinyaa.
Choo cha kuvuta au kumwagia maji	3	1	1	1	1	1	0					0	0	1	1	1	1	1	1	35	Mwanamke	Ndoa ya Mke mmoja		5	Zaidi ya mwaka mmoja	Pungufu ya kaya tano	Chini ya watu 10	Jirani (Ambao sio ndugu)		6	BADO TUNAJENGA CHETU	0			Ndiyo	Mara chache	0											2
Choo cha kuvuta au kumwagia maji	3	1	1	1	0	0	0					0	0	1	1	1	1	1	1	32	Mwanamke	Ndoa ya Mke mmoja		3													0											7	MAGONJWA
Choo cha shimo kilichoboreshwa	4	1	1	1	1	1	0					0	0	1	1	1	0	0	1	37	Mwanamke	Ndoa ya Mke mmoja		6	Zaidi ya mwaka mmoja	Pungufu ya kaya tano	Chini ya watu 10	Jirani (Ambao sio ndugu)		5		Haihusiki			Ndiyo	Mara nyingi	0											1 2
Choo cha shimo kilichoboreshwa	4	1	1	1	1	1	0					0	0	1	1	1	1	0	1	56	Mwanamke	Mjane/Mgane		16													0											2
Choo cha asili	1	0	0	0	0	0	0					0	0	0	0	1	1	0	0	32	Mwanamke	Mjane/Mgane		11													0							1			Maradhi	6
Choo cha kuvuta au kumwagia maji	3	1	1	1	1	1	0					0	0	1	1	1	0	1	1	33	Mwanamke	Ndoa ya Mke mmoja		3													0											7	MAGONJWA
Choo cha shimo kilichoboreshwa	4	1	0	0	0	0	0					1	1	1	0	0	1	0	0	54	Mwanamke	Ndoa ya Mke mmoja		5													0											3
Choo cha VIP/Choo chenye bomba la kutolea hewa	5	1	1	1	1	1	0					0	0	1	1	1	1	0	1	48	Mwanamke	Ndoa ya Mke mmoja		8													0											2
Choo cha asili	1	0	0	0	0	0	0					0	0	0	0	1	1	1	0	35	Mwanamke	Tunaishi pamoja bila ndoa		3	Zaidi ya mwaka mmoja	Pungufu ya kaya tano	Chini ya watu 10	Jirani (Ambao sio ndugu)		5		0			0		1	4	LABDA UNAKUTA JIRANI HANA CHOO	Wote waliotajwa hapo juu	Choo cha kuchuchumaa	1 4		1 4	MAGONJWA	0	SIO SALAMA KWA SABABU YA MAGONJWA SIO WOTE AMBAO NI WASAFI.
Choo cha kuvuta au kumwagia maji	3	1	1	1	1	1	1	1	0	1	1	0	0	1	1	1	0	0	1	48	Mwanamke	Mjane/Mgane		4													0											2	Maambukizi.
Choo cha asili	1	0	0	0	0	0	0					0	0	0	1	0	1	0	0	32	Mwanamke	Ndoa ya Mke mmoja		13	Zaidi ya mwaka mmoja	Pungufu ya kaya tano	Watu 10 hadi 20	Jirani (Ambao sio ndugu)		5		0			Ndiyo	Mara nyingi	0											2	Magonjwa ya kumbukizana
Choo cha VIP/Choo chenye bomba la kutolea hewa	5	1	1	1	1	1	0					0	0	1	1	1	1	1	1	40	Mwanamke	Ndoa ya Mke mmoja		4	Zaidi ya mwaka mmoja	Pungufu ya kaya tano	Watu 10 hadi 20	Mwingine, elezea	WAPANGAJI	5		Haihusiki			Ndiyo	Mara nyingi	0											1 2
Choo cha VIP/Choo chenye bomba la kutolea hewa	5	1	1	1	1	1	0					0	0	1	1	1	1	1	1	54	Mwanamke	Mjane/Mgane		6													0											2
Choo cha kuvuta au kumwagia maji	3	1	1	1	1	1	0					0	0	1	1	1	1	1	1	50	Mwanamke	Mjane/Mgane		5													0											2 7	MAGONJWA
Choo cha shimo kilichoboreshwa	4	1	1	1	1	1	0					0	0	1	1	1	1	0	1	25	Mwanaume	Sijaoa/ Sijaolewa		1													0											2
Choo cha asili	1	0	0	0	0	0	0					1	1	0	0	1	1	1	1	32	Mwanamke	Ndoa ya Mke mmoja		10													0											6
Choo cha asili	1	0	0	0	0	0	0					0	0	0	1	0	1	0	0	28	Mwanamke	Ndoa ya Mke mmoja		2													0											2 7	Kuna maradhi mengi
Choo cha asili	1	0	1	1	1	1	0					0	0	0	1	1	1	1	1	42	Mwanamke	Ndoa ya Mke mmoja		6	Zaidi ya mwaka mmoja	Zaidi ya kaya tano	Watu 10 hadi 20	Mwingine, elezea	WAPANGAJI	5		Haihusiki			Ndiyo	Mara nyingi	0											3
Choo cha VIP/Choo chenye bomba la kutolea hewa	5	1	1	1	1	0	0					0	0	1	0	1	1	1	0	20	Mwanamke	Sijaoa/ Sijaolewa		7													0											2
Choo cha shimo kilichoboreshwa	4	1	1	0	0	0	0					0	0	1	1	1	4	1	0	30	Mwanamke	Ndoa ya Mke mmoja		5													0											2
Choo cha kuvuta au kumwagia maji	3	1	1	1	1	1	0					0	0	1	1	1	0	1	1	25	Mwanamke	Ndoa ya Mke mmoja		4													0											4
Choo cha shimo kilichoboreshwa	4	1	1	1	0	0	0					0	0	1	1	1	1	0	1	18	Mwanamke	Ndoa ya Mke mmoja		6													0											2
Choo cha shimo kilichoboreshwa	4	1	1	1	1	1	0					0	0	1	1	1	1	1	1	39	Mwanaume	Ndoa ya Mke mmoja		3	Zaidi ya mwaka mmoja	Pungufu ya kaya tano	Chini ya watu 10	Ndugu		6	NYUMBA NI YA FAMILIA	0			Ndiyo	Mara nyingi	0											2 3
Choo cha shimo kilichoboreshwa	4	1	1	1	1	1	0					0	0	1	1	1	1	1	1	26	Mwanamke	Ndoa ya Mke mmoja		6	Mwaka mmoja	Pungufu ya kaya tano	Watu 10 hadi 20	Jirani (Ambao sio ndugu)		5					Ndiyo	Mara nyingi	0											2 3
Choo cha kuvuta au kumwagia maji	3	1	1	1	1	1	0					0	0	1	1	1	1	1	1	25	Mwanamke	Ndoa ya Mke mmoja		4													0											2
Choo cha shimo kilichoboreshwa	4	1	1	1	0	0	0					0	0	1	1	1	1	0	1	28	Mwanamke	Ndoa ya Mke mmoja		3	Zaidi ya mwaka mmoja	Pungufu ya kaya tano	Watu 10 hadi 20	Jirani (Ambao sio ndugu)		5		Haihusiki			Ndiyo	Mara nyingi	0											2 3
Choo cha shimo kilichoboreshwa	4	1	1	1	1	1	0					0	0	1	1	1	0	0	1	30	Mwanamke	Ndoa ya Mke mmoja		19	Zaidi ya mwaka mmoja	Pungufu ya kaya tano	Watu 10 hadi 20	Jirani (Ambao sio ndugu)		5		0			Ndiyo	Mara nyingi	0											2
Choo cha kuvuta au kumwagia maji	3	1	1	1	1	1	1	1	1	1	1	0	0	1	1	1	1	1	1	45	Mwanamke	Tumeachana		5													0											2
Choo cha shimo kilichoboreshwa	4	1	1	1	1	1	0					0	0	1	1	1	1	0	1	41	Mwanamke	Ndoa ya Mke mmoja		6													0											2
Choo cha asili	1	0	0	0	0	0	0					1	0	0	0	0	1	0	0	42	Mwanamke	Mjane/Mgane		4													0											1 2 3
Choo cha shimo kilichoboreshwa	4	1	1	1	1	1	0					0	0	1	1	1	1	0	1	29	Mwanamke	Ndoa ya Mke mmoja		7													0											2
Choo cha asili	1	0	0	0	0	0	0					0	0	0	0	1	1	0	1	38	Mwanaume	Ndoa ya Mke mmoja		4													0											2
Choo cha asili	1	0	1	1	0	0	0					0	0	0	0	0	MAONI	0	1	40	Mwanamke	Ndoa ya Mke mmoja		8													1	4	Uwezo mdogo	Ndugu	Choo cha kukaa	1		4		0	Magonjwa
Choo cha shimo kilichoboreshwa	4	1	1	1	1	1	0					0	0	1	1	1	1	0	1	33	Mwanamke	Ndoa ya Mke mmoja		5	Zaidi ya mwaka mmoja	Pungufu ya kaya tano	Watu 10 hadi 20	Ndugu		1 4		0			Ndiyo	Mara nyingi	0											2
Choo cha shimo kilichoboreshwa	4	1	1	1	1	1	0					0	0	1	1	1	1	0	1	28	Mwanaume	Ndoa ya Mke mmoja		8													0											2
Choo cha asili	1	0	0	0	0	0	0					0	0	0	1	1	1	1	0	45	Mwanamke	Mjane/Mgane		5													0											2 3 5
Choo cha kuvuta au kumwagia maji	3	1	1	1	1	1	0					0	0	1	1	1	1	1	1	36	Mwanamke	Ndoa ya Mke mmoja		3													0											2
Choo cha shimo kilichoboreshwa	4	1	1	1	1	1	0					0	0	1	1	1	1	0	1	46	Mwanamke	Mjane/Mgane		8													0											6
Choo cha shimo kilichoboreshwa	4	1	1	1	0	0	0					0	0	1	1	1	1	0	0	32	Mwanaume	Ndoa ya Mke mmoja		9	Zaidi ya mwaka mmoja												0											2
Choo cha kuvuta au kumwagia maji	3	1	1	1	1	1	0					0	0	1	1	1	1	0	1	40	Mwanamke	Ndoa ya Mke mmoja		10	Zaidi ya mwaka mmoja	Pungufu ya kaya tano	Watu 10 hadi 20	Jirani (Ambao sio ndugu)	Wapangaji wenzangu.	5		0			Ndiyo	Mara nyingi	0											1 2	Magonjwa
Choo cha shimo kilichoboreshwa	4	1	1	1	1	1	0					0	0	1	1	1	1	1	1	29	Mwanamke	Tumeachana		6													0											2
Choo cha asili	1	0	0	0	0	0	0					0	0	0	0	0	4	0	0	22	Mwanamke	Ndoa ya wake wengi		3		Pungufu ya kaya tano	Chini ya watu 10	Ndugu		6	Sijuui						1	4	Ni mpangaji	Wote waliotajwa hapo juu	Choo cha kuchuchumaa	4		3		0	Maradhi
Choo cha kuvuta au kumwagia maji	3	1	1	1	1	1	1	1	1	1	0	0	0	1	1	1	1	0	1	42	Mwanamke	Ndoa ya Mke mmoja		5													0											2
Choo cha kuvuta au kumwagia maji	3	1	1	1	1	1	0					0	0	1	1	1	0	1	1	25	Mwanamke	Ndoa ya Mke mmoja		6													0											2
Choo cha asili	1	0	0	0	0	0	0					0	0	0	0	1	1	1	1	38	Mwanamke	Ndoa ya Mke mmoja		3													0											2
Choo cha asili	1	0	0	0	0	0	0					0	0	0	1	1	1	1	1	28	Mwanamke	Ndoa ya Mke mmoja		10	Zaidi ya mwaka mmoja	Pungufu ya kaya tano	Watu 10 hadi 20	Ndugu		1		Haihusiki			Ndiyo	Mara nyingi	0											1 2
Choo cha asili	1	0	0	0	0	0	0					0	0	0	1	1	1	1	0	31	Mwanaume	Ndoa ya Mke mmoja		6													0											2 3
Choo cha kuvuta au kumwagia maji	3	1	1	1	1	1	0					0	0	1	1	1	0	1	1	37	Mwanamke	Ndoa ya Mke mmoja		3													0											7	MAGONJWA
Choo cha shimo kilichoboreshwa	4	1	1	1	0	1	0					0	0	1	0	1	1	0	1	37	Mwanaume	Ndoa ya Mke mmoja		4													0											7	Maradhi
Choo cha VIP/Choo chenye bomba la kutolea hewa	5	1	1	1	1	1	0					0	0	1	1	1	1	1	1	32	Mwanamke	Sijaoa/ Sijaolewa		5													0											2
Choo cha asili	1	0	0	0	0	1	0					0	0	0	0	1	1	1	1	39	Mwanamke	Ndoa ya Mke mmoja		4													0											2
Choo cha shimo kilichoboreshwa	4	1	0	0	0	0	0					0	0	1	1	1	1	1	1	50	Mwanamke	Ndoa ya Mke mmoja		4	Zaidi ya mwaka mmoja	Pungufu ya kaya tano	Watu 10 hadi 20	Jirani (Ambao sio ndugu)		5		Haihusiki			Ndiyo	Mara nyingi	0											2
Choo cha VIP/Choo chenye bomba la kutolea hewa	5	1	1	1	1	1	1	1	0	1	1	0	0	1	1	1	1	1	1	36	Mwanamke	Ndoa ya Mke mmoja		7													0											2
Choo cha asili	1	0	0	0	0	0	0					0	0	0	1	1	1	1	0	23	Mwanamke	Ndoa ya Mke mmoja		3													0											2
Choo cha kuvuta au kumwagia maji	3	1	1	1	1	1	1	1	1	1	1	0	0	1	1	1	0	1	1	70	Mwanamke	Ndoa ya Mke mmoja		6													0											2
Choo cha shimo kilichoboreshwa	4	1	1	1	1	1	0					1	1	1	0	0	1	0	0	29	Mwanamke	Ndoa ya Mke mmoja		11	Zaidi ya mwaka mmoja	Pungufu ya kaya tano	Watu 10 hadi 20	Jirani (Ambao sio ndugu)		5		0			Ndiyo	Mara chache	1	3		Ndugu	Choo cha kuchuchumaa	3		1		0
Choo cha asili	1	0	1	1	0	1	0					0	0	0	0	1	1	1	1	29	Mwanamke	Ndoa ya Mke mmoja		4													0											2
Choo cha shimo kilichoboreshwa	4	1	1	1	1	1	0					0	0	1	1	1	1	1	1	32	Mwanaume	Ndoa ya Mke mmoja		6													0											2
Choo cha shimo kilichoboreshwa	4	1	1	1	0	0	0					0	0	1	1	1	1	0	0	32	Mwanaume	Sijaoa/ Sijaolewa		3													0											2
Choo cha kuvuta au kumwagia maji	3	1	1	1	1	1	1	0	1	0	0	0	0	1	0	1	0	0	1	56	Mwanaume	Ndoa ya Mke mmoja		9													0											7	Magonjwa
Choo cha VIP/Choo chenye bomba la kutolea hewa	5	1	1	1	1	1	1	1	1	1	0	0	0	1	1	1	1	0	1	36	Mwanaume	Ndoa ya Mke mmoja		7													0											6
Choo cha kuvuta au kumwagia maji	3	1	1	1	0	0	0					0	0	1	1	1	1	1	1	24	Mwanamke	Sijaoa/ Sijaolewa		3													0											7	MAGONJWA
Choo cha asili	1	0	0	0	0	0	0					0	0	0	1	0	1	0	1	42	Mwanamke	Ndoa ya Mke mmoja		6													0											2 3
Choo cha asili	1	0	0	0	0	0	0					0	0	0	0	1	1	1	1	53	Mwanaume	Ndoa ya Mke mmoja		3													0											7	MAGONJWA MENGI.
Choo cha kuvuta au kumwagia maji	3	1	1	1	1	1	1	1	1	1	1	0	0	1	1	1	1	1	1	23	Mwanamke	Ndoa ya Mke mmoja		6													0											2
Choo cha asili	1	0	1	1	1	0	0					0	0	0	0	1	1	0	0	48	Mwanamke	Ndoa ya Mke mmoja		7													0											7	Maradhi
Choo cha shimo kilichoboreshwa	4	1	1	1	1	1	0					0	0	1	1	1	1	0	1	41	Mwanaume	Ndoa ya Mke mmoja		8													0											2
Choo cha kuvuta au kumwagia maji	3	1	1	1	1	1	0					0	0	1	1	1	1	1	1	29	Mwanamke	Ndoa ya Mke mmoja		4													0											2
Choo cha shimo kilichoboreshwa	4	1	0	0	0	0	0					0	0	1	1	1	1	1	1	37	Mwanamke	Tumeachana		14	Zaidi ya mwaka mmoja	Pungufu ya kaya tano	Watu 10 hadi 20	Jirani (Ambao sio ndugu)		5					Ndiyo	Mara nyingi	0											2
Choo cha asili	1	0	0	0	0	0	0					0	0	0	0	1	1	0	0	36	Mwanaume	Ndoa ya Mke mmoja		4													0											2
Choo cha shimo kilichoboreshwa	4	1	1	1	1	1	0					0	0	1	1	1	1	1	1	21	Mwanamke	Ndoa ya Mke mmoja		2													0											2 3
Choo cha asili	1	0	0	0	0	0	0					0	0	0	0	1	1	1	1	38	Mwanaume	Ndoa ya Mke mmoja		5	Miezi sita	Pungufu ya kaya tano	Chini ya watu 10	Jirani (Ambao sio ndugu)		4		Ndiyo	Kimebomoka		Ndiyo	Mara chache	0											7	MAGONJWA
Choo cha asili	1	0	1	0	0	0	0					0	0	0	0	0	1	0	0	31	Mwanaume	Sijaoa/ Sijaolewa		4													1	2		Wote waliotajwa hapo juu	Choo cha kukaa	4		1		0	U.t.i
Choo cha asili	1	0	0	1	0	1	0					1	0	0	0	1	1	0	0	34	Mwanaume	Tunaishi pamoja bila ndoa		5													0											2 3 4
Choo cha kuvuta au kumwagia maji	3	1	1	1	1	1	0					0	0	1	1	1	0	1	1	35	Mwanamke	Ndoa ya Mke mmoja		4													0											7	MAGONJWA
Choo cha shimo kilichoboreshwa	4	1	1	1	1	1	0					0	0	1	1	1	1	0	1	30	Mwanamke	Sijaoa/ Sijaolewa		3													0											2 7	Kiafya sio salama
Choo cha shimo kilichoboreshwa	4	1	1	1	0	0	0					0	0	1	1	0	1	0	0	44	Mwanamke	Mjane/Mgane		7													0											2	Magonjwa
Choo cha asili	1	0	0	0	0	0	0					0	0	0	0	1	1	1	1	28	Mwanamke	Ndoa ya Mke mmoja		4													0											7	WENGINE WANATUMIA OVYO CHOO.
Choo cha asili	1	0	1	0	0	0	0					0	0	0	0	0	4	0	1	28	Mwanamke	Ndoa ya Mke mmoja		4			Watu 10 hadi 20		Wapangaji								0											2	Kwa sababu ya afya
Choo cha asili	1	0	1	0	1	1	0					0	0	0	0	1	0	0	1	59	Mwanaume	Ndoa ya Mke mmoja		1													0											2
Choo cha shimo kilichoboreshwa	4	1	1	1	1	1	0					0	0	1	1	1	1	0	1	31	Mwanamke	Ndoa ya Mke mmoja		9	Zaidi ya mwaka mmoja	Pungufu ya kaya tano	Watu 10 hadi 20	Ndugu		1 4		0			Ndiyo	Mara nyingi	0											2 3
Choo cha shimo kilichoboreshwa	4	1	1	1	1	1	0					0	0	1	1	1	1	1	1	34	Mwanamke	Ndoa ya Mke mmoja		6													0											2 3
Choo cha shimo kilichoboreshwa	4	1	0	0	1	1	0					0	0	1	1	1	1	1	1	39	Mwanamke	Ndoa ya Mke mmoja		5													0											2
Choo cha shimo kilichoboreshwa	4	1	1	1	1	1	0					0	0	1	1	1	1	0	1	35	Mwanamke	Ndoa ya Mke mmoja		7													0											2
Choo cha shimo kilichoboreshwa	4	1	1	1	1	1	0					0	0	1	1	1	1	0	1	37	Mwanamke	Ndoa ya Mke mmoja		8													0											2
Choo cha shimo kilichoboreshwa	4	1	1	1	0	1	0					0	0	1	0	1	1	0	1	50	Mwanamke	Mjane/Mgane		4													0											7	Haipendezi
Choo cha kuvuta au kumwagia maji	3	1	1	1	1	1	1	1	1	1	1	0	0	1	1	1	1	1	1	49	Mwanaume	Ndoa ya Mke mmoja		8													0											2
Choo cha shimo kilichoboreshwa	4	1	0	1	0	0	0					0	0	1	1	1	1	1	1	33	Mwanamke	Ndoa ya Mke mmoja		5													0											7	WATANI HARIBIA MAZINGIRA
Choo cha asili	1	0	0	0	0	0	0					0	0	0	0	1	1	0	1	45	Mwanaume	Ndoa ya Mke mmoja		10													0											2
Choo cha shimo kilichoboreshwa	4	1	0	0	0	0	0					0	0	1	0	0	1	0	1	29	Mwanamke	Ndoa ya Mke mmoja		5													0											2
Choo cha asili	1	0	0	0	0	0	0					0	0	0	0	1	1	0	1	29	Mwanamke	Tunaishi pamoja bila ndoa		5													0											7	MAGONJWA MENGI.
Choo cha asili	1	0	1	0	0	1	0					0	0	0	1	1	1	0	1	35	Mwanamke	Ndoa ya Mke mmoja		4													0											2 7	Magonjwa
Choo cha shimo kilichoboreshwa	4	1	0	0	0	0	0					0	0	1	1	0	1	1	0	55	Mwanamke	Mjane/Mgane		3													0											2 3
Choo cha shimo kilichoboreshwa	4	1	1	1	0	0	0					0	0	1	1	1	1	0	0	45	Mwanamke	Mjane/Mgane		12	Zaidi ya mwaka mmoja	Pungufu ya kaya tano	Chini ya watu 10	Jirani (Ambao sio ndugu)		5		0			Ndiyo	Mara nyingi	0											2
Choo cha asili	1	0	0	0	0	0	0					0	0	0	0	1	1	0	1	76	Mwanaume	Ndoa ya Mke mmoja	Elimu ya watu wazima	10													0											2 5
Choo cha VIP/Choo chenye bomba la kutolea hewa	5	1	1	1	1	1	0					0	0	1	1	1	1	1	1	56	Mwanamke	Mjane/Mgane		7													0											2
Choo cha shimo kilichoboreshwa	4	1	0	0	0	0	0					0	0	1	1	1	1	1	1	62	Mwanamke	Ndoa ya Mke mmoja		5	Miezi sita	Pungufu ya kaya tano	Watu 10 hadi 20	Jirani (Ambao sio ndugu)		6	CHOO KILIBOMOKA	Ndiyo	Kimebomoka		0		0											2
Choo cha shimo kilichoboreshwa	4	1	1	1	1	1	0					0	0	1	1	1	1	0	1	42	Mwanamke	Mjane/Mgane		10													0											2
Choo cha asili	1	0	0	0	0	0	0					0	0	0	0	1	1	0	1	65	Mwanamke	Mjane/Mgane		5													0											6
Choo cha shimo kilichoboreshwa	4	1	1	1	0	0	0					0	0	1	1	1	1	0	1	19	Mwanaume	Sijaoa/ Sijaolewa		8													0											1 2
Choo cha asili	1	0	1	0	1	1	0					1	0	0	0	1	1	0	1	52	Mwanamke	Ndoa ya Mke mmoja		7													0											5
Choo cha shimo kilichoboreshwa	4	1	1	1	1	1	0					0	0	1	1	1	1	0	1	48	Mwanamke	Mjane/Mgane		2													0											7	Sio sheria
Choo cha asili	1	0	0	0	0	0	0					0	0	0	0	1	1	0	1	32	Mwanamke	Ndoa ya Mke mmoja		10													0											1 2
Choo cha shimo kilichoboreshwa	4	1	1	1	1	0	0					0	0	1	1	1	1	0	1	15	Mwanaume	Sijaoa/ Sijaolewa		5													0											7	Kila mtu anachakwake
Choo cha VIP/Choo chenye bomba la kutolea hewa	5	1	1	1	1	1	0					1	0	1	0	1	1	0	1	45	Mwanamke	Ndoa ya Mke mmoja		3													0											2
Choo cha shimo kilichoboreshwa	4	1	0	1	0	0	0					0	0	1	1	1	1	0	0	27	Mwanamke	Ndoa ya Mke mmoja		3													0											7	Kila mtu ana choo chake
Choo cha asili	1	0	0	0	0	0	0					0	0	0	0	0	1	0	0	37	Mwanaume	Sijaoa/ Sijaolewa		2	Zaidi ya mwaka mmoja	Pungufu ya kaya tano	Chini ya watu 10	Jirani (Ambao sio ndugu)		5		0			Ndiyo	Mara chache	0											2
Choo cha shimo kilichoboreshwa	4	1	0	1	0	0	0					0	0	1	1	1	1	0	0	45	Mwanaume	Ndoa ya Mke mmoja		5													0											2 5
Choo cha asili	1	0	0	0	0	0	0					0	0	0	0	1	1	1	1	38	Mwanamke	Tumeachana		1													0											2
Choo cha shimo kilichoboreshwa	4	1	1	1	1	0	0					0	0	1	1	1	1	0	0	37	Mwanamke	Ndoa ya Mke mmoja		7													0											7	Kuchangia kuna madhara,pia sio ustaarabu
Choo cha shimo kilichoboreshwa	4	1	1	1	1	1	0					0	0	1	1	1	0	1	1	37	Mwanamke	Tumeachana		6	Zaidi ya mwaka mmoja	Pungufu ya kaya tano	Watu 10 hadi 20	Jirani (Ambao sio ndugu)		5					Ndiyo	Mara nyingi	0											2 3
Choo cha asili	1	0	0	0	0	0	0					0	0	0	0	0	1	0	0	35	Mwanaume	Sijaoa/ Sijaolewa		5													0											2
Choo cha shimo kilichoboreshwa	4	1	1	1	1	1	1	1	1	1	0	0	0	1	0	1	1	0	1	70	Mwanamke	Mjane/Mgane		5													0											6
Choo cha shimo kilichoboreshwa	4	1	1	1	0	1	0					0	0	1	1	1	1	0	1	32	Mwanamke	Ndoa ya Mke mmoja		6													0											7	Afya
Choo cha shimo kilichoboreshwa	4	1	0	0	0	0	0					0	0	1	1	0	1	1	1	42	Mwanaume	Ndoa ya Mke mmoja		6													0											2 3
Choo cha asili	1	0	0	1	0	0	0					0	0	0	0	1	1	1	1	79	Mwanamke	Ndoa ya Mke mmoja		2													0											2
Choo cha asili	1	0	0	0	0	0	0					0	0	0	1	1	1	1	0	62	Mwanamke	Mjane/Mgane		6													0											2
Choo cha shimo kilichoboreshwa	4	1	1	1	1	1	0					0	0	1	1	1	1	0	1	40	Mwanamke	Ndoa ya Mke mmoja		6													0											2
Choo cha asili	1	0	0	0	0	1	0					0	0	0	0	1	1	0	1	36	Mwanamke	Mjane/Mgane		6													0											2 7	MARADHI
Choo cha shimo kilichoboreshwa	4	1	1	1	1	1	0					0	0	1	1	1	1	0	1	34	Mwanamke	Ndoa ya Mke mmoja		10													0											2
Choo cha asili	1	0	0	0	0	0	0					1	0	0	0	1	1	0	1	40	Mwanamke	Ndoa ya Mke mmoja		5													0											2 3
Choo cha asili	1	0	0	0	1	0	0					0	0	0	0	1	1	0	1	29	Mwanamke	Ndoa ya wake wengi		2													0											2 7	SipendivVurugu
Choo cha VIP/Choo chenye bomba la kutolea hewa	5	1	1	1	1	1	1	0	1	0	0	0	0	1	1	1	1	0	1	33	Mwanaume	Ndoa ya Mke mmoja		4													0											2 7	Maradhi
Choo cha asili	1	0	0	0	0	0	0					0	0	0	0	0	1	0	0	40	Mwanamke	Mjane/Mgane		3	Mwaka mmoja	Pungufu ya kaya tano	Chini ya watu 10	Jirani (Ambao sio ndugu)		6	Hana jirani choo	Ndiyo	Kimebomoka		0		1	2		Ndugu	Choo cha kuchuchumaa	1		1		0	Maambukiz
Choo cha shimo kilichoboreshwa	4	1	0	0	0	0	0					0	0	1	1	1	1	1	1	35	Mwanaume	Ndoa ya Mke mmoja		4													0											2	KUEPUKANA NA MAGONJWA YA KUAMBUKIZANA
Choo cha shimo kilichoboreshwa	4	1	1	1	1	1	0					0	0	1	1	1	1	0	1	35	Mwanamke	Tumeachana		4													0											7	Kila mtu achimbe chake
Choo cha asili	1	0	0	0	0	0	0					1	0	0	0	1	1	0	0	30	Mwanaume	Ndoa ya Mke mmoja		4													0											7	Maradhi
Choo cha asili	1	0	1	1	1	1	0					0	0	0	1	1	1	0	1	42	Mwanamke	Ndoa ya wake wengi		6													0											2
Choo cha asili	1	0	0	0	0	0	0					0	0	0	1	1	1	1	0	48	Mwanaume	Ndoa ya Mke mmoja		5													0											2 3
Choo cha shimo kilichoboreshwa	4	1	1	1	1	1	0					0	0	1	1	1	1	0	1	32	Mwanamke	Ndoa ya Mke mmoja		6													0											2
Choo cha shimo kilichoboreshwa	4	1	1	1	1	1	0					0	0	1	1	1	1	1	1	22	Mwanamke	Ndoa ya Mke mmoja		7	Zaidi ya mwaka mmoja	Pungufu ya kaya tano	Watu 10 hadi 20	Jirani (Ambao sio ndugu)		5		0			Ndiyo	Mara nyingi	0											2
Choo cha shimo kilichoboreshwa	4	1	1	1	1	1	0					0	0	1	1	0	1	0	1	61	Mwanaume	Ndoa ya Mke mmoja		6													0											2
Choo cha shimo kilichoboreshwa	4	1	1	1	0	1	0					0	0	1	1	0	1	0	1	44	Mwanamke	Tunaishi pamoja bila ndoa		4													0											2	Magonjwa
Choo cha shimo kilichoboreshwa	4	1	1	1	1	1	0					0	0	1	1	1	1	0	1	19	Mwanaume	Sijaoa/ Sijaolewa		4													0											2
Choo cha shimo kilichoboreshwa	4	1	1	1	1	1	0					0	0	1	1	1	1	1	1	28	Mwanamke	Ndoa ya Mke mmoja		7													0											2
Choo cha asili	1	0	0	0	0	0	0					0	0	0	0	1	1	1	1	70	Mwanamke	Mjane/Mgane		7													0											7	SIPENDI KWA SABABU KILA MTU ANATAKIWA KUA NA CHAKE.
Choo cha shimo kilichoboreshwa	4	1	1	1	1	0	0					0	0	1	1	1	1	0	0	38	Mwanamke	Ndoa ya Mke mmoja		13	Zaidi ya mwaka mmoja	Zaidi ya kaya tano	Watu 10 hadi 20	Mwingine, elezea	wapangaji	5		Haihusiki			Ndiyo	Mara nyingi	0											1 2 3
Choo cha asili	1	0	0	0	0	0	0					0	0	0	0	0	1	0	0	36	Mwanamke	Ndoa ya Mke mmoja		6													0											2
Choo cha shimo kilichoboreshwa	4	1	1	1	1	1	1	1	1	1	1	0	0	1	1	1	1	0	1	26	Mwanaume	Sijaoa/ Sijaolewa		5	Zaidi ya mwaka mmoja	Zaidi ya kaya tano	Watu 10 hadi 20	Mwingine, elezea	wapangaji	5		Haihusiki			Ndiyo	Mara nyingi	0											2
Choo cha asili	1	0	0	0	0	0	0					0	0	0	1	1	1	0	0	51	Mwanaume	Ndoa ya Mke mmoja		7													0											7	Inaninyima uhuru nikichangia na jirani
Choo cha asili	1	0	1	1	0	1	0					0	0	0	1	1	1	0	1	55	Mwanaume	Ndoa ya Mke mmoja		3													0											7	Nipo mbali na wengine,kila mtu anachakwakwe
Choo cha asili	1	0	0	0	0	0	0					0	0	0	0	1	1	0	1	58	Mwanamke	Ndoa ya Mke mmoja		17													0											2 7	Usumbufu
Choo cha asili	1	0	0	0	0	0	0					0	0	0	1	1	1	0	0	35	Mwanamke	Ndoa ya Mke mmoja		8													0											6
Choo cha asili	1	0	0	0	0	0	0					0	0	0	1	1	1	0	0	30	Mwanamke	Tumeachana		2													0											7	Sio vizuri kiafya kuchangia choo na watu nje ya familia yangu
Choo cha kuvuta au kumwagia maji	3	1	1	1	1	1	0					0	0	1	1	1	1	0	1	52	Mwanamke	Ndoa ya Mke mmoja		7													0											2	Magonjwa
Choo cha VIP/Choo chenye bomba la kutolea hewa	5	1	1	1	1	1	0					0	0	1	0	1	1	0	1	48	Mwanaume	Ndoa ya wake wengi		8													0											2
Choo cha shimo kilichoboreshwa	4	1	1	1	0	1	0					0	0	1	0	1	1	0	1	30	Mwanamke	Sijaoa/ Sijaolewa		6													0											1 2
Choo cha asili	1	0	0	0	0	0	0					0	0	0	1	1	1	1	0	36	Mwanamke	Tumeachana		3													0											2
Choo cha shimo kilichoboreshwa	4	1	1	1	1	1	0					0	0	1	1	0	1	0	1	30	Mwanamke	Tunaishi pamoja bila ndoa		10	Zaidi ya mwaka mmoja	Pungufu ya kaya tano	Watu 10 hadi 20	Jirani (Ambao sio ndugu)		5		0			Ndiyo	Mara nyingi	0											2	Magonjwa
Choo cha asili	1	0	1	1	0	0	0					0	0	0	0	1	1	0	1	30	Mwanamke	Ndoa ya Mke mmoja		7													0											2 7	Matumizi mabaya ya choo
Choo cha shimo kilichoboreshwa	4	1	0	1	0	0	0					0	0	1	1	1	1	1	1	53	Mwanamke	Mjane/Mgane		6													0											2
Choo cha asili	1	0	0	0	0	0	0					0	0	0	0	1	1	0	1	45	Mwanamke	Ndoa ya Mke mmoja		6													0											2
Choo cha shimo kilichoboreshwa	4	1	1	1	1	1	0					0	0	1	1	1	1	0	1	45	Mwanaume	Ndoa ya Mke mmoja		6													0											2	Maradhi
Choo cha asili	1	0	0	0	0	0	0					0	0	0	1	0	1	0	0	29	Mwanaume	Tunaishi pamoja bila ndoa		5													0											2	Magonjwa
Choo cha asili	1	0	0	0	0	1	0					0	0	0	0	1	1	0	1	42	Mwanamke	Sijaoa/ Sijaolewa		4													0											1 2
Choo cha shimo kilichoboreshwa	4	1	1	1	0	0	0					0	0	1	1	1	1	1	1	33	Mwanamke	Ndoa ya Mke mmoja		4													0											2
Choo cha shimo kilichoboreshwa	4	1	0	0	0	0	0					0	0	1	1	1	1	1	1	60	Mwanamke	Mjane/Mgane		3													0											2
Choo cha kuvuta au kumwagia maji	3	1	1	1	1	1	1	1	1	1	1	0	0	1	1	1	1	0	1	64	Mwanaume	Ndoa ya Mke mmoja		8													0											2 7	Maradhi
Choo cha asili	1	0	0	0	0	0	0					0	0	0	0	1	1	0	0	49	Mwanamke	Mjane/Mgane		5													0											2 3
Choo cha shimo kilichoboreshwa	4	1	1	1	1	1	0					0	0	1	1	1	1	0	1	43	Mwanamke	Ndoa ya Mke mmoja		6													0											2
Choo cha shimo kilichoboreshwa	4	1	1	1	1	1	0					0	0	1	1	1	1	0	1	53	Mwanamke	Ndoa ya Mke mmoja		3													0											2
Choo cha shimo kilichoboreshwa	4	1	1	1	1	1	0					0	0	1	1	1	1	1	1	34	Mwanamke	Ndoa ya Mke mmoja		7													0											7	MAGONJWA
Choo cha shimo kilichoboreshwa	4	1	0	0	0	0	0					0	0	1	1	1	1	1	1	23	Mwanamke	Ndoa ya Mke mmoja		5													0											2
Choo cha asili	1	0	0	0	0	0	0					0	0	0	0	1	1	1	1	78	Mwanaume	Ndoa ya Mke mmoja		4	Miezi sita	Pungufu ya kaya tano	Chini ya watu 10	Jirani (Ambao sio ndugu)		6	CHOO CHAKE KIMEBOMOKA	Ndiyo	Kimebomoka		Ndiyo	Mara nyingi	0											2
Choo cha kuvuta au kumwagia maji	3	1	1	1	1	1	0					0	0	1	0	1	1	0	1	67	Mwanaume	Ndoa ya Mke mmoja		3													0											7	MAGONJWA.
Choo cha shimo kilichoboreshwa	4	1	1	1	1	1	0					1	0	1	0	1	1	1	1	59	Mwanamke	Ndoa ya Mke mmoja		9													0											2
Choo cha asili	1	0	1	1	0	1	0					1	0	0	0	1	1	0	1	61	Mwanaume	Mjane/Mgane		5													0											2
Choo cha shimo kilichoboreshwa	4	1	1	1	0	0	0					0	0	1	1	1	1	0	0	30	Mwanaume	Ndoa ya Mke mmoja		5													0											7	Sipendi kuchangia
Choo cha asili	1	0	0	0	0	0	0					0	0	0	0	0	1	0	0	63	Mwanamke	Tunaishi pamoja bila ndoa		8													0											2	Magonjwa
Choo cha asili	1	0	0	0	0	0	0					0	0	0	1	1	1	0	0	22	Mwanamke	Ndoa ya Mke mmoja		3													0											7	Usafi hauwezi kuzingatiwa
Choo cha asili	1	0	0	0	0	0	0					0	0	0	1	1	1	0	1	40	Mwanamke	Sijaoa/ Sijaolewa		7													0											1 2
Choo cha kuvuta au kumwagia maji	3	1	1	1	1	1	0					0	0	1	1	1	1	1	1	60	Mwanamke	Mjane/Mgane		3													0											7	MAGONJWA
Choo cha asili	1	0	1	0	0	0	0					0	0	0	0	1	1	0	1	73	Mwanaume	Ndoa ya Mke mmoja		6													0											1 2
Choo cha asili	1	0	0	0	0	0	0					0	0	0	0	1	1	0	1	30	Mwanamke	Ndoa ya Mke mmoja		5													0											1 2
Choo cha asili	1	0	0	0	0	0	0					0	0	0	1	1	1	0	0	39	Mwanaume	Ndoa ya Mke mmoja		6													0											7	Kila mtu anacho
Choo cha shimo kilichoboreshwa	4	1	1	1	1	1	0					0	0	1	1	1	1	0	0	41	Mwanaume	Ndoa ya Mke mmoja		6													0											2
Choo cha shimo kilichoboreshwa	4	1	1	1	1	1	0					0	0	1	1	1	1	0	1	23	Mwanamke	Ndoa ya Mke mmoja		6													0											2
Choo cha shimo kilichoboreshwa	4	1	0	1	0	0	0					0	0	1	0	1	1	0	1	77	Mwanamke	Mjane/Mgane		2													0											2
Choo cha asili	1	0	0	0	0	0	0					0	0	0	1	1	1	1	1	54	Mwanamke	Mjane/Mgane		6													0											2 3
Choo cha asili	1	0	1	0	0	1	0					1	0	0	0	1	1	0	1	39	Mwanamke	Ndoa ya Mke mmoja		7													0											2
Choo cha shimo kilichoboreshwa	4	1	1	1	0	0	0					0	0	1	1	1	1	0	1	54	Mwanaume	Ndoa ya Mke mmoja		9													0											1 2 3
Choo cha shimo kilichoboreshwa	4	1	1	1	0	1	0					0	0	1	1	1	1	0	0	25	Mwanamke	Ndoa ya Mke mmoja		5													0											6
Choo cha shimo kilichoboreshwa	4	1	1	1	1	1	0					0	0	1	1	1	1	0	1	45	Mwanamke	Ndoa ya wake wengi		8													0											2
Choo cha asili	1	0	0	0	0	0	0					0	0	0	0	1	1	0	0	53	Mwanaume	Ndoa ya wake wengi		12													0											2
Choo cha shimo kilichoboreshwa	4	1	1	1	0	1	0					0	0	1	1	1	1	0	1	32	Mwanaume	Ndoa ya Mke mmoja		4													0											2
Choo cha shimo kilichoboreshwa	4	1	1	1	0	1	0					1	0	1	0	1	1	0	1	25	Mwanamke	Tumeachana		13													0											6
Choo cha asili	1	0	0	0	0	0	0					0	1	0	0	1	1	0	0	58	Mwanamke	Ndoa ya Mke mmoja		6													0											6
Choo cha asili	1	0	0	0	0	0	0					0	0	0	0	1	1	0	0	28	Mwanaume	Ndoa ya Mke mmoja		12													0											2
Choo cha VIP/Choo chenye bomba la kutolea hewa	5	1	1	1	1	0	0					0	0	1	1	1	1	0	1	28	Mwanamke	Tunaishi pamoja bila ndoa		3													0											2
Choo cha shimo kilichoboreshwa	4	1	1	1	0	0	0					0	0	1	1	1	1	0	0	35	Mwanaume	Ndoa ya Mke mmoja		5													0											2
Choo cha asili	1	0	0	0	0	0	0					0	0	0	1	1	1	0	0	42	Mwanamke	Ndoa ya Mke mmoja		6													0											2
Choo cha shimo kilichoboreshwa	4	1	1	1	1	1	1	0	1	0	0	0	0	1	0	1	1	0	1	66	Mwanaume	Ndoa ya wake wengi		5													0											7	Maradhi
Choo cha shimo kilichoboreshwa	4	1	1	1	1	1	0					0	0	1	1	1	1	0	1	31	Mwanaume	Ndoa ya Mke mmoja		3													0							4	Nimezoea hiyo		Maradhi	2 7	Maradhi
Choo cha kuvuta au kumwagia maji	3	1	1	1	1	1	0					0	0	1	1	1	1	0	1	52	Mwanamke	Ndoa ya Mke mmoja		4													1	4	Kumzuia asijisaidie porini	Jirani	Choo cha kuchuchumaa	1		1		0	Ni rahisi kuambukizwa maradhi
Choo cha shimo kilichoboreshwa	4	1	1	1	1	0	0					0	0	1	1	1	1	0	1	55	Mwanaume	Ndoa ya Mke mmoja		6													0											2 4
Choo cha asili	1	0	0	0	0	0	0					0	0	0	1	1	1	0	0	64	Mwanaume	Ndoa ya Mke mmoja		6													0											7	Kila mtu awe na chake magonjwa mengi siku hizi
Choo cha VIP/Choo chenye bomba la kutolea hewa	5	1	1	1	1	1	0					0	0	1	1	1	1	0	0	61	Mwanaume	Mjane/Mgane		8													0											2
Choo cha VIP/Choo chenye bomba la kutolea hewa	5	1	1	1	1	0	0					0	0	1	1	1	1	1	1	52	Mwanamke	Ndoa ya Mke mmoja		7													0											2
Choo cha shimo kilichoboreshwa	4	1	1	1	0	1	0					0	0	1	1	1	1	0	1	26	Mwanamke	Ndoa ya Mke mmoja		5													0											2
Choo cha asili	1	0	0	0	0	0	0					0	0	0	1	1	1	0	0	26	Mwanamke	Tunaishi pamoja bila ndoa		5													0											2 7	Kila mtu anacho cha kwake
Choo cha shimo kilichoboreshwa	4	1	1	1	1	1	0					0	0	1	1	1	1	0	1	32	Mwanamke	Ndoa ya Mke mmoja		9													0											2
Choo cha asili	1	0	0	0	0	0	0					1	0	0	0	1	1	0	1	46	Mwanaume	Ndoa ya Mke mmoja		5													0											2 5
Choo cha asili	1	0	1	0	0	1	0					0	0	0	0	1	1	0	1	32	Mwanamke	Ndoa ya Mke mmoja		5													0											2
Choo cha VIP/Choo chenye bomba la kutolea hewa	5	1	1	1	1	1	0					0	0	1	1	1	1	0	1	30	Mwanamke	Ndoa ya Mke mmoja		6													0											2
Choo cha asili	1	0	0	0	0	0	0					0	0	0	1	1	1	1	0	26	Mwanamke	Ndoa ya Mke mmoja		4													0											2
Choo cha asili	1	0	1	1	1	1	0					0	0	0	0	1	1	0	1	31	Mwanamke	Ndoa ya Mke mmoja		6													0											2 7	Usumbufu
Choo cha asili	1	0	0	0	0	0	0					0	0	0	1	1	1	0	0	35	Mwanamke	Mjane/Mgane		3													0											2
Choo cha asili	1	0	0	0	0	0	0					0	0	0	1	1	1	0	0	36	Mwanaume	Ndoa ya Mke mmoja		5													0											6 7	Sipendi
Choo cha shimo kilichoboreshwa	4	1	1	1	1	1	0					0	0	1	1	1	1	0	1	23	Mwanaume	Ndoa ya Mke mmoja		10													0											7	Usumbufu katika kufanya usafi
Choo cha asili	1	0	0	0	0	0	0					0	0	0	1	1	1	0	0	28	Mwanamke	Ndoa ya Mke mmoja		6													0											2
Choo cha shimo kilichoboreshwa	4	1	1	1	0	0	0					0	0	1	1	1	1	0	0	71	Mwanamke	Mjane/Mgane		12	Zaidi ya mwaka mmoja	Zaidi ya kaya tano	Watu 10 hadi 20	Mwingine, elezea	wapangaji	5		Haihusiki			Ndiyo	Mara nyingi	0											2
Choo cha shimo kilichoboreshwa	4	1	0	0	0	0	0					0	0	1	1	1	1	1	1	52	Mwanaume	Tumeachana		1													0											2 3
Choo cha asili	1	0	0	0	0	0	0					0	0	0	0	1	1	0	1	40	Mwanaume	Ndoa ya Mke mmoja		7													0											2 5
Choo cha shimo kilichoboreshwa	4	1	1	1	1	0	0					0	0	1	1	1	1	0	0	42	Mwanaume	Tunaishi pamoja bila ndoa		5													0											1 2
Choo cha asili	1	0	0	0	0	0	0					0	1	0	0	1	1	0	0	75	Mwanamke	Mjane/Mgane		6													0											5
Choo cha asili	1	0	0	0	0	0	0					0	0	0	0	1	1	0	1	58	Mwanaume	Ndoa ya Mke mmoja		6													0											2 7	Maradhi
Choo cha asili	1	0	0	0	0	0	0					0	0	0	0	1	1	1	1	58	Mwanamke	Ndoa ya Mke mmoja		5													0											2
Choo cha VIP/Choo chenye bomba la kutolea hewa	5	1	1	1	1	1	1	1	0	1	1	0	0	1	1	0	MAONI	0	1	31	Mwanamke	Ndoa ya Mke mmoja		6	Zaidi ya mwaka mmoja	Pungufu ya kaya tano	Watu 10 hadi 20	Ndugu		1 4		0			0		1	1 3		Ndugu	Choo cha kuchuchumaa	1		1		0	hatuoendi sema umaskini
Choo cha asili	1	0	0	0	0	0	0					0	0	0	0	1	1	1	1	50	Mwanaume	Ndoa ya Mke mmoja		7													0											7	KWA SABABU KILA MTU ANA PASWA KUA NA CHOO CHAKE.
Choo cha VIP/Choo chenye bomba la kutolea hewa	5	1	1	1	0	1	0					0	0	1	0	1	1	0	1	48	Mwanaume	Ndoa ya Mke mmoja		14													0											2 5
Choo cha shimo kilichoboreshwa	4	1	1	1	0	0	0					0	0	1	1	1	0	0	0	40	Mwanaume	Ndoa ya Mke mmoja		8	Miezi sita	Pungufu ya kaya tano	Chini ya watu 10	Jirani (Ambao sio ndugu)		6	Choo chake kimebomoka	Ndiyo	Kimebomoka		0		0											2
Choo cha shimo kilichoboreshwa	4	1	1	1	1	1	1	1	1	0	1	0	0	1	1	1	1	0	1	45	Mwanamke	Ndoa ya Mke mmoja		8													0											7	Magonjwa
Choo cha shimo kilichoboreshwa	4	1	1	1	0	0	0					0	0	1	1	1	1	0	1	75	Mwanaume	Ndoa ya Mke mmoja		4													0											2
Choo cha shimo kilichoboreshwa	4	1	1	1	1	1	0					0	0	1	1	1	1	0	1	54	Mwanaume	Ndoa ya Mke mmoja		6													0											2
Choo cha shimo kilichoboreshwa	4	1	1	1	1	1	0					0	0	1	1	0	1	1	1	62	Mwanaume	Ndoa ya Mke mmoja		5													0											6
Choo cha asili	1	0	0	0	0	0	0					0	0	0	0	1	1	0	0	63	Mwanamke	Mjane/Mgane		3	Mwaka mmoja	Pungufu ya kaya tano	Watu 10 hadi 20	Jirani (Ambao sio ndugu)		2		Ndiyo	Kimebomoka		0		0											2	Magonjwa
Choo cha asili	1	0	0	0	0	0	0					1	0	0	0	1	1	0	1	36	Mwanamke	Ndoa ya Mke mmoja		8													0											2 7	Usumbufu kwenye usafi
Choo cha asili	1	0	0	0	0	0	0					0	0	0	0	1	1	0	1	75	Mwanamke	Mjane/Mgane		4													0											2 5
Choo cha asili	1	0	0	0	0	1	0					0	0	0	1	1	1	0	0	28	Mwanamke	Sijaoa/ Sijaolewa		4													0											2
Choo cha asili	1	0	0	0	0	0	0					0	0	0	1	1	1	1	0	68	Mwanamke	Mjane/Mgane		4													0											2
Choo cha shimo kilichoboreshwa	4	1	1	1	1	1	0					0	0	1	1	1	1	0	1	29	Mwanamke	Ndoa ya Mke mmoja		6	Zaidi ya mwaka mmoja	Pungufu ya kaya tano	Watu 10 hadi 20	Ndugu		1		0			Ndiyo	Mara nyingi	1	1		Ndugu	Choo cha kuchuchumaa	1		4	magonjwa ambukizi	0	mwaweza ambukizana magonjwa bila kijua
Choo cha asili	1	0	0	0	0	0	0					0	0	0	0	1	1	1	1	55	Mwanamke	Ndoa ya Mke mmoja		6													0											2
Choo cha asili	1	0	1	0	0	1	0					1	1	0	0	1	1	0	1	20	Mwanaume	Sijaoa/ Sijaolewa		3													0											6
Choo cha shimo kilichoboreshwa	4	1	0	0	0	0	0					0	0	1	1	0	1	1	1	37	Mwanamke	Ndoa ya Mke mmoja		6													0											2
Choo cha asili	1	0	1	0	0	1	1	1	1	1	0	1	0	0	0	1	1	0	1	60	Mwanamke	Ndoa ya Mke mmoja		3													0											2
Choo cha asili	1	0	0	0	0	0	0					0	0	0	1	1	1	0	0	49	Mwanamke	Ndoa ya Mke mmoja		4													0											5
Choo cha shimo kilichoboreshwa	4	1	1	1	1	1	0					0	0	1	1	1	1	0	1	43	Mwanamke	Ndoa ya Mke mmoja		5													0											2
Choo cha VIP/Choo chenye bomba la kutolea hewa	5	1	1	1	1	1	0					0	0	1	1	1	1	0	1	35	Mwanamke	Ndoa ya Mke mmoja		8													0											2 3
Choo cha shimo kilichoboreshwa	4	1	1	1	0	0	0					0	0	1	1	1	1	0	1	27	Mwanamke	Ndoa ya Mke mmoja		16													0											2
Choo cha asili	1	0	0	0	0	0	0					0	0	0	0	1	1	1	1	35	Mwanamke	Tunaishi pamoja bila ndoa		2													0											2
Choo cha shimo kilichoboreshwa	4	1	1	1	0	1	0					0	0	1	1	1	1	0	1	36	Mwanamke	Ndoa ya wake wengi		5													0											7	Magonjwa
Choo cha shimo kilichoboreshwa	4	1	1	1	1	0	0					0	0	1	1	1	1	0	0	38	Mwanamke	Ndoa ya Mke mmoja		5													0											6
Choo cha asili	1	0	0	0	0	0	0					0	0	0	1	1	1	0	0	30	Mwanamke	Ndoa ya Mke mmoja		4													0											7	Sina jirani hapa
Choo cha asili	1	0	0	0	0	0	0					1	0	0	0	1	1	0	0	21	Mwanamke	Ndoa ya Mke mmoja		3													0											6
Choo cha kuvuta au kumwagia maji	3	1	1	1	1	1	1	1	0	1	1	0	0	1	1	1	4	1	1	62	Mwanaume	Ndoa ya Mke mmoja		11													0											7	KUEPUKA MAAMBUKIZI
Choo cha asili	1	0	0	0	0	0	0					0	0	0	1	1	1	0	0	35	Mwanamke	Ndoa ya Mke mmoja		5													0											2 7	Kila mtu ana matumizi yake ya choo hivyo kuchangia sio vizuri kiafya
Choo cha asili	1	0	1	0	0	1	0					1	0	0	0	1	1	0	1	52	Mwanamke	Mjane/Mgane		7													0											2 3
Choo cha asili	1	0	0	0	0	1	0					1	1	0	0	0	1	0	0	40	Mwanaume	Sijaoa/ Sijaolewa		1													0											6
Choo cha asili	1	0	0	0	0	1	0					0	0	0	0	1	1	0	1	40	Mwanamke	Ndoa ya Mke mmoja		2													0											2
Choo cha asili	1	0	0	0	1	1	0					0	0	0	0	1	0	0	0	22	Mwanaume	Sijaoa/ Sijaolewa		5	Miezi sita	Pungufu ya kaya tano	Chini ya watu 10	Ndugu		6	Ni bamdogo	Ndiyo	Kimebomoka		Ndiyo	Mara nyingi	0											6
Choo cha asili	1	0	0	0	0	0	0					0	0	0	0	0	1	1	0	52	Mwanamke	Mjane/Mgane		20													0											2
Choo cha shimo kilichoboreshwa	4	1	1	1	1	1	0					0	0	1	1	1	1	1	1	45	Mwanamke	Mjane/Mgane		15	Zaidi ya mwaka mmoja	Pungufu ya kaya tano	Watu 10 hadi 20	Jirani (Ambao sio ndugu)		5					Ndiyo	Mara nyingi	0											2 3
Choo cha kuvuta au kumwagia maji	3	1	1	1	1	1	0					0	0	1	1	1	1	1	1	52	Mwanamke	Mjane/Mgane		7													0											2
Choo cha shimo kilichoboreshwa	4	1	1	1	0	1	0					0	0	1	1	1	1	0	1	27	Mwanaume	Sijaoa/ Sijaolewa		2													0											2
Choo cha shimo kilichoboreshwa	4	1	0	0	0	0	0					0	0	1	0	1	1	1	0	52	Mwanamke	Ndoa ya Mke mmoja		6													0											2
Choo cha asili	1	0	0	0	0	0	0					0	0	0	0	1	1	0	0	26	Mwanaume	Ndoa ya Mke mmoja		6													0											2
Choo cha VIP/Choo chenye bomba la kutolea hewa	5	1	1	1	1	1	0					0	0	1	1	1	1	0	1	42	Mwanaume	Ndoa ya Mke mmoja		6													0											3
Choo cha asili	1	0	0	0	0	0	0					0	0	0	0	1	1	1	1	52	Mwanaume	Ndoa ya Mke mmoja		7													0											2
Choo cha kuvuta au kumwagia maji	3	1	1	1	1	1	0					0	0	1	1	1	1	0	1	56	Mwanamke	Mjane/Mgane		8													0											7	Magonjwa
Choo cha asili	1	0	0	0	0	1	0					0	0	0	0	1	1	0	0	28	Mwanamke	Ndoa ya Mke mmoja		4													0											6
Choo cha shimo kilichoboreshwa	4	1	1	1	0	0	0					0	0	1	1	1	1	1	1	54	Mwanamke	Ndoa ya Mke mmoja		7													0											2 7	MAGONJWA
Choo cha shimo kilichoboreshwa	4	1	1	1	1	1	0					0	0	1	1	1	1	0	1	41	Mwanamke	Ndoa ya Mke mmoja		4													0											2
Choo cha asili	1	0	0	0	0	0	0					0	1	0	0	1	1	0	0	42	Mwanamke	Ndoa ya Mke mmoja		8													0											2
Choo cha kuvuta au kumwagia maji	3	1	1	1	1	1	0					0	0	1	1	1	1	1	1	19	Mwanaume	Sijaoa/ Sijaolewa		2													0											6
Choo cha asili	1	0	0	0	0	0	0					0	0	0	1	1	1	1	1	31	Mwanamke	Ndoa ya Mke mmoja		6													0											2
Choo cha asili	1	0	0	0	1	0	0					0	0	0	0	1	1	0	0	63	Mwanamke	Ndoa ya Mke mmoja		6													0											2
Choo cha shimo kilichoboreshwa	4	1	0	0	0	1	0					0	0	1	1	1	1	0	1	60	Mwanamke	Tumeachana		3													0											2
Choo cha VIP/Choo chenye bomba la kutolea hewa	5	1	1	1	1	1	0					0	0	1	1	1	0	0	1	33	Mwanamke	Ndoa ya wake wengi		9	Zaidi ya mwaka mmoja	Pungufu ya kaya tano	Watu 10 hadi 20	Ndugu		1 4		0			Ndiyo	Mara nyingi	0											2
Choo cha shimo kilichoboreshwa	4	1	1	1	1	1	0					0	0	1	1	1	1	0	1	75	Mwanamke	Mjane/Mgane		6													0											6
Choo cha shimo kilichoboreshwa	4	1	1	1	1	1	0					0	0	1	1	1	1	0	1	22	Mwanamke	Ndoa ya Mke mmoja		4													0											2
Choo cha shimo kilichoboreshwa	4	1	1	1	1	1	0					0	0	1	1	1	1	1	1	50	Mwanamke	Ndoa ya Mke mmoja		2	Miezi sita	Zaidi ya kaya tano	Watu 21 hadi 30	Jirani (Ambao sio ndugu)		5		Haihusiki			Ndiyo	Mara nyingi	0											2
Choo cha asili	1	0	0	0	0	0	0					0	0	0	0	0	1	0	0	36	Mwanaume	Ndoa ya Mke mmoja		5													0											2
Choo cha asili	1	0	1	1	0	0	0					0	0	0	0	0	1	1	1	37	Mwanamke	Ndoa ya Mke mmoja		6	Zaidi ya mwaka mmoja	Zaidi ya kaya tano	Watu 21 hadi 30	Jirani (Ambao sio ndugu)		5		Haihusiki			Ndiyo	Mara nyingi	0											2
Choo cha asili	1	0	1	0	1	1	0					0	0	0	0	1	1	0	1	53	Mwanamke	Mjane/Mgane		8													0											2
Choo cha asili	1	0	1	0	0	1	1	0	1	0	0	1	0	0	0	1	1	0	1	72	Mwanamke	Mjane/Mgane		2													0											2
Choo cha asili	1	0	0	0	0	0	0					0	0	0	1	1	1	0	1	60	Mwanaume	Ndoa ya Mke mmoja		5													0											2
Choo cha shimo kilichoboreshwa	4	1	1	1	1	1	0					0	0	1	1	1	1	1	1	37	Mwanamke	Ndoa ya Mke mmoja		4													0											2 3 7	UNAWEZA KUAMBUKIZWA MAGONJWA
Choo cha shimo kilichoboreshwa	4	1	1	1	1	1	0					0	0	1	1	1	1	0	1	32	Mwanamke	Ndoa ya wake wengi		6													0											2
Choo cha asili	1	0	0	0	0	0	0					0	0	0	0	0	1	0	0	65	Mwanaume	Mjane/Mgane		6													0											2	Magonjwa
Choo cha asili	1	0	0	0	0	0	0					0	0	0	1	0	1	0	0	40	Mwanamke	Ndoa ya Mke mmoja		6													0											2 5
Choo cha shimo kilichoboreshwa	4	1	1	1	0	1	0					0	0	1	1	1	1	0	1	34	Mwanamke	Ndoa ya Mke mmoja		5													0											6
Choo cha shimo kilichoboreshwa	4	1	1	1	1	1	0					0	0	1	1	1	1	0	1	72	Mwanamke	Mjane/Mgane		6	Zaidi ya mwaka mmoja	Pungufu ya kaya tano	Watu 10 hadi 20	Mwingine, elezea	mpangaji	5		Haihusiki			Ndiyo	Mara nyingi	0											1 2 3
Choo cha asili	1	0	0	0	0	1	0					0	0	0	0	0	1	0	0	62	Mwanaume	Ndoa ya Mke mmoja		6													0											6
Choo cha asili	1	0	0	0	0	0	0					0	0	0	1	1	1	0	0	35	Mwanamke	Mjane/Mgane		3													0											7	Kila familia na matumizi yake
Choo cha shimo kilichoboreshwa	4	1	1	1	0	1	0					0	0	1	0	1	1	0	1	44	Mwanamke	Mjane/Mgane		11													0											2
Choo cha asili	1	0	0	0	0	0	0					0	0	0	1	1	1	0	0	38	Mwanamke	Ndoa ya Mke mmoja		6													0											7	Sijapata jirani wa kutumia naye wote wanavyo vyao
Choo cha asili	1	0	0	0	0	0	0					0	0	0	1	1	1	0	0	38	Mwanaume	Ndoa ya Mke mmoja		7													0											2 5
Choo cha shimo kilichoboreshwa	4	1	1	1	0	0	0					0	0	1	0	1	1	0	1	51	Mwanamke	Tumeachana		4													0											2
Choo cha asili	1	0	0	0	0	0	0					0	0	0	0	1	1	1	1	80	Mwanamke	Mjane/Mgane		1													0											2
Choo cha asili	1	0	1	1	0	1	0					0	0	0	0	1	1	0	1	38	Mwanaume	Ndoa ya Mke mmoja		12													0											2 3
Choo cha asili	1	0	0	0	0	0	0					0	0	0	1	1	1	1	0	62	Mwanamke	Mjane/Mgane		4													0											2
Choo cha shimo kilichoboreshwa	4	1	1	1	1	1	0					0	0	1	1	1	1	0	1	33	Mwanamke	Ndoa ya Mke mmoja		9													0											2
Choo cha VIP/Choo chenye bomba la kutolea hewa	5	1	1	1	0	1	0					0	0	1	1	1	MAONI	1	1	30	Mwanamke	Tunaishi pamoja bila ndoa		15													0											7	Magonjwa
Choo cha shimo kilichoboreshwa	4	1	1	1	0	1	0					0	0	1	1	1	1	0	1	31	Mwanamke	Ndoa ya Mke mmoja		14													0											2
Choo cha asili	1	0	0	0	0	0	0					0	0	0	0	0	1	0	1	32	Mwanamke	Ndoa ya Mke mmoja		3													0											2
Choo cha asili	1	0	0	0	0	1	0					1	0	0	0	1	1	0	1	47	Mwanamke	Mjane/Mgane		4													0											7	MAGONJWA
Choo cha shimo kilichoboreshwa	4	1	1	1	1	0	0					0	0	1	0	1	1	0	1	60	Mwanamke	Ndoa ya Mke mmoja		5	Miezi sita												0											2
Choo cha asili	1	0	0	0	1	1	0					0	0	0	0	1	1	0	0	68	Mwanamke	Ndoa ya Mke mmoja		4													0											2
Choo cha asili	1	0	0	0	0	0	0					0	0	0	0	0	1	1	1	52	Mwanamke	Mjane/Mgane		3													0											2
Choo cha shimo kilichoboreshwa	4	1	1	1	0	0	0					0	0	1	1	1	1	0	0	30	Mwanaume	Ndoa ya Mke mmoja		2													0											7	Hakuna jirani aliyemba kutumia choo
Choo cha shimo kilichoboreshwa	4	1	0	0	0	0	0					0	0	1	1	1	1	1	1	29	Mwanaume	Sijaoa/ Sijaolewa		6													0											2
Choo cha asili	1	0	1	0	0	0	0					0	0	0	0	1	1	1	1	25	Mwanamke	Ndoa ya Mke mmoja		6													0											1 2
Choo cha asili	1	0	0	0	0	0	0					0	0	0	1	1	1	0	0	50	Mwanaume	Mjane/Mgane		3													0											7	Tuna mazoea ya kila nyumba lazima iwe na choo ila ikitokea atatumia
Choo cha shimo kilichoboreshwa	4	1	1	1	0	0	0					0	0	1	1	0	1	0	0	57	Mwanaume	Ndoa ya Mke mmoja		6													0											2 7	Magonjwa mengi
Choo cha shimo kilichoboreshwa	4	1	1	1	1	1	0					0	0	1	1	1	1	1	1	75	Mwanaume	Ndoa ya Mke mmoja		3													0											2 3
Choo cha shimo kilichoboreshwa	4	1	1	1	0	0	0					0	0	1	1	1	1	0	0	23	Mwanamke	Ndoa ya Mke mmoja		3													0											7	Milipuko ya magonjwa
Choo cha VIP/Choo chenye bomba la kutolea hewa	5	1	1	1	1	1	0					0	0	1	0	1	MAONI	0	1	32	Mwanaume	Ndoa ya wake wengi		7													0											2
Choo cha kuvuta au kumwagia maji	3	1	1	1	1	1	0					0	0	1	0	1	1	0	1	35	Mwanaume	Tunaishi pamoja bila ndoa		4													0											2	Watajaza choo mapema.
Choo cha VIP/Choo chenye bomba la kutolea hewa	5	1	1	0	0	0	1	0	1	0	0	1	0	1	0	1	1	0	1	26	Mwanamke	Ndoa ya Mke mmoja		12													0											2
Choo cha shimo kilichoboreshwa	4	1	1	1	0	0	0					0	0	1	1	1	1	0	0	28	Mwanamke	Ndoa ya Mke mmoja		7													0											7	Haipendezi kiafya kuchangia na kaya nyingine
Choo cha asili	1	0	0	0	0	0	0					0	0	0	1	1	1	0	0	40	Mwanaume	Ndoa ya Mke mmoja		3													0											6
Choo cha shimo kilichoboreshwa	4	1	1	1	1	1	0					0	0	1	1	1	0	0	1	18	Mwanamke	Sijaoa/ Sijaolewa		7													0							1			Maradhi	2	Hawaji na maji wengine
Choo cha shimo kilichoboreshwa	4	1	1	1	0	0	0					0	0	1	1	1	1	0	1	48	Mwanaume	Ndoa ya Mke mmoja		11													0											2
Choo cha VIP/Choo chenye bomba la kutolea hewa	5	1	1	1	0	1	1	0	1	0	0	0	0	1	1	1	1	0	1	43	Mwanamke	Ndoa ya wake wengi		7													0											7	Magonjwa
Choo cha asili	1	0	0	0	0	0	0					0	0	0	1	0	1	0	0	36	Mwanamke	Tunaishi pamoja bila ndoa		4													0											2
Choo cha asili	1	0	0	0	0	0	0					1	0	0	0	1	1	0	1	44	Mwanamke	Tumeachana		6	Miezi sita	Pungufu ya kaya tano	Chini ya watu 10	Ndugu		4		Ndiyo	Kimebomoka		0		0											2 5
Choo cha asili	1	0	1	1	0	1	0					0	0	0	0	1	1	0	1	68	Mwanaume	Tunaishi pamoja bila ndoa		4													0											1 2 3	Maradhi
Choo cha asili	1	0	0	0	0	0	0					0	0	0	1	1	1	0	0	63	Mwanaume	Ndoa ya Mke mmoja		6													0											7	Sipendi kuchangia pia nitampa ushauri ajenge chake
Choo cha asili	1	0	0	0	1	1	0					0	0	0	0	1	1	0	0	55	Mwanamke	Mjane/Mgane		8													0											2
Choo cha shimo kilichoboreshwa	4	1	1	1	1	1	0					0	0	1	1	1	1	0	1	52	Mwanamke	Mjane/Mgane		8													0							1			Magonjwa	6
Choo cha asili	1	0	0	0	0	0	0					0	0	0	0	1	1	0	0	33	Mwanamke	Ndoa ya Mke mmoja		7													0											2
Choo cha asili	1	0	0	0	0	0	0					0	0	0	0	0	1	0	0	58	Mwanamke	Mjane/Mgane		8													0											2	Magonjwa
Choo cha shimo kilichoboreshwa	4	1	1	1	1	0	0					0	0	1	1	1	0	1	0	40	Mwanamke	Ndoa ya wake wengi		19													0											1 2 3
Choo cha asili	1	0	0	0	0	0	0					0	0	0	1	1	1	1	0	32	Mwanaume	Sijaoa/ Sijaolewa		1	Zaidi ya mwaka mmoja	Pungufu ya kaya tano	Chini ya watu 10	Jirani (Ambao sio ndugu)		5		0			Ndiyo	Mara chache	0											2
Choo cha asili	1	0	0	0	0	0	0					0	0	0	0	1	1	0	1	20	Mwanamke	Sijaoa/ Sijaolewa		9													0											2
Choo cha kuvuta au kumwagia maji	3	1	1	1	0	1	1	1	1	0	1	0	0	1	1	1	1	0	1	34	Mwanamke	Ndoa ya Mke mmoja		3													0											6
Choo cha asili	1	0	0	0	0	0	0					0	0	0	0	1	1	0	1	50	Mwanamke	Mjane/Mgane		6													0											2
Choo cha shimo kilichoboreshwa	4	1	1	1	1	1	0					0	0	1	1	1	1	0	1	32	Mwanamke	Tunaishi pamoja bila ndoa		6													0											6
Choo cha shimo kilichoboreshwa	4	1	1	1	1	1	0					0	0	1	1	1	1	1	1	40	Mwanaume	Sijaoa/ Sijaolewa		5													0											2
Choo cha asili	1	0	0	0	0	0	0					1	0	0	0	1	1	0	0	32	Mwanamke	Ndoa ya Mke mmoja		5													0											2 5
Choo cha shimo kilichoboreshwa	4	1	1	1	1	1	0					0	0	1	1	1	1	1	1	35	Mwanamke	Ndoa ya Mke mmoja		6													0											2
Choo cha shimo kilichoboreshwa	4	1	0	0	0	0	0					0	0	1	1	0	1	1	1	35	Mwanamke	Ndoa ya Mke mmoja		5													0											2 3
Choo cha asili	1	0	0	0	0	0	0					0	0	0	1	1	1	1	0	26	Mwanamke	Sijaoa/ Sijaolewa		6													0											2
Choo cha asili	1	0	0	0	0	0	0					0	0	0	1	1	1	0	0	25	Mwanaume	Ndoa ya Mke mmoja		3													0											2 5
Choo cha kuvuta au kumwagia maji	3	1	1	1	0	0	0					0	0	1	1	1	1	1	1	23	Mwanamke	Tumeachana		2	Zaidi ya mwaka mmoja	Pungufu ya kaya tano	Chini ya watu 10	Ndugu		4		0			Ndiyo	Mara nyingi	0											2 7	MAGONJWA.
Choo cha asili	1	0	1	0	0	1	0					0	0	0	0	1	1	0	1	46	Mwanamke	Tumetengana		3													0											6
Choo cha asili	1	0	0	0	0	0	0					0	0	0	1	0	1	0	0	22	Mwanamke	Sijaoa/ Sijaolewa		5	Miezi sita	Pungufu ya kaya tano	Chini ya watu 10	Jirani (Ambao sio ndugu)		6	Choo chake kimebomoka	Ndiyo	Kimebomoka		0		0											2 7	Magonjwa ya kuambukiza ni mengi
Choo cha asili	1	0	0	0	0	0	0					0	0	0	1	1	1	0	0	25	Mwanamke	Ndoa ya Mke mmoja		5													0											7	Kiafya kila nyumba lazima iwe na choo
Choo cha asili	1	0	0	0	0	0	0					0	0	0	1	1	1	0	0	35	Mwanamke	Mjane/Mgane		6													0											7	Kila mtu ana choo chake
Choo cha shimo kilichoboreshwa	4	1	0	0	0	0	0					0	0	1	1	1	1	1	1	41	Mwanamke	Ndoa ya Mke mmoja		6													0											2
Choo cha asili	1	0	0	0	0	0	0					1	1	0	0	1	1	0	0	40	Mwanamke	Tunaishi pamoja bila ndoa		4													0											2 3 4
Choo cha asili	1	0	0	0	0	0	0					0	0	0	0	0	1	0	0	47	Mwanamke	Tunaishi pamoja bila ndoa		3													0											2	Magonjwa
Choo cha shimo kilichoboreshwa	4	1	1	1	0	1	0					0	0	1	1	1	1	0	1	32	Mwanamke	Ndoa ya Mke mmoja		6													0											7	Atazoea nataka awe na chake
Choo cha asili	1	0	0	0	0	0	0					0	0	0	1	1	1	0	0	19	Mwanamke	Tunaishi pamoja bila ndoa		4	Mwaka mmoja	Pungufu ya kaya tano	Chini ya watu 10	Jirani (Ambao sio ndugu)		6	Jirani hajajenga choo chake ila keshachimba shimo	0	Sababu nyingine taja	Anakijenga	0		0											2 7	Majirani kwenye ukarabati wagumu kutoa pesa
Choo cha asili	1	0	0	0	0	0	0					0	0	0	0	1	1	0	0	32	Mwanamke	Ndoa ya Mke mmoja		4													0											2
Choo cha asili	1	0	0	0	0	0	0					0	0	0	0	1	1	0	1	39	Mwanamke	Ndoa ya Mke mmoja		16													0											1 2 3 7	Choo cha makuti hakiridhishi kuchangia
Choo cha asili	1	0	0	0	0	1	0					0	0	0	0	1	1	0	1	18	Mwanaume	Sijaoa/ Sijaolewa		15													0											2
Choo cha shimo kilichoboreshwa	4	1	1	1	0	1	0					0	0	1	1	1	0	0	1	28	Mwanamke	Ndoa ya wake wengi		6	Zaidi ya mwaka mmoja	Pungufu ya kaya tano	Watu 10 hadi 20	Ndugu		6	Ni familia	0	Sababu nyingine taja	Sijawahi kuwa nacho	Ndiyo	Mara nyingi	0		Ni cha familia				Kizur	1			Maradhi	2
Choo cha asili	1	0	0	0	0	0	0					0	0	0	1	1	1	0	0	42	Mwanaume	Ndoa ya Mke mmoja		5													0											7	Nyumba ni choo kama huna ni hatari kiafya
Choo cha asili	1	0	0	0	0	0	0					0	0	0	1	1	1	0	0	33	Mwanamke	Ndoa ya Mke mmoja		5													0											7	Kila mtu ana choo chake
Choo cha VIP/Choo chenye bomba la kutolea hewa	5	1	1	1	1	1	0					0	0	1	1	1	1	0	1	33	Mwanamke	Ndoa ya Mke mmoja		4													0											7	Maradhi
Choo cha asili	1	0	0	0	0	0	0					0	0	0	0	0	1	0	0	50	Mwanamke	Mjane/Mgane		6													0											2
Choo cha shimo kilichoboreshwa	4	1	1	1	0	0	0					0	0	1	1	1	1	0	0	28	Mwanaume	Ndoa ya Mke mmoja		3													0											7	Hapa hakuna huo utaratibu
Choo cha asili	1	0	0	0	0	0	0					0	0	0	0	1	1	0	1	41	Mwanaume	Ndoa ya Mke mmoja		8													0											7	MAGONJWA
Choo cha shimo kilichoboreshwa	4	1	1	1	0	1	0					1	0	1	0	1	1	0	1	25	Mwanamke	Ndoa ya Mke mmoja		5													0											2 5
Choo cha asili	1	0	0	0	0	0	0					0	1	0	0	0	1	0	0	29	Mwanamke	Ndoa ya Mke mmoja		5	Zaidi ya mwaka mmoja	Pungufu ya kaya tano	Watu 10 hadi 20	Ndugu		1 4		0			Ndiyo	Mara chache	0											2 3
Choo cha shimo kilichoboreshwa	4	1	1	1	1	1	0					0	0	1	1	1	1	0	1	20	Mwanamke	Ndoa ya Mke mmoja		2													0											2 7	Maradhi
Choo cha shimo kilichoboreshwa	4	1	1	1	1	1	1	1	1	1	1	0	0	1	1	1	1	0	1	55	Mwanamke	Tumetengana		2													0											2 7	Maradhi
Choo cha asili	1	0	0	1	0	0	0					1	1	0	0	1	1	0	0	29	Mwanaume	Sijaoa/ Sijaolewa		1													0											1	Magonjwa
Choo cha shimo kilichoboreshwa	4	1	0	0	0	0	0					0	0	1	1	1	1	1	1	36	Mwanamke	Tumeachana		4													0											2
Choo cha shimo kilichoboreshwa	4	1	0	0	0	0	0					0	0	1	0	0	1	0	1	35	Mwanaume	Ndoa ya Mke mmoja		12	Zaidi ya mwaka mmoja	Kaya tano	Watu 21 hadi 30	Jirani (Ambao sio ndugu)		5		Haihusiki			Ndiyo	Mara nyingi	0											2 7	INACHANGIA MAGONJWA
Choo cha shimo kilichoboreshwa	4	1	0	0	0	0	0					0	0	1	1	1	1	1	1	36	Mwanamke	Tumetengana		4													0											2
Choo cha kuvuta au kumwagia maji	3	1	1	1	1	1	0					0	0	1	1	1	0	0	1	60	Mwanamke	Ndoa ya Mke mmoja		15													0											2	Maradhi mengi.
Choo cha shimo kilichoboreshwa	4	1	0	1	0	0	0					0	0	1	1	1	1	1	1	68	Mwanamke	Mjane/Mgane		3													0											2
Choo cha VIP/Choo chenye bomba la kutolea hewa	5	1	0	1	0	0	0					0	0	1	1	1	1	1	1	42	Mwanamke	Ndoa ya Mke mmoja		3	Miezi sita	Pungufu ya kaya tano	Watu 10 hadi 20	Jirani (Ambao sio ndugu)		6	CHOO CHAO KIMEBOMOKA	Ndiyo	Kimebomoka		0		0											2 7	KUKOSA FARAGA
Choo cha kuvuta au kumwagia maji	3	1	1	1	1	1	0					0	0	1	1	1	1	1	1	88	Mwanamke	Mjane/Mgane		6													0											2
Choo cha VIP/Choo chenye bomba la kutolea hewa	5	1	0	1	0	0	0					0	0	1	1	1	1	1	1	46	Mwanamke	Tumeachana		5													0											2
Choo cha shimo kilichoboreshwa	4	1	1	1	1	1	0					0	0	1	1	1	1	0	1	21	Mwanamke	Ndoa ya Mke mmoja		9	Zaidi ya mwaka mmoja	Pungufu ya kaya tano	Watu 10 hadi 20	Ndugu		1		0			Ndiyo	Mara nyingi	0											2
Choo cha shimo kilichoboreshwa	4	1	1	1	0	1	0					0	0	1	1	1	1	0	1	65	Mwanamke	Ndoa ya Mke mmoja		2		Pungufu ya kaya tano		Ndugu		4					Ndiyo	Mara nyingi	0											2
Choo cha asili	1	0	0	0	0	0	0					0	0	0	1	1	1	0	0	23	Mwanamke	Ndoa ya Mke mmoja		3													0											7	Majirani wote wanavyo vyoo vyao labda kwa wapita njia
Choo cha asili	1	0	0	0	0	0	0					0	0	0	1	1	1	0	0	51	Mwanamke	Mjane/Mgane		5													0											2
Choo cha kuvuta au kumwagia maji	3	1	1	1	1	1	0					0	0	1	1	1	1	1	1	65	Mwanamke	Ndoa ya Mke mmoja		6													0											2
Choo cha shimo kilichoboreshwa	4	1	0	1	0	0	0					0	0	1	1	0	1	0	0	56	Mwanamke	Tunaishi pamoja bila ndoa		3													0											1 2 3
Choo cha asili	1	0	0	0	0	0	0					0	0	0	0	1	1	0	0	58	Mwanamke	Mjane/Mgane		5													0											1	Maradhi
Choo cha asili	1	0	1	0	0	1	0					1	0	0	0	1	1	0	1	59	Mwanamke	Mjane/Mgane		4													0											5
Choo cha kuvuta au kumwagia maji	3	1	1	1	1	1	0					0	0	1	1	1	0	1	1	70	Mwanaume	Ndoa ya Mke mmoja		5													0											1 2
Choo cha shimo kilichoboreshwa	4	1	0	0	1	1	0					0	0	1	1	1	1	0	1	34	Mwanamke	Ndoa ya Mke mmoja		5													0											2
Choo cha shimo kilichoboreshwa	4	1	1	1	0	1	0					0	0	1	1	1	1	0	0	75	Mwanamke	Mjane/Mgane		1													0											2
Choo cha shimo kilichoboreshwa	4	1	1	1	1	1	0					0	0	1	0	0	1	0	1	34	Mwanamke	Ndoa ya Mke mmoja		8													0											2
Choo cha shimo kilichoboreshwa	4	1	0	1	0	0	0					0	0	1	1	1	1	0	0	40	Mwanamke	Ndoa ya Mke mmoja		4													0											2
Choo cha asili	1	0	0	0	0	0	0					1	1	0	0	0	1	0	0	28	Mwanaume	Tunaishi pamoja bila ndoa		2													0											2 3
Choo cha shimo kilichoboreshwa	4	1	1	1	1	1	0					0	0	1	1	1	1	0	1	34	Mwanamke	Ndoa ya Mke mmoja		7													0											2
Choo cha asili	1	0	0	0	0	1	0					0	0	0	0	1	1	1	1	38	Mwanamke	Ndoa ya Mke mmoja		8													0											2
Choo cha asili	1	0	0	0	0	0	0					0	0	0	0	1	1	0	0	34	Mwanamke	Ndoa ya Mke mmoja		5													0											6
Choo cha asili	1	0	0	0	0	0	0					0	0	0	0	1	1	1	1	38	Mwanamke	Ndoa ya Mke mmoja		5													0											2
Choo cha asili	1	0	0	0	1	0	0					0	0	0	1	1	1	0	0	36	Mwanamke	Ndoa ya Mke mmoja		2													0											7	Kwa sababu kila mtu anacho chake
Choo cha shimo kilichoboreshwa	4	1	1	1	0	0	0					0	0	1	1	1	1	0	1	54	Mwanaume	Ndoa ya Mke mmoja		14													0											2 7	Usumbufu
Choo cha shimo kilichoboreshwa	4	1	1	1	1	1	0					0	0	1	1	1	0	1	1	78	Mwanaume	Ndoa ya Mke mmoja		2													0											2
Choo cha asili	1	0	0	0	1	1	0					0	0	0	1	1	1	0	0	30	Mwanamke	Ndoa ya Mke mmoja		6													0											6
Choo cha asili	1	0	0	0	0	0	0					0	0	0	1	1	1	0	0	70	Mwanamke	Mjane/Mgane		6													0											6
Choo cha VIP/Choo chenye bomba la kutolea hewa	5	1	1	1	1	1	0					0	0	1	1	1	1	1	1	24	Mwanamke	Ndoa ya Mke mmoja		10													0											2
Choo cha kuvuta au kumwagia maji	3	1	1	1	1	1	0					0	0	1	1	1	1	0	1	31	Mwanamke	Ndoa ya Mke mmoja		13													0											2
Choo cha asili	1	0	1	1	1	1	1	1	1	1	0	0	0	0	0	1	1	0	1	32	Mwanamke	Ndoa ya Mke mmoja		4													0											2
Choo cha asili	1	0	0	0	0	0	0					1	0	0	0	1	1	0	1	62	Mwanamke	Mjane/Mgane		10													1	4	Kusaidiana katika maisha	Wote waliotajwa hapo juu	Choo cha kuchuchumaa	1 3 4		1 3		0	Huambukiza maradhi
Choo cha shimo kilichoboreshwa	4	1	1	1	1	1	0					0	0	1	1	1	1	0	1	45	Mwanamke	Ndoa ya Mke mmoja		5													0											1 2
Choo cha shimo kilichoboreshwa	4	1	0	0	0	0	0					0	0	1	1	0	1	1	1	49	Mwanamke	Ndoa ya Mke mmoja		6													0											2 3
Choo cha shimo kilichoboreshwa	4	1	1	1	1	1	0					0	0	1	1	1	1	0	1	52	Mwanaume	Ndoa ya Mke mmoja		8													0											2
Choo cha shimo kilichoboreshwa	4	1	1	1	0	0	0					0	0	1	1	1	1	0	1	40	Mwanamke	Ndoa ya Mke mmoja		4													0											1 2
Choo cha shimo kilichoboreshwa	4	1	0	1	0	0	0					0	0	1	1	1	1	0	0	41	Mwanaume	Ndoa ya Mke mmoja		2													0											6
Choo cha shimo kilichoboreshwa	4	1	0	1	0	0	0					0	0	1	1	1	1	0	0	23	Mwanamke	Ndoa ya Mke mmoja		6	Zaidi ya mwaka mmoja	Pungufu ya kaya tano	Chini ya watu 10	Jirani (Ambao sio ndugu)	Ni bibi ila sio ndugu yetu	2		0			0		0											7	Usafi hawataki kufanya ila huyo bibi kwavile hajiwezi anakitumia kama chake
Choo cha shimo kilichoboreshwa	4	1	1	1	1	1	0					0	0	1	1	1	1	0	1	36	Mwanamke	Ndoa ya Mke mmoja		10													0											2
Choo cha shimo kilichoboreshwa	4	1	1	1	1	1	0					0	0	1	1	1	1	0	1	53	Mwanaume	Ndoa ya Mke mmoja		5	Zaidi ya mwaka mmoja	Pungufu ya kaya tano	Watu 10 hadi 20	Ndugu		1 2		Ndiyo	Kimebomoka		Ndiyo	Mara nyingi	0											2
Choo cha asili	1	0	0	0	0	0	0					0	0	0	0	0	1	0	0	42	Mwanaume	Tunaishi pamoja bila ndoa		5													0											1 2	Magonjwa
Choo cha shimo kilichoboreshwa	4	1	0	0	0	0	0					0	0	1	1	1	1	0	1	42	Mwanaume	Ndoa ya Mke mmoja		5													0											2 3
Choo cha asili	1	0	0	0	0	0	0					0	0	0	0	1	1	1	1	29	Mwanamke	Ndoa ya Mke mmoja		3													0											2
Choo cha asili	1	0	0	0	0	0	0					0	0	0	0	0	1	0	0	42	Mwanamke	Tumeachana		2													0											2 3
Choo cha asili	1	0	0	0	0	0	0					0	0	0	0	1	1	0	1	45	Mwanaume	Ndoa ya Mke mmoja		4													0											2
Choo cha asili	1	0	0	0	0	0	0					0	0	0	0	0	1	0	0	34	Mwanamke	Ndoa ya Mke mmoja		6													0											2
Choo cha shimo kilichoboreshwa	4	1	1	1	1	0	0					0	0	1	1	1	1	0	0	25	Mwanamke	Tumeachana		7													0											7	Wengi wao hawafanyi usafi hivyo sihitaji
Choo cha kuvuta au kumwagia maji	3	1	1	1	1	1	0					0	0	1	1	1	1	1	1	45	Mwanamke	Ndoa ya Mke mmoja		14													0											7	MAGONJWA MENGI
Choo cha shimo kilichoboreshwa	4	1	0	0	0	0	0					0	0	1	1	1	1	1	0	50	Mwanamke	Tumeachana		6													0											2
Choo cha shimo kilichoboreshwa	4	1	1	1	1	1	0					0	0	1	1	1	1	0	1	42	Mwanamke	Ndoa ya wake wengi		6	Miezi sita												0											2
Choo cha shimo kilichoboreshwa	4	1	1	1	1	1	0					0	0	1	1	1	1	1	1	51	Mwanamke	Ndoa ya Mke mmoja		3													0											2
Choo cha shimo kilichoboreshwa	4	1	1	1	0	0	0					0	0	1	1	1	1	0	1	39	Mwanamke	Ndoa ya Mke mmoja		5													0											2
Choo cha shimo kilichoboreshwa	4	1	1	1	1	1	0					0	0	1	1	1	1	0	1	48	Mwanaume	Ndoa ya wake wengi		5													0											6
Choo cha asili	1	0	0	0	0	0	0					0	0	0	1	1	1	1	0	45	Mwanaume	Tumeachana		5													0											2
Choo cha asili	1	0	0	0	0	0	0					0	0	0	1	1	1	0	0	47	Mwanamke	Ndoa ya Mke mmoja		7													0											5
Choo cha asili	1	0	0	0	0	1	0					0	0	0	1	1	1	0	1	30	Mwanamke	Ndoa ya Mke mmoja		10													0											2 4
Choo cha shimo kilichoboreshwa	4	1	1	1	0	1	0					0	0	1	1	1	1	0	1	57	Mwanamke	Ndoa ya Mke mmoja		6													0											7	Kila mtu anachalwake
Choo cha shimo kilichoboreshwa	4	1	1	1	1	1	0					0	0	1	1	1	1	1	1	34	Mwanamke	Ndoa ya Mke mmoja		3	Zaidi ya mwaka mmoja	Pungufu ya kaya tano	Watu 10 hadi 20	Mwingine, elezea	WAPANGAJI	5		Haihusiki			Ndiyo	Mara nyingi	0											2 3
Choo cha asili	1	0	0	0	0	0	0					0	0	0	0	0	1	1	1	50	Mwanaume	Ndoa ya wake wengi		5	Zaidi ya mwaka mmoja	Pungufu ya kaya tano	Watu 10 hadi 20	Ndugu		1		Ndiyo	Kimejaa		Ndiyo	Mara nyingi	0											3
Choo cha asili	1	0	0	0	0	0	0					0	0	0	1	1	1	0	0	23	Mwanamke	Ndoa ya Mke mmoja		3													0											5
Choo cha VIP/Choo chenye bomba la kutolea hewa	5	1	1	1	1	1	0					0	0	1	1	1	1	1	1	38	Mwanaume	Ndoa ya Mke mmoja		5													0											2
Choo cha asili	1	0	0	0	0	0	0					0	0	0	1	1	1	0	0	34	Mwanaume	Ndoa ya Mke mmoja		6													0											7	Ni sheria kila nyumba iwe na choo
Choo cha asili	1	0	1	0	0	0	0					1	0	0	0	0	0	0	0	30	Mwanamke	Ndoa ya Mke mmoja		6													0											2
Choo cha asili	1	0	0	0	0	0	0					0	0	0	1	1	1	1	0	28	Mwanamke	Ndoa ya Mke mmoja		3													0											2
Choo cha shimo kilichoboreshwa	4	1	0	0	0	0	0					0	0	1	1	1	1	1	1	38	Mwanamke	Ndoa ya Mke mmoja		6													0											2
Choo cha shimo kilichoboreshwa	4	1	1	1	0	1	0					0	0	1	1	1	1	0	1	22	Mwanaume	Sijaoa/ Sijaolewa		1													0											2
Choo cha asili	1	0	0	0	0	1	0					0	0	0	0	1	1	0	1	44	Mwanamke	Ndoa ya Mke mmoja		7													0											2
Choo cha asili	1	0	1	1	1	0	0					0	0	0	0	1	1	1	0	42	Mwanamke	Mjane/Mgane		4													0											2 3
Choo cha shimo kilichoboreshwa	4	1	0	0	0	0	0					0	0	1	1	1	1	1	0	32	Mwanaume	Sijaoa/ Sijaolewa		2													0											2
Choo cha kuvuta au kumwagia maji	3	1	1	1	1	1	0					0	0	1	1	1	1	0	1	32	Mwanamke	Ndoa ya Mke mmoja		3													0											2
Choo cha VIP/Choo chenye bomba la kutolea hewa	5	1	1	1	1	1	0					0	0	1	1	1	1	1	1	48	Mwanamke	Ndoa ya Mke mmoja		4													0											2
Choo cha shimo kilichoboreshwa	4	1	1	1	1	1	0					0	0	1	1	1	1	0	1	22	Mwanamke	Ndoa ya Mke mmoja		4													0											2
Choo cha asili	1	0	1	1	1	1	0					0	0	0	0	1	1	0	0	60	Mwanaume	Ndoa ya Mke mmoja		2													0											2
Choo cha asili	1	0	0	0	0	0	0					0	0	0	0	1	1	1	1	52	Mwanaume	Ndoa ya Mke mmoja		7													0											3
Choo cha kuvuta au kumwagia maji	3	1	1	1	1	1	0					1	0	1	0	0	1	0	0	46	Mwanaume	Ndoa ya Mke mmoja		6													0											2	Magonjwa
Choo cha shimo kilichoboreshwa	4	1	1	1	1	1	0					0	0	1	1	1	1	0	1	35	Mwanamke	Ndoa ya wake wengi		5													0											2
Choo cha asili	1	0	0	0	0	0	0					0	0	0	0	1	1	1	1	25	Mwanamke	Sijaoa/ Sijaolewa		5													0											2
Choo cha asili	1	0	0	0	0	1	0					0	0	0	0	1	1	1	1	55	Mwanamke	Mjane/Mgane		3													0											7	MAGONJWA MENGI.
Choo cha shimo kilichoboreshwa	4	1	1	1	0	0	0					0	0	1	1	1	1	0	0	78	Mwanamke	Mjane/Mgane		6													0											5
Choo cha shimo kilichoboreshwa	4	1	1	1	1	1	0					0	0	1	1	1	1	0	1	31	Mwanamke	Ndoa ya Mke mmoja		8	Zaidi ya mwaka mmoja	Pungufu ya kaya tano	Watu 10 hadi 20	Ndugu		1		0			Ndiyo	Mara nyingi	0											1 2
Choo cha shimo kilichoboreshwa	4	1	1	1	1	1	0					0	0	1	1	1	1	0	1	81	Mwanaume	Ndoa ya Mke mmoja	Darasa la nne	1													0											2
Choo cha shimo kilichoboreshwa	4	1	0	1	0	0	0					0	0	1	1	1	1	0	0	25	Mwanamke	Ndoa ya Mke mmoja		3													0											2
Choo cha shimo kilichoboreshwa	4	1	1	1	1	1	0					0	0	1	1	1	1	0	1	26	Mwanamke	Tunaishi pamoja bila ndoa		5	Zaidi ya mwaka mmoja	Pungufu ya kaya tano	Watu 10 hadi 20	Mwingine, elezea	wapangaji	5		Haihusiki			Ndiyo	Mara nyingi	0											2
Choo cha shimo kilichoboreshwa	4	1	1	1	0	0	0					0	0	1	1	0	1	0	0	36	Mwanamke	Mjane/Mgane		6													0											2	Magonjwa.
Choo cha asili	1	0	0	0	0	0	0					0	0	0	0	1	1	0	0	26	Mwanamke	Sijaoa/ Sijaolewa		7													0											2 3
Choo cha asili	1	0	0	0	0	0	0					0	0	0	1	1	1	0	0	70	Mwanaume	Ndoa ya Mke mmoja		6													0											7	Kuchangia kuna matatizo kiafya
Choo cha shimo kilichoboreshwa	4	1	1	1	1	1	0					0	0	1	1	1	1	0	1	41	Mwanamke	Ndoa ya Mke mmoja		5													0											2
Choo cha asili	1	0	0	0	0	0	0					0	0	0	1	1	1	0	0	18	Mwanamke	Sijaoa/ Sijaolewa		6													0											7	Kila nyumba ina choo chake
Choo cha shimo kilichoboreshwa	4	1	0	0	0	0	0					0	0	1	1	1	1	1	1	34	Mwanamke	Ndoa ya Mke mmoja		8													0											2
Choo cha asili	1	0	0	0	0	0	0					0	0	0	1	0	1	0	0	21	Mwanamke	Sijaoa/ Sijaolewa		11													0											2 5
Choo cha VIP/Choo chenye bomba la kutolea hewa	5	1	1	1	1	1	1	0	1	0	0	0	0	1	1	1	1	0	1	47	Mwanaume	Ndoa ya wake wengi		9	Zaidi ya mwaka mmoja	Pungufu ya kaya tano	Watu 10 hadi 20	Ndugu		1 4		0			Ndiyo	Mara nyingi	0											2
Choo cha shimo kilichoboreshwa	4	1	1	1	1	1	0					0	0	1	1	1	1	0	1	53	Mwanamke	Ndoa ya Mke mmoja		5													0											2
Choo cha asili	1	0	0	0	0	0	0					1	1	0	0	1	1	0	1	38	Mwanaume	Sijaoa/ Sijaolewa		3													0											7	Ubovu wa choo
Choo cha VIP/Choo chenye bomba la kutolea hewa	5	1	1	1	1	1	1	1	1	1	0	0	0	1	1	1	1	1	1	69	Mwanamke	Ndoa ya wake wengi		9	Zaidi ya mwaka mmoja	Pungufu ya kaya tano	Watu 10 hadi 20	Ndugu		1 4		0			Ndiyo	Mara nyingi	0											1 2 3
Choo cha shimo kilichoboreshwa	4	1	1	1	1	1	0					0	0	1	0	1	1	0	1	38	Mwanamke	Ndoa ya wake wengi		9													0											7	Kila mtu anachakwake
Choo cha shimo kilichoboreshwa	4	1	1	1	1	1	0					0	0	1	1	1	1	0	1	33	Mwanamke	Ndoa ya Mke mmoja		6													0											7	Ni vizuri kila mtu awe na chake magonjwa ni mengi
Choo cha asili	1	0	1	1	1	1	0					0	0	0	0	0	0	0	1	74	Mwanamke	Tunaishi pamoja bila ndoa		11													0											2	Maradhi
Choo cha asili	1	0	0	0	0	0	0					0	0	0	1	1	1	0	0	41	Mwanaume	Ndoa ya Mke mmoja		4	Miezi sita	Pungufu ya kaya tano	Chini ya watu 10	Jirani (Ambao sio ndugu)		6	Nimehamia nimewakuta wanachangia choo	Ndiyo	Sababu nyingine taja	Kipo mbali na nyumba wanayoishi	0		0										Maambukizi ya magonjwa ni rahisi	2
Choo cha VIP/Choo chenye bomba la kutolea hewa	5	1	1	1	1	1	0					0	0	1	1	1	0	0	1	54	Mwanamke	Ndoa ya Mke mmoja		2													0											6
Choo cha shimo kilichoboreshwa	4	1	1	1	0	1	0					0	0	1	1	1	1	0	1	28	Mwanamke	Ndoa ya Mke mmoja		7													0											2
Choo cha kuvuta au kumwagia maji	3	1	1	1	1	1	0					0	0	1	1	1	0	0	1	18	Mwanamke	Sijaoa/ Sijaolewa		4	Miezi sita												0											2
Choo cha shimo kilichoboreshwa	4	1	1	1	1	1	0					0	0	1	1	0	1	0	1	64	Mwanaume	Mjane/Mgane		4													0											2
Choo cha asili	1	0	0	0	0	1	0					0	0	0	1	1	1	0	1	62	Mwanaume	Ndoa ya Mke mmoja		5													0											2
Choo cha asili	1	0	0	0	0	0	0					0	0	0	1	1	1	0	0	24	Mwanaume	Ndoa ya Mke mmoja		3													0											5 7	Kila nyumba ina choo chake
Choo cha shimo kilichoboreshwa	4	1	1	1	1	1	0					0	0	1	1	1	1	0	1	32	Mwanaume	Tunaishi pamoja bila ndoa		7													0											2
Choo cha shimo kilichoboreshwa	4	1	0	0	0	0	0					0	0	1	1	1	1	1	1	68	Mwanamke	Ndoa ya Mke mmoja		3													0											2
Choo cha shimo kilichoboreshwa	4	1	0	1	0	0	0					0	0	1	1	1	1	0	0	78	Mwanamke	Ndoa ya Mke mmoja		1													0											2
Choo cha shimo kilichoboreshwa	4	1	0	0	0	0	0					0	0	1	1	1	1	1	0	43	Mwanamke	Ndoa ya Mke mmoja		8													0											2
Choo cha shimo kilichoboreshwa	4	1	1	1	1	1	0					1	1	1	0	1	1	0	0	63	Mwanamke	Ndoa ya wake wengi		4	Zaidi ya mwaka mmoja	Pungufu ya kaya tano	Chini ya watu 10	Ndugu		1		0			Ndiyo	Mara nyingi	0											2
Choo cha VIP/Choo chenye bomba la kutolea hewa	5	1	1	1	0	0	0					0	0	1	0	1	0	0	1	57	Mwanaume	Ndoa ya Mke mmoja		13													0											2
Choo cha asili	1	0	0	0	0	0	0					0	0	0	0	0	1	0	0	61	Mwanamke	Tumetengana		8													0											2
Choo cha asili	1	0	1	0	0	0	0					0	0	0	0	1	1	0	1	34	Mwanaume	Ndoa ya Mke mmoja		5													0											2
Choo cha asili	1	0	0	0	0	0	0					0	0	0	1	1	1	0	0	36	Mwanaume	Ndoa ya Mke mmoja		3													0											6
Choo cha shimo kilichoboreshwa	4	1	1	1	1	1	1	1	1	1	1	1	0	1	1	0	1	0	1	75	Mwanamke	Mjane/Mgane		6													0											2
Choo cha shimo kilichoboreshwa	4	1	1	1	1	1	0					0	0	1	1	1	1	1	1	19	Mwanamke	Sijaoa/ Sijaolewa		5													0											6
Choo cha asili	1	0	0	0	0	0	0					0	0	0	0	1	1	0	0	37	Mwanaume	Ndoa ya Mke mmoja		7													0											2 5
Choo cha asili	1	0	0	0	0	0	0					0	0	0	1	1	1	1	0	27	Mwanamke	Sijaoa/ Sijaolewa		6													0											2
Choo cha kuvuta au kumwagia maji	3	1	1	1	0	1	0					0	0	1	0	1	1	1	1	40	Mwanamke	Tunaishi pamoja bila ndoa		3													0											2
Choo cha shimo kilichoboreshwa	4	1	1	1	1	1	0					0	0	1	1	1	0	0	1	27	Mwanamke	Mjane/Mgane		4													0											2
Choo cha shimo kilichoboreshwa	4	1	1	1	1	1	0					0	0	1	1	1	1	1	1	85	Mwanamke	Mjane/Mgane		1													0											2
Choo cha asili	1	0	0	0	0	0	0					0	0	0	1	1	1	0	0	49	Mwanamke	Mjane/Mgane		5													0											2
Choo cha VIP/Choo chenye bomba la kutolea hewa	5	1	1	1	1	1	1	1	1	1	0	0	0	1	1	1	1	1	1	52	Mwanaume	Ndoa ya wake wengi		8													0											2
Choo cha kuvuta au kumwagia maji	3	1	1	1	1	1	0					0	0	1	1	1	1	1	1	26	Mwanamke	Sijaoa/ Sijaolewa		5													0											2
Choo cha shimo kilichoboreshwa	4	1	1	1	0	0	0					0	0	1	1	1	1	0	1	30	Mwanamke	Ndoa ya Mke mmoja		4													0											2
Choo cha asili	1	0	0	0	0	0	0					0	0	0	0	1	1	0	1	68	Mwanamke	Ndoa ya Mke mmoja		2													0											6
Choo cha kuvuta au kumwagia maji	3	1	1	1	1	1	0					0	0	1	0	1	1	0	1	30	Mwanaume	Ndoa ya Mke mmoja		9													0											1 2
Choo cha asili	1	0	0	0	0	0	0					0	0	0	0	1	1	0	0	71	Mwanamke	Mjane/Mgane		5													0											6
Choo cha kuvuta au kumwagia maji	3	1	1	1	1	1	0					0	0	1	1	1	0	0	1	68	Mwanaume	Ndoa ya Mke mmoja		10													0											3
Choo cha shimo kilichoboreshwa	4	1	1	1	1	1	0					0	0	1	1	1	1	0	1	56	Mwanaume	Ndoa ya Mke mmoja		6													0											2 4
Choo cha asili	1	0	0	0	0	0	0					0	0	0	0	1	1	1	1	30	Mwanamke	Ndoa ya Mke mmoja		9	Miezi sita	Zaidi ya kaya tano	Watu 21 hadi 30	Ndugu		6	WENGINE HAWANA SEHEMU YA KUCHIMBA.NA WENGINE WANATUMIA KWA MUDA CHA KWAO KIMEJAA	Ndiyo	Kimejaa		0		0											7	MAGONJWA NI MENGI.
Choo cha kuvuta au kumwagia maji	3	1	1	1	1	1	1	1	1	1	0	0	0	1	1	1	1	0	1	48	Mwanamke	Ndoa ya Mke mmoja		7													0											1 2
Choo cha shimo kilichoboreshwa	4	1	1	1	0	1	0					0	0	1	0	1	1	0	1	37	Mwanamke	Ndoa ya Mke mmoja		7													0											7	Magonjwa
Choo cha asili	1	0	0	0	0	0	0					0	0	0	0	1	1	1	1	55	Mwanamke	Sijaoa/ Sijaolewa		4													0											3
Choo cha shimo kilichoboreshwa	4	1	0	0	0	0	0					0	0	1	1	1	1	1	1	35	Mwanamke	Sijaoa/ Sijaolewa		4	Zaidi ya mwaka mmoja	Pungufu ya kaya tano	Watu 10 hadi 20	Jirani (Ambao sio ndugu)		6	NI WAGENI	Ndiyo	Sababu nyingine taja	WALIHAMA	Ndiyo	Mara chache	1	3		Wote waliotajwa hapo juu	Choo cha kuchuchumaa	1		3		0	UNAWEZA KUPATA MARADHI
Choo cha asili	1	0	0	0	0	0	0					0	0	0	0	1	1	1	1	62	Mwanamke	Mjane/Mgane		8													0											2
Choo cha shimo kilichoboreshwa	4	1	0	0	0	0	0					0	0	1	1	1	1	1	1	45	Mwanamke	Ndoa ya Mke mmoja		3	Miezi sita	Pungufu ya kaya tano	Chini ya watu 10	Jirani (Ambao sio ndugu)		5		Haihusiki			Ndiyo	Mara nyingi	0											2
Choo cha shimo kilichoboreshwa	4	1	0	0	0	0	0					0	0	1	0	1	1	1	0	58	Mwanamke	Mjane/Mgane		8													0											2
Choo cha shimo kilichoboreshwa	4	1	0	0	0	0	0					0	0	1	1	0	1	1	1	80	Mwanaume	Ndoa ya wake wengi		15	Zaidi ya mwaka mmoja	Zaidi ya kaya tano	Watu 21 hadi 30	Ndugu		1		Haihusiki			Ndiyo	Mara nyingi	0											2 4
Choo cha shimo kilichoboreshwa	4	1	0	0	0	0	0					0	0	1	1	1	1	1	1	65	Mwanaume	Ndoa ya Mke mmoja		7													0											2
Choo cha shimo kilichoboreshwa	4	1	1	1	0	1	0					0	0	1	0	1	1	0	1	65	Mwanamke	Tunaishi pamoja bila ndoa		4													0											3
Choo cha asili	1	0	0	0	0	1	0					0	0	0	0	0	1	0	1	35	Mwanamke	Tunaishi pamoja bila ndoa		7													0											7	Magonjwa
Choo cha asili	1	0	0	0	0	0	0					0	0	0	0	0	1	1	1	68	Mwanamke	Ndoa ya Mke mmoja		5													0											2 3
Choo cha shimo kilichoboreshwa	4	1	1	1	1	1	0					0	0	1	1	1	1	0	1	48	Mwanamke	Ndoa ya Mke mmoja		3													0											6
Choo cha shimo kilichoboreshwa	4	1	0	0	0	0	0					0	0	1	1	1	1	1	1	25	Mwanamke	Ndoa ya Mke mmoja		4	Mwaka mmoja	Pungufu ya kaya tano	Watu 10 hadi 20	Jirani (Ambao sio ndugu)		5		Haihusiki			Ndiyo	Mara nyingi	0											2
Choo cha asili	1	0	0	0	0	0	0					0	0	0	0	0	1	0	1	65	Mwanaume	Mjane/Mgane		3													0											2
Choo cha shimo kilichoboreshwa	4	1	0	0	0	0	0					0	0	1	1	0	1	1	0	59	Mwanaume	Mjane/Mgane		5													0											2
Choo cha asili	1	0	0	1	0	0	0					0	0	0	0	1	1	0	1	38	Mwanamke	Ndoa ya wake wengi		5													0											2
Choo cha shimo kilichoboreshwa	4	1	1	1	1	1	0					0	0	1	1	1	1	0	1	36	Mwanaume	Ndoa ya Mke mmoja		8													0											2
Choo cha shimo kilichoboreshwa	4	1	1	1	1	1	0					0	0	1	1	1	1	0	1	29	Mwanamke	Ndoa ya Mke mmoja		6													0											2
Choo cha shimo kilichoboreshwa	4	1	1	1	1	1	0					0	0	1	1	1	0	0	1	45	Mwanamke	Mjane/Mgane		10													0											2 4
Choo cha asili	1	0	0	0	0	0	0					0	0	0	0	1	1	0	1	60	Mwanamke	Ndoa ya wake wengi		5													0											2
Choo cha shimo kilichoboreshwa	4	1	1	1	1	1	0					0	0	1	1	1	0	1	1	63	Mwanamke	Mjane/Mgane		6													0											2 3
Choo cha shimo kilichoboreshwa	4	1	0	0	0	0	0					0	0	1	1	1	1	1	1	50	Mwanamke	Mjane/Mgane		5													0											2 3
Choo cha shimo kilichoboreshwa	4	1	1	1	0	0	0					0	0	1	0	1	1	0	1	48	Mwanaume	Tunaishi pamoja bila ndoa		9													1	2 4	Kudumisha ujirani	Wote waliotajwa hapo juu	Choo cha kuchuchumaa	1 2 3 4		1 2 3		Ndiyo	Usafi hufanyika mara kwa mara
Choo cha shimo kilichoboreshwa	4	1	1	1	0	1	1	1	1	1	0	0	0	1	1	1	1	0	1	46	Mwanamke	Ndoa ya Mke mmoja		6													0											5
Choo cha shimo kilichoboreshwa	4	1	0	0	0	0	0					0	0	1	1	0	1	1	1	37	Mwanaume	Ndoa ya Mke mmoja		12													0											2 3
Choo cha shimo kilichoboreshwa	4	1	1	1	1	1	0					0	0	1	1	1	1	0	1	21	Mwanamke	Sijaoa/ Sijaolewa		8													0											2
Choo cha shimo kilichoboreshwa	4	1	1	1	1	1	0					0	0	1	1	1	0	0	1	42	Mwanamke	Ndoa ya wake wengi		10													0											7	Kila mtu anacho chake
Choo cha shimo kilichoboreshwa	4	1	0	0	0	0	0					0	0	1	1	1	1	1	0	41	Mwanamke	Tumeachana		9	Zaidi ya mwaka mmoja	Pungufu ya kaya tano	Chini ya watu 10	Jirani (Ambao sio ndugu)		5					Ndiyo	Mara chache	0											2
Choo cha asili	1	0	0	0	0	0	0					0	0	0	0	1	1	0	0	37	Mwanamke	Ndoa ya Mke mmoja		4													0											2
Choo cha asili	1	0	0	0	0	0	0					1	0	0	0	1	1	0	1	40	Mwanaume	Ndoa ya Mke mmoja		5													0											2 5
Choo cha asili	1	0	1	1	1	1	0					0	0	0	0	1	0	0	1	63	Mwanamke	Ndoa ya Mke mmoja		9													0											1 2
Choo cha asili	1	0	0	0	0	1	1	1	1	1	1	0	0	0	0	1	1	1	1	28	Mwanamke	Ndoa ya wake wengi		9	Mwaka mmoja	Pungufu ya kaya tano	Chini ya watu 10	Ndugu		6	Kimebomoka	Ndiyo	Kimebomoka		0		0											2
Choo cha shimo kilichoboreshwa	4	1	1	1	0	0	0					0	0	1	1	1	1	0	0	27	Mwanamke	Ndoa ya Mke mmoja		9													0											7	Hawezi akatumia akitmia wakati naye anacho atakuwamshirikina
Choo cha shimo kilichoboreshwa	4	1	1	1	1	1	0					0	0	1	1	1	1	0	1	51	Mwanamke	Mjane/Mgane		3													0											2
Choo cha asili	1	0	0	0	0	0	0					0	0	0	1	1	1	0	0	32	Mwanamke	Tumetengana		5													0											4
Choo cha shimo kilichoboreshwa	4	1	0	0	0	0	0					0	0	1	1	1	1	1	0	61	Mwanamke	Mjane/Mgane		8													0											2
Choo cha shimo kilichoboreshwa	4	1	1	1	1	1	0					0	0	1	1	1	1	0	1	28	Mwanaume	Ndoa ya Mke mmoja		5		Pungufu ya kaya tano		Ndugu		4					Ndiyo	Mara nyingi	0											7	Kila mtu anachake
Choo cha asili	1	0	1	0	0	1	0					1	0	0	0	1	1	0	1	31	Mwanamke	Ndoa ya Mke mmoja		7													0											5
Choo cha shimo kilichoboreshwa	4	1	1	1	1	1	0					0	0	1	1	1	1	0	1	35	Mwanaume	Ndoa ya Mke mmoja		4													0											6
Choo cha asili	1	0	0	0	0	0	0					0	0	0	1	1	1	0	0	25	Mwanaume	Ndoa ya Mke mmoja		3													0											6
Choo cha shimo kilichoboreshwa	4	1	1	1	1	1	0					0	0	1	1	1	1	0	1	31	Mwanamke	Ndoa ya Mke mmoja		6													0											2
Choo cha asili	1	0	0	0	0	1	0					1	0	0	0	1	1	0	1	54	Mwanamke	Ndoa ya Mke mmoja		8													0											2
Choo cha asili	1	0	0	0	0	0	0					0	0	0	0	1	1	0	0	29	Mwanamke	Ndoa ya Mke mmoja		7													0											2
Choo cha shimo kilichoboreshwa	4	1	1	1	1	1	0					0	0	1	1	1	1	1	1	39	Mwanamke	Ndoa ya Mke mmoja		6													0											2 3
Choo cha shimo kilichoboreshwa	4	1	1	1	1	1	0					0	0	1	1	1	1	1	1	63	Mwanaume	Mjane/Mgane		2													0											2
Choo cha kuvuta au kumwagia maji	3	1	1	1	1	1	0					0	0	1	1	1	1	0	1	52	Mwanamke	Ndoa ya Mke mmoja		4													0											2
Choo cha shimo kilichoboreshwa	4	1	1	1	1	0	0					0	0	1	1	1	1	0	0	48	Mwanamke	Ndoa ya Mke mmoja		4													0											2
Choo cha asili	1	0	0	0	0	0	0					0	0	0	0	1	1	0	1	46	Mwanamke	Ndoa ya Mke mmoja		5													0											2
Choo cha asili	1	0	0	0	0	0	0					1	0	0	0	1	1	0	1	25	Mwanamke	Ndoa ya Mke mmoja		3													0											2
Choo cha asili	1	0	1	0	0	0	0					0	0	0	0	1	1	0	1	51	Mwanaume	Ndoa ya Mke mmoja		6	Zaidi ya mwaka mmoja	Pungufu ya kaya tano	Chini ya watu 10	Ndugu		1		0			Ndiyo	Mara chache	1	1 2		Ndugu	Choo cha kuchuchumaa	1 3 4		1 3		0	Kinaeneza maradhi
Choo cha asili	1	0	0	0	0	0	0					1	0	0	0	1	1	0	1	30	Mwanamke	Ndoa ya Mke mmoja		9													0											2 3
Choo cha shimo kilichoboreshwa	4	1	0	1	1	1	0					0	0	1	1	1	1	0	1	46	Mwanamke	Ndoa ya Mke mmoja		13													0											2
Choo cha VIP/Choo chenye bomba la kutolea hewa	5	1	1	1	1	1	1	1	1	1	0	0	0	1	1	1	1	0	1	37	Mwanaume	Ndoa ya Mke mmoja		10													0											2
Choo cha shimo kilichoboreshwa	4	1	1	1	1	0	0					0	0	1	1	1	1	0	0	35	Mwanamke	Ndoa ya Mke mmoja		5													0											7	Kila mtu anacho chake pia magonjwa ya kuambukiza mengi
Choo cha asili	1	0	1	1	1	1	0					0	0	0	0	1	1	1	1	25	Mwanamke	Ndoa ya Mke mmoja		3													0											6
Choo cha asili	1	0	0	0	0	1	0					0	0	0	0	1	1	0	1	60	Mwanaume	Ndoa ya Mke mmoja		5													0											7	Naogopa kugombana na jirani
Choo cha asili	1	0	0	0	0	0	0					0	0	0	1	1	1	0	0	61	Mwanamke	Mjane/Mgane		6													0											7	Nimekijenga kwa ajili ya familia tu
Choo cha shimo kilichoboreshwa	4	1	1	1	1	1	0					0	0	1	1	1	0	0	1	35	Mwanamke	Ndoa ya Mke mmoja		4	Zaidi ya mwaka mmoja	Pungufu ya kaya tano	Chini ya watu 10	Ndugu		1		0			Ndiyo	Mara nyingi	1	1 2		Ndugu	Choo cha kuchuchumaa	1		1		0	magonjwa ambukizi
Choo cha asili	1	0	0	0	0	0	0					0	0	0	0	1	1	0	0	25	Mwanamke	Ndoa ya Mke mmoja		6													0											7	Kila mtu na nyumbq yake
Choo cha asili	1	0	0	0	0	0	0					0	0	0	1	1	1	0	0	29	Mwanaume	Ndoa ya Mke mmoja		3													0											7	Kila mtu anacho chake
Choo cha shimo kilichoboreshwa	4	1	1	1	1	0	0					0	0	1	1	1	1	0	0	38	Mwanamke	Mjane/Mgane		5													0											7	Jirani zangu wote wanavyo labda ikitokea
Choo cha asili	1	0	0	0	0	0	0					1	0	0	0	0	1	1	0	79	Mwanamke	Ndoa ya Mke mmoja		8													0											2
Choo cha asili	1	0	0	0	0	0	0					0	0	0	0	0	1	0	0	28	Mwanaume	Sijaoa/ Sijaolewa		1													0											2
Choo cha shimo kilichoboreshwa	4	1	1	1	1	1	0					0	0	1	1	1	1	0	1	23	Mwanamke	Ndoa ya Mke mmoja		28													0											2
Choo cha shimo kilichoboreshwa	4	1	1	1	1	1	0					0	0	1	1	1	1	0	1	29	Mwanaume	Sijaoa/ Sijaolewa		3													0											2
Choo cha shimo kilichoboreshwa	4	1	1	1	1	1	0					0	0	1	1	1	1	0	1	26	Mwanamke	Ndoa ya Mke mmoja		10													0											6
Choo cha shimo kilichoboreshwa	4	1	1	1	1	0	0					0	0	1	1	0	1	0	0	20	Mwanamke	Tunaishi pamoja bila ndoa		4	Zaidi ya mwaka mmoja	Pungufu ya kaya tano	Watu 10 hadi 20	Jirani (Ambao sio ndugu)		1		0			Ndiyo	Mara nyingi	0											2
Choo cha asili	1	0	0	0	0	0	0					0	0	0	0	0	1	0	0	60	Mwanamke	Ndoa ya Mke mmoja		5													0											2
Choo cha asili	1	0	0	0	0	0	0					0	0	0	1	1	1	1	0	34	Mwanamke	Ndoa ya Mke mmoja		9													0											2
Choo cha shimo kilichoboreshwa	4	1	1	1	0	0	0					0	0	1	1	1	1	0	1	21	Mwanamke	Ndoa ya Mke mmoja		4													0											2 7	Magonjwa
Choo cha kuvuta au kumwagia maji	3	1	1	1	1	1	0					0	0	1	1	1	1	0	1	25	Mwanamke	Ndoa ya Mke mmoja		9													0											2
Choo cha shimo kilichoboreshwa	4	1	1	1	1	1	0					0	0	1	0	1	0	0	1	70	Mwanamke	Mjane/Mgane		3													0											6
Choo cha shimo kilichoboreshwa	4	1	0	0	0	0	0					0	0	1	1	1	1	1	1	52	Mwanaume	Ndoa ya Mke mmoja		6													0											2 3
Choo cha asili	1	0	0	0	0	0	0					0	0	0	1	1	1	0	0	50	Mwanamke	Tumetengana		1													0											5
Choo cha shimo kilichoboreshwa	4	1	1	1	1	1	0					0	0	1	1	1	1	1	1	42	Mwanaume	Ndoa ya Mke mmoja		5													0											1	MAGONJWA
Choo cha shimo kilichoboreshwa	4	1	1	1	1	1	0					0	0	1	1	1	1	0	1	36	Mwanamke	Ndoa ya wake wengi		8													0											2
Choo cha shimo kilichoboreshwa	4	1	1	1	1	1	0					0	0	1	1	1	1	1	1	49	Mwanamke	Ndoa ya Mke mmoja		5													0											2
Choo cha VIP/Choo chenye bomba la kutolea hewa	5	1	1	1	1	1	0					0	0	1	1	1	1	0	1	65	Mwanamke	Mjane/Mgane		9													0											1 2
Choo cha shimo kilichoboreshwa	4	1	1	1	1	1	0					0	0	1	1	1	1	0	1	32	Mwanamke	Sijaoa/ Sijaolewa		3													0											2
Choo cha shimo kilichoboreshwa	4	1	0	0	0	1	0					0	0	1	1	1	1	0	0	35	Mwanamke	Ndoa ya Mke mmoja		9													0											7	Kila mtu na chake
Choo cha VIP/Choo chenye bomba la kutolea hewa	5	1	1	1	1	1	0					0	0	1	0	1	1	0	1	40	Mwanamke	Ndoa ya Mke mmoja		6													0											2
Choo cha asili	1	0	1	1	1	1	0					0	0	0	0	1	1	1	1	42	Mwanamke	Ndoa ya Mke mmoja		6													0											3
Choo cha shimo kilichoboreshwa	4	1	1	1	1	1	0					0	0	1	1	1	1	0	1	32	Mwanamke	Ndoa ya Mke mmoja		8													0											2
Choo cha asili	1	0	0	0	0	0	0					0	0	0	1	1	1	0	0	38	Mwanamke	Ndoa ya Mke mmoja		8													0											6
Choo cha kuvuta au kumwagia maji	3	1	1	1	1	1	0					0	0	1	1	1	0	0	1	34	Mwanamke	Ndoa ya Mke mmoja		11	Zaidi ya mwaka mmoja	Zaidi ya kaya tano	Watu 10 hadi 20	Mwingine, elezea	Ni wapangaji	5		Haihusiki	Sababu nyingine taja	Ni wapangaji	Ndiyo	Mara nyingi	0											2
Choo cha VIP/Choo chenye bomba la kutolea hewa	5	1	1	1	1	1	0					0	0	1	1	1	1	1	1	52	Mwanamke	Ndoa ya Mke mmoja		6													0											2 3
Choo cha asili	1	0	0	0	0	0	0					1	0	0	0	1	1	0	0	27	Mwanamke	Ndoa ya Mke mmoja		4													0											2
Choo cha shimo kilichoboreshwa	4	1	0	0	0	0	0					0	0	1	1	0	1	0	1	38	Mwanamke	Ndoa ya Mke mmoja		7	Zaidi ya mwaka mmoja	Pungufu ya kaya tano	Watu 10 hadi 20	Jirani (Ambao sio ndugu)		5		Haihusiki			Ndiyo	Mara nyingi	0											2 3
Choo cha asili	1	0	0	0	0	0	0					1	0	0	0	0	1	0	0	36	Mwanamke	Tunaishi pamoja bila ndoa		7													0											2	Magonjwa
Choo cha VIP/Choo chenye bomba la kutolea hewa	5	1	1	1	1	1	0					0	0	1	1	1	1	1	1	53	Mwanamke	Ndoa ya Mke mmoja		3													0											2
Choo cha asili	1	0	1	1	1	1	0					0	0	0	1	1	1	0	1	50	Mwanamke	Ndoa ya wake wengi		6													0											7	kila mtu anapaswa uwe na choo chako
Choo cha kuvuta au kumwagia maji	3	1	1	1	1	0	0					0	0	1	1	1	0	1	1	65	Mwanamke	Mjane/Mgane		5													0											2
Choo cha asili	1	0	0	0	0	0	0					0	0	0	0	1	1	1	1	50	Mwanamke	Mjane/Mgane		4													0											7	MAGONJWA MENGI
Choo cha asili	1	0	0	0	0	0	0					0	0	0	0	1	1	0	0	81	Mwanamke	Mjane/Mgane		3													0											6
Choo cha shimo kilichoboreshwa	4	1	0	0	1	1	0					0	0	1	1	1	1	0	1	36	Mwanamke	Ndoa ya Mke mmoja		5													0											2
Choo cha VIP/Choo chenye bomba la kutolea hewa	5	1	1	1	0	0	0					0	0	1	1	1	1	1	1	65	Mwanaume	Ndoa ya Mke mmoja		5													0											2 3
Choo cha shimo kilichoboreshwa	4	1	0	1	0	0	0					0	0	1	1	1	1	1	1	26	Mwanamke	Ndoa ya Mke mmoja		4	Mwaka mmoja	Pungufu ya kaya tano	Chini ya watu 10	Jirani (Ambao sio ndugu)		6	CHOO CHAO KILIBOMOKA	Ndiyo	Kimebomoka		Ndiyo	Mara nyingi	1	3		Jirani	Choo cha kukaa	1		3		Ndiyo	MNASHIRIKIANA KUFANYA USAFI
Choo cha asili	1	0	1	0	0	0	0					1	0	0	0	1	1	0	1	53	Mwanamke	Mjane/Mgane		4													0											2 3
Choo cha shimo kilichoboreshwa	4	1	0	1	0	0	0					0	0	1	1	1	1	0	0	47	Mwanamke	Ndoa ya Mke mmoja		4													0											2
Choo cha asili	1	0	0	0	0	0	0					0	0	0	0	0	1	1	1	27	Mwanaume	Sijaoa/ Sijaolewa		4													0											2 3
Choo cha kuvuta au kumwagia maji	3	1	1	1	0	1	0					0	0	1	1	1	1	0	1	38	Mwanamke	Ndoa ya wake wengi		6													0											7	Magonjwa
Choo cha shimo kilichoboreshwa	4	1	1	1	1	0	0					0	0	1	1	1	1	0	0	41	Mwanamke	Ndoa ya wake wengi		6													0											6
Choo cha asili	1	0	0	0	0	1	0					0	0	0	0	1	1	0	0	29	Mwanaume	Ndoa ya Mke mmoja		4													0											2
Choo cha shimo kilichoboreshwa	4	1	0	0	1	1	0					0	0	1	1	1	1	0	1	52	Mwanamke	Ndoa ya Mke mmoja		9													0							1			Maradhi	2
Choo cha asili	1	0	1	0	1	1	0					1	0	0	0	1	1	0	1	52	Mwanamke	Ndoa ya Mke mmoja		6													0											5
Choo cha asili	1	0	1	0	0	1	0					0	0	0	0	1	1	0	1	42	Mwanaume	Ndoa ya wake wengi		4													0											1 2
Choo cha asili	1	0	1	1	1	1	0					0	0	0	0	1	1	0	1	34	Mwanaume	Ndoa ya Mke mmoja		5													0											2
Choo cha shimo kilichoboreshwa	4	1	1	1	1	1	0					0	0	1	1	1	1	0	1	26	Mwanamke	Ndoa ya Mke mmoja		10													0											2
Choo cha shimo kilichoboreshwa	4	1	1	1	1	1	0					0	0	1	1	1	1	0	1	27	Mwanamke	Tunaishi pamoja bila ndoa		8													0											2
Choo cha shimo kilichoboreshwa	4	1	1	1	0	1	0					0	0	1	0	1	1	0	1	41	Mwanamke	Ndoa ya Mke mmoja		8													0											2 7	Maradhi
Choo cha asili	1	0	0	0	1	0	0					0	0	0	1	1	1	0	0	30	Mwanamke	Ndoa ya Mke mmoja		7													0											2
Choo cha asili	1	0	0	0	0	0	0					0	0	0	0	1	1	0	0	28	Mwanamke	Ndoa ya Mke mmoja		4													0											2	Magonjwa
Choo cha asili	1	0	1	1	1	1	0					0	0	0	1	1	1	0	1	85	Mwanaume	Ndoa ya Mke mmoja		3													0											6
Choo cha shimo kilichoboreshwa	4	1	1	1	1	1	0					0	0	1	1	1	1	1	1	30	Mwanamke	Tumeachana		3													0											2
Choo cha shimo kilichoboreshwa	4	1	1	1	1	1	0					0	0	1	1	1	1	0	0	36	Mwanamke	Ndoa ya Mke mmoja		3													0											6
Choo cha asili	1	0	0	0	0	0	0					0	0	0	1	1	1	0	0	38	Mwanaume	Ndoa ya Mke mmoja		4													0											6
Choo cha shimo kilichoboreshwa	4	1	1	1	1	0	0					0	0	1	1	1	1	0	0	35	Mwanaume	Ndoa ya Mke mmoja		8													0											2
Choo cha asili	1	0	1	1	1	0	0					0	0	0	0	0	1	0	0	60	Mwanaume	Ndoa ya Mke mmoja		14													0											2 3
Choo cha shimo kilichoboreshwa	4	1	0	0	0	0	0					0	0	1	1	1	1	1	0	30	Mwanamke	Ndoa ya Mke mmoja		5													0											2
Choo cha shimo kilichoboreshwa	4	1	1	1	1	1	0					0	0	1	1	1	1	0	1	32	Mwanamke	Mjane/Mgane		8													0											2
Choo cha VIP/Choo chenye bomba la kutolea hewa	5	1	1	1	1	1	0					0	1	1	1	1	0	1	1	65	Mwanaume	Ndoa ya Mke mmoja		10													0											2 3
Choo cha shimo kilichoboreshwa	4	1	1	1	1	1	0					0	0	1	0	1	1	0	1	66	Mwanamke	Ndoa ya wake wengi		5													0											6
Choo cha asili	1	0	0	0	0	0	0					0	0	0	0	1	1	0	1	18	Mwanaume	Sijaoa/ Sijaolewa		7	Zaidi ya mwaka mmoja	Pungufu ya kaya tano	Watu 10 hadi 20	Ndugu		2		0			0		0											2
Choo cha shimo kilichoboreshwa	4	1	1	1	0	1	0					0	0	1	1	1	1	0	1	72	Mwanaume	Ndoa ya Mke mmoja		8													0											1 2 7	Magonjwa
Choo cha shimo kilichoboreshwa	4	1	1	1	1	1	0					0	0	1	1	1	1	1	1	45	Mwanamke	Ndoa ya Mke mmoja		2													0											7	KILA MMOJA NA UTUMIAJI WAKE WA CHOO,WENGINE WACHAFU
Choo cha shimo kilichoboreshwa	4	1	1	1	0	1	0					0	0	1	1	1	1	0	1	60	Mwanamke	Ndoa ya Mke mmoja		6													0											2
Choo cha shimo kilichoboreshwa	4	1	1	1	1	1	0					0	0	1	1	1	0	1	1	51	Mwanamke	Ndoa ya Mke mmoja		5													0											2
Choo cha shimo kilichoboreshwa	4	1	0	0	1	1	0					0	0	1	1	1	1	0	0	28	Mwanamke	Ndoa ya Mke mmoja		6													0											2
Choo cha kuvuta au kumwagia maji	3	1	1	1	1	1	0					0	0	1	1	1	1	0	1	50	Mwanaume	Ndoa ya Mke mmoja		7													0											2
Choo cha shimo kilichoboreshwa	4	1	1	1	0	1	0					0	0	1	0	1	0	0	1	28	Mwanamke	Ndoa ya Mke mmoja		4													0											7	Usumbufu
Choo cha asili	1	0	1	1	1	1	0					0	0	0	0	0	1	1	1	29	Mwanamke	Ndoa ya Mke mmoja		5													0											2
Choo cha asili	1	0	0	0	0	0	0					1	0	0	0	1	1	0	1	49	Mwanaume	Ndoa ya Mke mmoja		6													0											5 7	Choo hakina ubora
Choo cha asili	1	0	0	0	0	0	0					0	0	0	1	1	1	1	0	23	Mwanamke	Ndoa ya Mke mmoja		4													0											2
Choo cha asili	1	0	1	1	0	1	0					0	0	0	1	1	1	0	0	36	Mwanamke	Ndoa ya Mke mmoja		6													0											2
Choo cha asili	1	0	0	1	0	0	0					0	0	0	0	1	0	0	1	60	Mwanaume	Ndoa ya wake wengi		34													0											1 2 5
Choo cha asili	1	0	0	0	0	0	0					0	0	0	0	0	1	0	0	56	Mwanaume	Ndoa ya Mke mmoja		9													0											1 3
Choo cha shimo kilichoboreshwa	4	1	0	0	0	0	0					0	0	1	1	1	1	1	1	72	Mwanamke	Mjane/Mgane		8													0											2
Choo cha shimo kilichoboreshwa	4	1	0	0	0	0	0					0	0	1	1	1	1	1	1	29	Mwanamke	Ndoa ya Mke mmoja		5	Mwaka mmoja	Pungufu ya kaya tano	Chini ya watu 10	Jirani (Ambao sio ndugu)		6	JIRANI NI MGENI NDO ANAJENGA CHOO	Haihusiki			Ndiyo	Mara nyingi	0							1			UNAWEZA KUAMBUKIZWA MAGONJWA	2
Choo cha asili	1	0	1	1	0	1	0					1	0	0	0	0	1	0	1	46	Mwanamke	Mjane/Mgane		4													0											2 5
Choo cha shimo kilichoboreshwa	4	1	1	1	0	0	0					0	0	1	1	1	1	0	0	26	Mwanamke	Ndoa ya Mke mmoja		6													0											2 4
Choo cha ikolojiaEcosan)	2	1	1	1	1	1	0					0	1	1	1	0	1	0	1	40	Mwanaume	Ndoa ya Mke mmoja		7													0											2
Choo cha asili	1	0	0	0	0	0	0					0	0	0	0	1	1	0	0	68	Mwanamke	Mjane/Mgane		4													0											7	Yupo mwenyewe
Choo cha kuvuta au kumwagia maji	3	1	1	1	0	1	0					0	0	1	1	1	1	1	1	33	Mwanamke	Ndoa ya Mke mmoja		5													0											2
Choo cha shimo kilichoboreshwa	4	1	1	1	1	1	0					0	0	1	1	1	1	0	1	28	Mwanamke	Ndoa ya Mke mmoja		5													0											2	Magonjwa
Choo cha shimo kilichoboreshwa	4	1	1	1	1	1	0					0	0	1	1	1	1	0	1	64	Mwanamke	Ndoa ya wake wengi		3													0											7	Maradhi
Choo cha shimo kilichoboreshwa	4	1	1	1	1	0	0					0	0	1	1	1	1	0	0	30	Mwanaume	Ndoa ya Mke mmoja		3													0											2
Choo cha shimo kilichoboreshwa	4	1	0	1	0	0	0					0	0	1	1	1	1	0	0	59	Mwanamke	Mjane/Mgane		1													0											2 3
Choo cha VIP/Choo chenye bomba la kutolea hewa	5	1	1	1	1	1	0					0	0	1	1	1	1	0	1	23	Mwanaume	Ndoa ya Mke mmoja		3													0											2
Choo cha asili	1	0	1	1	1	1	0					0	0	0	0	0	1	1	1	35	Mwanamke	Ndoa ya Mke mmoja		9													0											5
Choo cha shimo kilichoboreshwa	4	1	1	1	1	1	0					0	0	1	1	1	1	0	1	61	Mwanamke	Mjane/Mgane		4													0											2
Choo cha asili	1	0	0	0	0	0	0					1	0	0	0	1	1	0	0	38	Mwanamke	Mjane/Mgane		5													0											2 7	Maradhi
Choo cha asili	1	0	0	0	0	0	0					1	0	0	0	0	1	0	0	20	Mwanamke	Mjane/Mgane		2													0											2
Choo cha asili	1	0	0	0	0	1	0					0	0	0	0	1	1	0	0	32	Mwanamke	Ndoa ya Mke mmoja		6	Zaidi ya mwaka mmoja	Pungufu ya kaya tano	Watu 10 hadi 20	Ndugu		1 4		0			Ndiyo	Mara nyingi	1	3		Ndugu	Choo cha kuchuchumaa	1		1		0	ni rahisi kupata magonjwa		magonjwa
Choo cha asili	1	0	0	0	0	0	0					0	0	0	0	1	1	1	1	50	Mwanamke	Ndoa ya Mke mmoja		5													0											7	MAGONJWA MENGI.
Choo cha shimo kilichoboreshwa	4	1	1	1	1	1	0					0	0	1	1	1	1	0	1	54	Mwanaume	Ndoa ya Mke mmoja		5													0											6
Choo cha ikolojiaEcosan)	2	1	1	1	1	1	0					0	0	1	1	0	0	0	0	31	Mwanamke	Ndoa ya Mke mmoja		13													0											2
Choo cha shimo kilichoboreshwa	4	1	1	1	1	1	0					0	0	1	1	1	1	0	1	60	Mwanamke	Ndoa ya Mke mmoja		9													0											2
Choo cha shimo kilichoboreshwa	4	1	1	1	1	1	0					0	0	1	1	1	1	1	1	42	Mwanamke	Ndoa ya Mke mmoja		7													0											2
Choo cha shimo kilichoboreshwa	4	1	1	1	1	1	0					0	0	1	1	1	1	1	1	44	Mwanamke	Tumeachana		5	Zaidi ya mwaka mmoja	Pungufu ya kaya tano	Watu 10 hadi 20	Jirani (Ambao sio ndugu)		5		0			Ndiyo	Mara chache	0											2 3
Choo cha asili	1	0	0	0	1	0	0					0	0	0	1	1	1	0	0	30	Mwanamke	Tunaishi pamoja bila ndoa		4													0											7	Jirani mtoto wake akichafua atamzingizia wangu na hatafanya usafi
Choo cha shimo kilichoboreshwa	4	1	1	1	1	1	1	0	1	0	0	0	0	1	1	1	1	0	1	36	Mwanamke	Ndoa ya Mke mmoja		3													0											2
Choo cha asili	1	0	1	0	0	1	0					0	0	0	0	1	0	0	1	62	Mwanamke	Mjane/Mgane		7													0											2
Choo cha VIP/Choo chenye bomba la kutolea hewa	5	1	1	1	1	1	1	0	1	0	1	0	0	1	1	1	1	1	1	45	Mwanamke	Ndoa ya wake wengi		5													0											7	Maradhi
Choo cha asili	1	0	0	0	0	0	0					0	0	0	0	0	1	0	0	53	Mwanamke	Tunaishi pamoja bila ndoa		2													0											2 4
Choo cha asili	1	0	0	0	0	0	0					0	0	0	0	1	1	0	1	25	Mwanamke	Ndoa ya Mke mmoja		6													0											2 3
Choo cha asili	1	0	0	0	0	0	1	1	1	1	0	0	0	0	0	1	1	0	0	42	Mwanamke	Ndoa ya Mke mmoja		6													0											6
Choo cha shimo kilichoboreshwa	4	1	0	0	0	0	0					0	0	1	1	1	1	1	1	51	Mwanaume	Ndoa ya Mke mmoja		6													0											2 3
Choo cha shimo kilichoboreshwa	4	1	0	0	0	1	0					0	0	1	1	1	1	1	1	65	Mwanamke	Mjane/Mgane		4	Zaidi ya mwaka mmoja	Pungufu ya kaya tano	Chini ya watu 10	Jirani (Ambao sio ndugu)		2		Ndiyo	Kimejaa		Ndiyo	Mara chache	1	1		Wote waliotajwa hapo juu	Choo cha kuchuchumaa	1		2		0	INAWEZA KULETA MARADHI
Choo cha shimo kilichoboreshwa	4	1	0	0	0	0	0					0	0	1	1	1	1	1	1	66	Mwanamke	Mjane/Mgane		5													0											2
Choo cha shimo kilichoboreshwa	4	1	1	1	1	0	0					0	0	1	0	1	1	1	1	66	Mwanamke	Mjane/Mgane		15													0											2
Choo cha shimo kilichoboreshwa	4	1	1	1	1	1	0					0	0	1	1	1	1	0	1	29	Mwanaume	Ndoa ya Mke mmoja		8													0											2
Choo cha shimo kilichoboreshwa	4	1	1	1	0	1	0					0	0	1	1	1	1	1	1	42	Mwanaume	Ndoa ya Mke mmoja		5													0											2
Choo cha shimo kilichoboreshwa	4	1	1	1	0	1	0					0	0	1	1	1	1	0	1	73	Mwanamke	Mjane/Mgane		3													0											7	Kila mtu anachake
Choo cha shimo kilichoboreshwa	4	1	1	1	1	1	0					0	0	1	1	1	1	1	1	60	Mwanaume	Mjane/Mgane		4													0											2
Choo cha shimo kilichoboreshwa	4	1	1	1	0	1	0					0	0	1	1	1	1	0	1	61	Mwanamke	Mjane/Mgane		6													0											2
Choo cha asili	1	0	1	0	0	0	0					0	0	0	0	1	1	0	0	72	Mwanaume	Sijaoa/ Sijaolewa		1													0											6
Choo cha shimo kilichoboreshwa	4	1	1	1	1	1	1	1	1	1	0	0	0	1	1	1	1	1	1	43	Mwanaume	Ndoa ya Mke mmoja		7													0											2
Choo cha asili	1	0	1	1	1	0	0					0	0	0	0	1	1	0	0	43	Mwanaume	Ndoa ya wake wengi		9	Zaidi ya mwaka mmoja	Zaidi ya kaya tano	Watu 10 hadi 20	Mwingine, elezea	Wapangaji	5		Haihusiki	Sababu nyingine taja	Wapangaji	Ndiyo	Mara nyingi	0											1 2
Choo cha shimo kilichoboreshwa	4	1	1	1	1	1	0					0	0	1	1	1	1	1	1	38	Mwanamke	Tumetengana		3													0											7	MAGONJWA
Choo cha asili	1	0	0	0	1	1	0					1	0	0	0	1	1	0	1	19	Mwanamke	Sijaoa/ Sijaolewa		6													0											2 5
Choo cha asili	1	0	0	0	1	1	0					0	0	0	0	1	1	0	0	55	Mwanamke	Ndoa ya Mke mmoja		9													0											7	Kipo ndani
Choo cha shimo kilichoboreshwa	4	1	1	1	1	1	0					0	0	1	1	1	1	0	1	56	Mwanaume	Ndoa ya wake wengi		9													0											2
Choo cha shimo kilichoboreshwa	4	1	1	0	0	1	0					1	0	1	0	1	1	0	1	70	Mwanamke	Mjane/Mgane		10													0											6
Choo cha shimo kilichoboreshwa	4	1	1	1	0	0	0					0	0	1	1	1	1	0	0	70	Mwanaume	Ndoa ya Mke mmoja		7													0											6
Choo cha asili	1	0	0	0	0	0	0					0	0	0	1	1	1	0	0	45	Mwanamke	Mjane/Mgane		2													0											7	Kilamtu chale
Choo cha VIP/Choo chenye bomba la kutolea hewa	5	1	1	1	1	1	0					0	0	1	1	1	1	0	1	51	Mwanaume	Tunaishi pamoja bila ndoa		9													0											2
Choo cha asili	1	0	0	0	0	0	0					0	0	0	1	1	1	1	1	72	Mwanaume	Ndoa ya Mke mmoja		6													0											2 3
Choo cha asili	1	0	0	0	0	0	0					0	0	0	0	1	1	0	1	28	Mwanamke	Ndoa ya Mke mmoja		22													0											2
Choo cha kuvuta au kumwagia maji	3	1	1	1	0	0	0					0	0	1	1	1	1	1	1	52	Mwanaume	Ndoa ya wake wengi		5													0											7	MAGONJWA MENGI
Choo cha VIP/Choo chenye bomba la kutolea hewa	5	1	1	1	0	1	0					0	0	1	1	1	1	0	1	48	Mwanamke	Mjane/Mgane		8													0											2
Choo cha asili	1	0	0	0	0	0	0					0	0	0	1	1	1	0	0	22	Mwanamke	Ndoa ya Mke mmoja		6													0											5
Choo cha asili	1	0	0	0	0	0	0					0	0	0	1	1	1	1	0	35	Mwanamke	Tumeachana		7													0											2
Choo cha asili	1	0	1	1	1	1	0					0	0	0	1	1	1	1	1	38	Mwanamke	Ndoa ya Mke mmoja		6													0		P									2
Choo cha kuvuta au kumwagia maji	3	1	1	1	1	1	0					0	0	1	1	1	1	0	1	26	Mwanamke	Ndoa ya Mke mmoja		6													0											7	Sio wastaarabu kwenye usafi
Choo cha shimo kilichoboreshwa	4	1	0	0	0	1	0					0	0	1	1	1	1	0	0	39	Mwanaume	Ndoa ya Mke mmoja		5													0											2
Choo cha asili	1	0	1	1	0	1	0					0	0	0	1	1	1	0	0	60	Mwanamke	Ndoa ya Mke mmoja		5													0											2
Choo cha shimo kilichoboreshwa	4	1	0	0	0	0	0					0	0	1	1	0	1	1	1	78	Mwanamke	Mjane/Mgane		10	Zaidi ya mwaka mmoja	Pungufu ya kaya tano	Watu 21 hadi 30	Ndugu		1		Haihusiki			Ndiyo	Mara nyingi	0											2
Choo cha shimo kilichoboreshwa	4	1	1	1	1	1	0					0	0	1	1	1	1	0	0	19	Mwanamke	Sijaoa/ Sijaolewa		5													0							1			Maradhi	2
Choo cha asili	1	0	0	0	0	0	0					0	0	0	1	0	1	0	0	74	Mwanaume	Ndoa ya Mke mmoja		5													0											2	Kuambukizana magonjwa.
Choo cha shimo kilichoboreshwa	4	1	1	1	1	1	0					0	0	1	1	1	1	1	1	26	Mwanamke	Ndoa ya Mke mmoja		4													0											2
Choo cha asili	1	0	1	0	0	1	0					1	0	0	0	1	1	0	1	70	Mwanamke	Mjane/Mgane		3													0											4
Choo cha asili	1	0	0	0	0	0	0					0	0	0	1	0	1	0	0	66	Mwanaume	Ndoa ya Mke mmoja		9													0											6
Choo cha kuvuta au kumwagia maji	3	1	1	1	1	1	0					0	0	1	1	1	1	0	1	25	Mwanaume	Sijaoa/ Sijaolewa		5													0											2
Choo cha kuvuta au kumwagia maji	3	1	1	1	0	1	1	1	1	1	0	0	0	1	1	1	1	0	1	21	Mwanamke	Ndoa ya Mke mmoja		3													0											7	Magonjwa
Choo cha shimo kilichoboreshwa	4	1	0	0	0	1	0					0	0	1	1	1	1	1	1	78	Mwanamke	Mjane/Mgane		4													0											2
Choo cha shimo kilichoboreshwa	4	1	1	1	0	1	0					0	0	1	1	1	1	0	1	22	Mwanamke	Ndoa ya Mke mmoja		2													0											2 7	Ustaarabu
Choo cha asili	1	0	0	0	0	0	0					0	0	0	1	1	1	0	0	39	Mwanamke	Ndoa ya Mke mmoja		33													0											4
Choo cha shimo kilichoboreshwa	4	1	1	1	1	1	1	1	1	0	0	0	0	1	1	1	1	1	1	53	Mwanaume	Ndoa ya Mke mmoja		5													0											2 3
Choo cha asili	1	0	0	0	0	1	0					0	0	0	0	1	1	0	0	18	Mwanamke	Sijaoa/ Sijaolewa		6													0											2
Choo cha asili	1	0	0	0	0	0	0					0	0	0	0	1	1	0	0	29	Mwanamke	Ndoa ya Mke mmoja		3													0											6
Choo cha shimo kilichoboreshwa	4	1	1	1	0	0	0					0	0	1	1	1	1	0	0	32	Mwanaume	Ndoa ya Mke mmoja		4													0											7	Wengi hawapendi kufanya usafi
Choo cha kuvuta au kumwagia maji	3	1	1	1	1	1	0					0	0	1	1	1	1	0	1	32	Mwanamke	Ndoa ya Mke mmoja		5													0											2 7	Maradhi
Choo cha asili	1	0	0	0	0	0	0					0	0	0	0	1	1	0	0	69	Mwanaume	Ndoa ya Mke mmoja		4													0							1				2
Choo cha asili	1	0	0	0	0	0	0					0	0	0	1	1	1	0	0	40	Mwanamke	Tumeachana		5													0											7	Maradhi mengi
Choo cha asili	1	0	0	0	0	0	0					0	0	0	0	1	1	0	1	30	Mwanaume	Ndoa ya Mke mmoja		4	Zaidi ya mwaka mmoja	Pungufu ya kaya tano	Chini ya watu 10	Jirani (Ambao sio ndugu)		3		Haihusiki			0		0											1 2
Choo cha shimo kilichoboreshwa	4	1	1	1	0	0	0					0	0	1	1	1	1	0	0	18	Mwanamke	Tunaishi pamoja bila ndoa		6													0											2 4
Choo cha asili	1	0	0	0	0	0	0					0	0	0	1	1	1	0	0	42	Mwanamke	Mjane/Mgane		3													0											7	Kila mtu ajitegemee kama tunavyopika chakula
Choo cha VIP/Choo chenye bomba la kutolea hewa	5	1	1	1	1	1	0					0	0	1	0	1	1	0	1	65	Mwanaume	Ndoa ya Mke mmoja		10													0											2
Choo cha asili	1	0	0	0	0	0	0					1	0	0	0	1	1	0	0	62	Mwanamke	Ndoa ya Mke mmoja		5													0											5
Choo cha asili	1	0	0	0	0	0	0					0	0	0	0	1	1	0	0	52	Mwanamke	Mjane/Mgane		3	Mwaka mmoja	Pungufu ya kaya tano	Watu 10 hadi 20	Jirani (Ambao sio ndugu)		3		Ndiyo	Kimebomoka		0		0											2	Magonjwa
Choo cha shimo kilichoboreshwa	4	1	1	1	1	1	0					0	0	1	1	1	1	0	1	32	Mwanamke	Ndoa ya Mke mmoja		5													0											2
Choo cha asili	1	0	0	0	0	0	0					0	0	0	0	1	1	0	0	35	Mwanamke	Ndoa ya Mke mmoja		6													0							1				2
Choo cha asili	1	0	1	0	0	1	1	0	1	0	0	1	0	0	0	1	1	0	1	62	Mwanamke	Mjane/Mgane		5													0											7	Maradhi
Choo cha shimo kilichoboreshwa	4	1	1	1	0	1	0					0	0	1	0	1	1	0	1	34	Mwanamke	Ndoa ya Mke mmoja		10													0											2
Choo cha asili	1	0	0	0	0	0	0					0	0	0	0	0	1	0	0	62	Mwanaume	Mjane/Mgane		4													0											2	Magonjwa
Choo cha asili	1	0	0	0	0	0	0					0	0	0	0	1	1	0	1	32	Mwanamke	Ndoa ya Mke mmoja		4													0											2
Choo cha asili	1	0	0	0	0	0	0					0	0	0	0	1	1	0	1	25	Mwanamke	Sijaoa/ Sijaolewa		9													0											2
Choo cha kuvuta au kumwagia maji	3	1	1	1	1	1	0					0	0	1	1	1	1	1	1	29	Mwanamke	Ndoa ya Mke mmoja		1													0											2 3
Choo cha shimo kilichoboreshwa	4	1	1	1	1	1	0					0	0	1	1	1	0	1	1	82	Mwanaume	Ndoa ya wake wengi		12													0											2 7	Kila mtu ana chakwake
Choo cha kuvuta au kumwagia maji	3	1	1	1	1	1	0					0	0	1	1	1	1	0	1	45	Mwanaume	Ndoa ya Mke mmoja		10													0											2
Choo cha asili	1	0	0	0	0	0	0					0	0	0	0	1	1	1	1	75	Mwanamke	Mjane/Mgane		2													0											2 3
Choo cha VIP/Choo chenye bomba la kutolea hewa	5	1	1	1	1	1	0					0	0	1	1	1	1	0	1	28	Mwanamke	Ndoa ya Mke mmoja		11	Zaidi ya mwaka mmoja	Pungufu ya kaya tano	Chini ya watu 10	Ndugu		1		0			Ndiyo	Mara nyingi	0											2 3
Choo cha VIP/Choo chenye bomba la kutolea hewa	5	1	1	1	0	1	0					0	0	1	1	1	1	0	1	29	Mwanamke	Ndoa ya Mke mmoja		2													0											2
Choo cha asili	1	0	0	0	0	0	0					0	0	0	1	0	1	0	0	22	Mwanamke	Ndoa ya Mke mmoja		4													0											2
Choo cha shimo kilichoboreshwa	4	1	1	1	0	1	0					0	0	1	1	1	1	0	1	35	Mwanamke	Ndoa ya Mke mmoja		6													0											2
Choo cha shimo kilichoboreshwa	4	1	1	1	1	1	0					0	0	1	1	1	1	1	1	31	Mwanamke	Tumeachana		3													0											2
Choo cha asili	1	0	0	0	0	0	0					0	0	0	0	1	1	0	1	18	Mwanaume	Sijaoa/ Sijaolewa		7													0											1 2
Choo cha VIP/Choo chenye bomba la kutolea hewa	5	1	1	1	1	1	0					0	0	1	1	1	1	1	1	47	Mwanamke	Ndoa ya Mke mmoja		5													0											2 3
Choo cha asili	1	0	0	0	0	0	0					0	0	0	1	1	1	0	0	70	Mwanamke	Mjane/Mgane		4													0											6
Choo cha asili	1	0	0	0	0	1	0					0	0	0	0	1	1	0	0	30	Mwanamke	Ndoa ya Mke mmoja		3													0											2
Choo cha asili	1	0	0	0	1	1	0					0	0	0	0	1	1	0	0	37	Mwanamke	Ndoa ya Mke mmoja		4													0											6
Choo cha asili	1	0	0	0	0	0	0					0	0	0	0	0	1	0	0	21	Mwanaume	Sijaoa/ Sijaolewa		7													0											2
Choo cha shimo kilichoboreshwa	4	1	1	1	0	1	0					0	0	1	1	1	1	0	1	37	Mwanamke	Ndoa ya Mke mmoja		6													0											6
Choo cha asili	1	0	0	0	0	0	0					1	0	0	0	1	1	0	1	62	Mwanamke	Mjane/Mgane		4													0											2 5
Choo cha shimo kilichoboreshwa	4	1	1	1	1	1	0					0	0	1	1	1	1	1	1	66	Mwanaume	Mjane/Mgane		1													0											2
Choo cha asili	1	0	1	1	0	1	0					0	0	0	0	1	1	0	1	51	Mwanaume	Ndoa ya Mke mmoja		6													0											2
Choo cha kuvuta au kumwagia maji	3	1	1	1	1	0	0					0	0	1	1	1	0	0	1	40	Mwanamke	Mjane/Mgane		6													0											2 4
Choo cha shimo kilichoboreshwa	4	1	1	1	1	1	0					0	0	1	1	1	1	0	1	21	Mwanaume	Sijaoa/ Sijaolewa		1													0											2
Choo cha asili	1	0	0	0	0	0	0					0	0	0	0	1	1	0	0	36	Mwanamke	Ndoa ya wake wengi		8	Zaidi ya mwaka mmoja	Pungufu ya kaya tano	Watu 10 hadi 20	Ndugu		1 4		0			Ndiyo	Mara nyingi	0											2
Choo cha shimo kilichoboreshwa	4	1	0	0	0	0	0					0	0	1	1	1	1	1	1	46	Mwanamke	Ndoa ya Mke mmoja		6													0											2 3
Choo cha shimo kilichoboreshwa	4	1	1	1	0	1	0					0	0	1	1	1	1	0	1	70	Mwanamke	Mjane/Mgane		6													0											7	Wote wapo mbali na mm
Choo cha asili	1	0	1	1	0	0	0					1	0	0	0	1	1	0	1	46	Mwanamke	Ndoa ya Mke mmoja		15													0											2 3
Choo cha asili	1	0	0	0	0	0	0					0	0	0	0	0	0	0	0	65	Mwanamke	Mjane/Mgane		6													1	4		Ndugu	Choo cha kukaa	2	Nasikia raha		Sifahamu	Ndiyo	Nimezoea
Choo cha shimo kilichoboreshwa	4	1	1	1	1	1	0					0	0	1	1	1	1	0	1	61	Mwanaume	Ndoa ya Mke mmoja		12													0											2
Choo cha asili	1	0	0	0	0	0	0					0	0	0	1	0	1	0	0	55	Mwanamke	Tunaishi pamoja bila ndoa		2													0											2
Choo cha asili	1	0	1	0	0	1	0					1	1	0	0	1	1	0	0	51	Mwanaume	Ndoa ya Mke mmoja		6													0											7	Maradhi
Choo cha kuvuta au kumwagia maji	3	1	1	1	1	1	0					0	0	1	1	1	0	1	1	39	Mwanamke	Ndoa ya Mke mmoja		6													0											2
Choo cha shimo kilichoboreshwa	4	1	1	1	1	0	0					0	0	1	0	1	1	1	1	42	Mwanamke	Ndoa ya Mke mmoja		5													0											2
Choo cha asili	1	0	0	0	0	0	0					0	0	0	1	1	1	1	1	52	Mwanamke	Ndoa ya Mke mmoja		1	Zaidi ya mwaka mmoja	Kaya tano	Watu 21 hadi 30	Jirani (Ambao sio ndugu)		5		Haihusiki			Ndiyo	Mara nyingi	0											2
Choo cha asili	1	0	1	1	1	1	0					0	0	0	0	1	1	1	1	53	Mwanamke	Sijaoa/ Sijaolewa		8													0											1 2 3 5
Choo cha asili	1	0	1	1	0	0	0					0	0	0	1	1	1	0	1	24	Mwanamke	Ndoa ya Mke mmoja		3													0											7	Afya zetu
Choo cha shimo kilichoboreshwa	4	1	1	1	1	1	0					0	0	1	1	1	1	1	1	21	Mwanamke	Ndoa ya Mke mmoja		8													0											2
Choo cha asili	1	0	0	0	0	0	0					0	0	0	0	1	1	0	0	29	Mwanaume	Sijaoa/ Sijaolewa		5													0											2 3
Choo cha asili	1	0	0	0	0	0	0					1	0	0	0	1	1	0	0	22	Mwanamke	Ndoa ya Mke mmoja		6													0											6
Choo cha kuvuta au kumwagia maji	3	1	1	1	1	1	0					0	0	1	1	0	1	0	1	32	Mwanamke	Sijaoa/ Sijaolewa		11													0											2	Magonjwa
Choo cha asili	1	0	1	1	1	1	0					0	0	0	1	1	1	0	1	70	Mwanaume	Ndoa ya Mke mmoja		2													0											2
Choo cha asili	1	0	0	0	0	0	0					0	0	0	0	1	1	0	1	22	Mwanamke	Sijaoa/ Sijaolewa		5													0											1 2 3
Choo cha asili	1	0	0	0	0	0	0					0	0	0	0	1	1	1	1	57	Mwanamke	Mjane/Mgane		2													1	4	KWA SABABU MWENZANGU ANAKUA HANA CHOO.	Wote waliotajwa hapo juu	Choo cha kukaa	2		4	KINAUMIZA KWENYE KUKUNJA MIGUU.	0	KWA SABABU ANAWEZA AKAWA MBISHI KUFANYA USAFI.
Choo cha asili	1	0	0	0	0	0	0					0	0	0	1	1	1	0	0	24	Mwanamke	Tunaishi pamoja bila ndoa		4													0											5
Choo cha shimo kilichoboreshwa	4	1	1	1	1	1	0					0	0	1	1	1	1	1	1	25	Mwanaume	Sijaoa/ Sijaolewa		7													0											2
Choo cha kuvuta au kumwagia maji	3	1	1	1	1	1	0					0	0	1	1	1	0	1	1	79	Mwanamke	Ndoa ya Mke mmoja		3													0											2
Choo cha asili	1	0	1	0	1	1	0					0	0	0	0	1	1	0	1	41	Mwanaume	Ndoa ya wake wengi		9													0											7	sijazoea
Choo cha shimo kilichoboreshwa	4	1	1	1	1	1	0					0	0	1	1	1	1	0	1	65	Mwanaume	Ndoa ya Mke mmoja		8													0											2
Choo cha VIP/Choo chenye bomba la kutolea hewa	5	1	1	1	1	1	0					0	0	1	1	1	1	0	1	40	Mwanaume	Ndoa ya Mke mmoja		8													0											2
Choo cha asili	1	0	1	0	0	0	0					0	0	0	0	0	1	1	1	52	Mwanaume	Ndoa ya Mke mmoja		8													0											2
Choo cha shimo kilichoboreshwa	4	1	1	1	1	1	0					0	0	1	1	1	1	0	1	47	Mwanamke	Sijaoa/ Sijaolewa		2													0											2	Magonjwa
Choo cha kuvuta au kumwagia maji	3	1	1	1	0	1	0					0	0	1	1	1	1	1	1	44	Mwanamke	Ndoa ya Mke mmoja		3													0											7	MAGONJWA
Choo cha asili	1	0	0	0	0	0	0					0	0	0	0	1	1	1	0	46	Mwanamke	Ndoa ya Mke mmoja		5													0											2
Choo cha shimo kilichoboreshwa	4	1	1	1	1	1	1	1	1	0	0	0	0	1	1	1	1	0	1	52	Mwanamke	Ndoa ya wake wengi		4													0											2 7	Majirani wapo mbali
Choo cha asili	1	0	0	0	0	0	0					0	0	0	0	0	0	0	0	18	Mwanamke	Sijaoa/ Sijaolewa		12	Zaidi ya mwaka mmoja	Pungufu ya kaya tano	Watu 10 hadi 20	Jirani (Ambao sio ndugu)		6	Chake kilibomoka	Ndiyo	Kimebomoka		Ndiyo	Mara nyingi	0											2 7	Magonjwa
Choo cha asili	1	0	1	1	1	0	0					0	0	0	0	1	1	0	1	24	Mwanamke	Sijaoa/ Sijaolewa		6													0											2
Choo cha VIP/Choo chenye bomba la kutolea hewa	5	1	1	1	1	1	0					0	0	1	0	1	1	0	1	65	Mwanamke	Ndoa ya Mke mmoja		6													0											2
Choo cha asili	1	0	0	0	0	0	0					0	0	0	0	1	1	1	1	70	Mwanamke	Tumeachana		6													0											2
Choo cha VIP/Choo chenye bomba la kutolea hewa	5	1	1	1	1	1	0					0	0	1	1	1	1	0	1	43	Mwanaume	Ndoa ya Mke mmoja		14													0											1 2	Maradhi
Choo cha asili	1	0	0	0	0	0	0					0	0	0	0	1	1	1	1	31	Mwanamke	Ndoa ya Mke mmoja		8													0											7	SHIMO LINAJAA HARAKA.
Choo cha shimo kilichoboreshwa	4	1	0	0	0	0	0					0	0	1	1	1	1	1	1	23	Mwanamke	Sijaoa/ Sijaolewa		7													0											2
Choo cha asili	1	0	0	0	0	0	0					1	0	0	0	1	1	0	1	46	Mwanamke	Tumeachana		2	Miezi sita	Pungufu ya kaya tano	Chini ya watu 10	Jirani (Ambao sio ndugu)		2 4		Ndiyo	Kimejaa		0		0											2
Choo cha shimo kilichoboreshwa	4	1	1	1	0	0	0					0	0	1	0	1	1	0	0	38	Mwanamke	Sijaoa/ Sijaolewa		2													0											2	Magonjwa ya kuambukiza.
Choo cha asili	1	0	0	0	0	0	0					0	0	0	1	1	1	0	0	38	Mwanaume	Tunaishi pamoja bila ndoa		10	Zaidi ya mwaka mmoja	Pungufu ya kaya tano	Watu 10 hadi 20	Jirani (Ambao sio ndugu)		5		Ndiyo	Kimebomoka		Ndiyo	Mara nyingi	0											1 2 3	Magonjwa
Choo cha shimo kilichoboreshwa	4	1	0	0	0	0	0					0	0	1	1	1	1	1	1	25	Mwanamke	Ndoa ya Mke mmoja		10													0											3
Choo cha VIP/Choo chenye bomba la kutolea hewa	5	1	1	0	0	1	0					0	0	1	0	1	1	0	1	75	Mwanaume	Ndoa ya Mke mmoja		7													0											2
Choo cha shimo kilichoboreshwa	4	1	0	1	0	1	0					0	0	1	1	1	1	0	1	67	Mwanamke	Mjane/Mgane		6								Haihusiki					0											2
Choo cha kuvuta au kumwagia maji	3	1	1	1	1	1	0					0	0	1	1	1	1	1	1	35	Mwanamke	Ndoa ya Mke mmoja		3													0											2
Choo cha asili	1	0	0	0	0	0	0					0	0	0	1	1	1	0	0	52	Mwanamke	Ndoa ya Mke mmoja		5													0											7	Kila mtu ana chake
Choo cha asili	1	0	0	0	0	0	0					0	0	0	1	1	1	1	0	37	Mwanamke	Ndoa ya Mke mmoja		6													0											2 3
Choo cha shimo kilichoboreshwa	4	1	1	1	1	1	1	1	1	1	0	0	0	1	1	1	1	0	1	31	Mwanamke	Ndoa ya Mke mmoja		9													0											2
Choo cha shimo kilichoboreshwa	4	1	1	1	1	1	0					0	0	1	1	0	1	0	1	92	Mwanaume	Ndoa ya Mke mmoja		6	Zaidi ya mwaka mmoja	Pungufu ya kaya tano	Chini ya watu 10	Jirani (Ambao sio ndugu)		5		0			Ndiyo	Mara nyingi	0											2 3
Choo cha asili	1	0	0	0	0	0	0					0	0	0	0	1	1	0	0	29	Mwanamke	Ndoa ya Mke mmoja		5													0											2
Choo cha shimo kilichoboreshwa	4	1	0	0	0	0	0					0	0	1	1	1	1	1	1	70	Mwanamke	Mjane/Mgane		5													0											2
Choo cha shimo kilichoboreshwa	4	1	1	1	1	0	0					0	0	1	1	0	1	0	0	50	Mwanaume	Ndoa ya Mke mmoja		13	Zaidi ya mwaka mmoja	Kaya tano	Watu 10 hadi 20	Jirani (Ambao sio ndugu)		5		0			Ndiyo	Mara nyingi	0											2
Choo cha shimo kilichoboreshwa	4	1	0	0	0	0	0					0	0	1	1	1	1	1	1	35	Mwanamke	Ndoa ya Mke mmoja		6													0											2
Choo cha asili	1	0	0	0	0	0	0					0	0	0	0	1	1	0	0	37	Mwanaume	Ndoa ya Mke mmoja		5													0											2
Choo cha asili	1	0	0	0	0	0	0					0	0	0	0	1	1	0	0	26	Mwanamke	Ndoa ya Mke mmoja		5													0											1 2
Choo cha shimo kilichoboreshwa	4	1	1	1	1	1	0					0	0	1	1	1	1	1	1	52	Mwanaume	Mjane/Mgane		2													0											2
Choo cha shimo kilichoboreshwa	4	1	0	0	0	0	0					0	0	1	1	1	1	1	1	49	Mwanaume	Ndoa ya Mke mmoja		3													0											1
Choo cha shimo kilichoboreshwa	4	1	0	1	0	0	0					0	0	1	1	1	1	0	0	36	Mwanaume	Ndoa ya Mke mmoja		3													0											2 5
Choo cha VIP/Choo chenye bomba la kutolea hewa	5	1	1	1	1	1	1	1	1	1	0	0	0	1	1	1	0	0	1	60	Mwanaume	Ndoa ya wake wengi		8													0											7	Magonjwa
Choo cha asili	1	0	0	0	1	0	0					0	0	0	0	1	1	0	0	22	Mwanamke	Sijaoa/ Sijaolewa		6													0											2
Choo cha kuvuta au kumwagia maji	3	1	1	1	1	1	0					0	0	1	1	1	1	1	1	39	Mwanamke	Ndoa ya Mke mmoja		4													0											1 2 5
Choo cha asili	1	0	0	0	0	1	0					0	0	0	1	1	1	0	1	50	Mwanaume	Ndoa ya Mke mmoja		4													0											7	Hapa hakuna kuchangia choo lazima uwenacho kama huna unatozwa faini
Choo cha asili	1	0	0	0	0	1	0					1	0	0	0	1	1	0	0	60	Mwanaume	Mjane/Mgane		1													0											2
Choo cha shimo kilichoboreshwa	4	1	1	1	0	1	0					0	0	1	0	1	1	0	1	42	Mwanamke	Ndoa ya Mke mmoja		6													0											2
Choo cha asili	1	0	0	0	0	0	0					0	0	0	1	1	1	0	0	18	Mwanamke	Sijaoa/ Sijaolewa		6													0											2 5
Choo cha asili	1	0	0	0	0	0	0					0	0	0	0	1	1	0	0	45	Mwanamke	Ndoa ya Mke mmoja		7													0											6
Choo cha asili	1	0	1	0	0	1	0					0	0	0	0	1	1	1	1	94	Mwanaume	Ndoa ya Mke mmoja		3													0											2
Choo cha asili	1	0	0	0	0	0	0					0	0	0	0	1	1	1	0	82	Mwanamke	Mjane/Mgane		5													0											2 7	MAGONJWA
Choo cha VIP/Choo chenye bomba la kutolea hewa	5	1	1	1	1	1	1	1	1	1	1	0	0	1	1	1	1	1	1	35	Mwanamke	Ndoa ya Mke mmoja		6													0											1 2
Choo cha asili	1	0	0	0	0	0	0					0	0	0	0	1	1	0	1	41	Mwanaume	Ndoa ya Mke mmoja		8													0											2 3
Choo cha VIP/Choo chenye bomba la kutolea hewa	5	1	1	1	1	1	0					0	0	1	1	1	1	0	1	19	Mwanamke	Ndoa ya Mke mmoja		3													0											2
Choo cha shimo kilichoboreshwa	4	1	1	1	1	1	0					0	0	1	1	1	1	0	1	60	Mwanamke	Ndoa ya Mke mmoja		4													0											2 7	Sipendi pia
Choo cha shimo kilichoboreshwa	4	1	1	1	1	1	0					0	0	1	1	1	1	0	1	27	Mwanamke	Ndoa ya Mke mmoja		8													0											2
Choo cha asili	1	0	0	0	0	0	0					0	0	0	1	1	1	0	0	49	Mwanamke	Ndoa ya Mke mmoja		5													0											7	Anijazie choo changu
Choo cha kuvuta au kumwagia maji	3	1	1	1	0	1	0					0	0	1	1	1	1	1	1	47	Mwanaume	Ndoa ya Mke mmoja		5													0											2
Choo cha asili	1	0	0	0	0	0	0					0	0	0	0	0	1	0	0	24	Mwanamke	Ndoa ya Mke mmoja		6													0											2
Choo cha asili	1	0	0	0	0	0	0					0	0	0	0	0	1	0	1	60	Mwanaume	Ndoa ya Mke mmoja		3													0											2 3
Choo cha asili	1	0	1	1	0	0	0					0	0	0	1	1	1	1	1	60	Mwanaume	Ndoa ya Mke mmoja		5													0											7	CHOO KINA JAA MAPEMA NA PIA MAGONJWA
Choo cha asili	1	0	0	0	0	0	0					1	0	0	0	1	1	0	0	50	Mwanamke	Ndoa ya wake wengi		8													0											1 5
Choo cha shimo kilichoboreshwa	4	1	1	1	1	1	0					0	0	1	1	1	1	0	1	29	Mwanamke	Ndoa ya Mke mmoja		10													0											2
Choo cha asili	1	0	0	0	0	0	0					0	0	0	1	1	1	0	0	38	Mwanaume	Ndoa ya Mke mmoja		6													0											2 7	Kila mtu anacho chake
Choo cha shimo kilichoboreshwa	4	1	0	0	0	1	0					0	0	1	1	1	1	1	1	49	Mwanamke	Ndoa ya Mke mmoja		10													0											2
Choo cha shimo kilichoboreshwa	4	1	1	1	0	0	0					0	0	1	1	1	1	1	1	40	Mwanaume	Ndoa ya Mke mmoja		5													0											2
Choo cha VIP/Choo chenye bomba la kutolea hewa	5	1	1	1	1	1	0					0	0	1	1	1	1	1	1	79	Mwanaume	Ndoa ya Mke mmoja		3													0											2 3
Choo cha shimo kilichoboreshwa	4	1	1	1	0	1	0					0	0	1	0	1	1	0	1	28	Mwanamke	Ndoa ya Mke mmoja		9													0											2
Choo cha shimo kilichoboreshwa	4	1	1	1	1	1	0					0	0	1	1	1	1	0	1	28	Mwanamke	Ndoa ya Mke mmoja		5													0											2
Choo cha shimo kilichoboreshwa	4	1	1	1	1	1	0					0	0	1	1	1	1	0	1	61	Mwanaume	Tumetengana		1													0											2
Choo cha shimo kilichoboreshwa	4	1	1	1	1	1	0					0	0	1	1	1	1	0	1	42	Mwanaume	Mjane/Mgane		9													0											2
Choo cha asili	1	0	0	0	0	1	0					1	0	0	0	1	1	0	0	51	Mwanamke	Mjane/Mgane		3													0											6
Choo cha asili	1	0	0	0	0	0	0					1	0	0	0	1	1	0	0	33	Mwanaume	Tunaishi pamoja bila ndoa		4													0											5
Choo cha kuvuta au kumwagia maji	3	1	1	1	1	1	0					0	0	1	1	1	1	0	1	35	Mwanamke	Ndoa ya Mke mmoja		6													0											2
Choo cha asili	1	0	0	0	0	1	0					0	0	0	0	1	1	0	0	36	Mwanamke	Ndoa ya Mke mmoja		6													0											6
Choo cha VIP/Choo chenye bomba la kutolea hewa	5	1	1	1	1	1	0					0	0	1	1	1	1	0	1	66	Mwanamke	Ndoa ya wake wengi		5	Miezi sita	Pungufu ya kaya tano	Chini ya watu 10	Ndugu		2		0			Ndiyo	Mara nyingi	1	4	Ndugu yetu tunamsaidia	Ndugu	Choo cha kuchuchumaa	1 3		1 3		0	Maradhi ya kuambukiza yanaenea kiurahisi
Choo cha shimo kilichoboreshwa	4	1	1	1	1	1	0					0	0	1	1	1	1	0	1	26	Mwanamke	Sijaoa/ Sijaolewa	Form six	6													0											2
Choo cha shimo kilichoboreshwa	4	1	1	1	1	1	0					0	0	1	1	1	1	1	1	69	Mwanaume	Ndoa ya Mke mmoja		2	Zaidi ya mwaka mmoja	Pungufu ya kaya tano	Watu 21 hadi 30	Mwingine, elezea	WAPANGAJI	5		Haihusiki			Ndiyo	Mara nyingi	0											2 3
Choo cha asili	1	0	1	0	0	1	0					1	0	0	0	1	1	0	1	68	Mwanamke	Ndoa ya Mke mmoja		5													0											2
Choo cha asili	1	0	0	0	0	0	0					0	0	0	0	1	1	1	1	60	Mwanamke	Ndoa ya Mke mmoja		2													0											2
Choo cha asili	1	0	0	0	0	0	0					0	0	0	0	1	1	1	1	57	Mwanamke	Ndoa ya Mke mmoja		3													0											2
Choo cha asili	1	0	0	1	0	0	0					0	0	0	0	1	1	0	1	83	Mwanamke	Mjane/Mgane		6													0											2
Choo cha asili	1	0	1	1	0	1	0					0	0	0	0	1	1	0	1	52	Mwanamke	Ndoa ya Mke mmoja		9													0											2 3
Choo cha shimo kilichoboreshwa	4	1	1	1	1	1	0					0	0	1	1	1	1	0	1	23	Mwanaume	Ndoa ya Mke mmoja		6													0											2
Choo cha asili	1	0	0	0	0	0	0					0	0	0	0	1	1	0	0	36	Mwanamke	Ndoa ya Mke mmoja		6													0											2 3
Choo cha VIP/Choo chenye bomba la kutolea hewa	5	1	1	1	1	1	0					0	0	1	1	1	0	1	1	36	Mwanamke	Ndoa ya Mke mmoja		7	Zaidi ya mwaka mmoja	Pungufu ya kaya tano	Watu 10 hadi 20	Jirani (Ambao sio ndugu)		1 4		0			Ndiyo	Mara nyingi	0											7	maambukizi
Choo cha shimo kilichoboreshwa	4	1	1	1	0	0	0					0	0	1	1	1	1	1	1	54	Mwanaume	Ndoa ya Mke mmoja		8													0											2 3
Choo cha asili	1	0	0	0	0	0	0					0	0	0	0	0	1	1	1	53	Mwanamke	Ndoa ya Mke mmoja		4	Zaidi ya mwaka mmoja	Pungufu ya kaya tano	Watu 10 hadi 20	Jirani (Ambao sio ndugu)		5		Haihusiki			Ndiyo	Mara nyingi	0											5
Choo cha asili	1	0	0	0	0	0	0					0	0	0	0	1	1	1	1	56	Mwanamke	Ndoa ya Mke mmoja		9													0											2
Choo cha kuvuta au kumwagia maji	3	1	1	1	1	1	0					0	0	1	1	1	0	1	1	48	Mwanamke	Ndoa ya Mke mmoja		8													0											2 7	MAGONJWA MENGI
Choo cha asili	1	0	1	1	0	0	0					0	0	0	1	1	1	0	1	37	Mwanamke	Ndoa ya Mke mmoja		6													0											7	KWA SABABU KILA KAYA LAZIMA IWE NA CHOO
Choo cha asili	1	0	0	0	0	0	0					0	0	0	0	1	1	0	0	28	Mwanamke	Ndoa ya Mke mmoja		5													0											2
Choo cha VIP/Choo chenye bomba la kutolea hewa	5	1	1	1	1	1	0					0	0	1	1	1	1	0	0	25	Mwanamke	Sijaoa/ Sijaolewa		2													0											2
Choo cha asili	1	0	0	0	0	0	0					0	0	0	0	1	1	0	0	34	Mwanamke	Tunaishi pamoja bila ndoa		4													0											2
Choo cha shimo kilichoboreshwa	4	1	0	0	0	0	0					0	0	1	0	1	1	1	0	30	Mwanamke	Ndoa ya Mke mmoja		5													0											2 3
Choo cha shimo kilichoboreshwa	4	1	1	1	1	1	0					0	0	1	1	1	1	0	1	29	Mwanaume	Ndoa ya Mke mmoja		3													0											2
Choo cha shimo kilichoboreshwa	4	1	1	1	1	1	0					0	0	1	1	1	1	0	1	31	Mwanaume	Ndoa ya wake wengi		5													0											2
Choo cha shimo kilichoboreshwa	4	1	0	0	0	0	0					0	0	1	1	1	1	1	1	34	Mwanamke	Ndoa ya Mke mmoja		5													0											2
Choo cha shimo kilichoboreshwa	4	1	0	0	0	0	0					0	0	1	1	0	1	1	1	56	Mwanamke	Ndoa ya Mke mmoja		1													1	4		Ndugu	Choo cha kuchuchumaa	1				0
Choo cha shimo kilichoboreshwa	4	1	1	1	1	1	0					0	0	1	1	1	1	0	1	52	Mwanamke	Ndoa ya Mke mmoja		7													0											2
Choo cha shimo kilichoboreshwa	4	1	1	1	1	1	0					0	0	1	1	1	1	1	1	27	Mwanamke	Ndoa ya Mke mmoja		7	Zaidi ya mwaka mmoja	Pungufu ya kaya tano	Watu 10 hadi 20	Jirani (Ambao sio ndugu)		5		0			Ndiyo	Mara nyingi	0											2
Choo cha asili	1	0	1	1	1	1	0					0	0	0	1	1	0	0	1	72	Mwanamke	Mjane/Mgane		10	Zaidi ya mwaka mmoja	Pungufu ya kaya tano	Chini ya watu 10	Ndugu		6	Mwanangu	Ndiyo	Kimebomoka		0		0											2	Sina uwezo
Choo cha shimo kilichoboreshwa	4	1	0	0	0	0	0					0	0	1	1	1	1	1	1	24	Mwanamke	Tumeachana		5													0											2 3
Choo cha asili	1	0	0	0	0	0	0					0	0	0	0	1	1	0	0	31	Mwanamke	Ndoa ya Mke mmoja		9													0											2
Choo cha VIP/Choo chenye bomba la kutolea hewa	5	1	1	1	1	1	0					0	0	1	1	1	1	0	1	32	Mwanamke	Ndoa ya Mke mmoja		3													0											2 7	Maradhi
Choo cha asili	1	0	0	0	0	0	0					0	0	0	1	0	1	1	1	48	Mwanamke	Mjane/Mgane		5													0											7	KILA MTU ANASEHEMU YAKE AWE NA CHOO CHAKE
Choo cha asili	1	0	1	1	0	1	0					0	0	0	1	1	1	0	1	35	Mwanamke	Ndoa ya Mke mmoja		4													0											2
Choo cha kuvuta au kumwagia maji	3	1	1	1	1	1	0					0	1	1	1	1	1	0	1	48	Mwanamke	Tunaishi pamoja bila ndoa		4													0											2
Choo cha VIP/Choo chenye bomba la kutolea hewa	5	1	1	1	1	1	0					0	0	1	1	1	1	0	1	49	Mwanaume	Ndoa ya Mke mmoja		12													0											7	Choo kinahitaji usafi,majirani wavivu kufanya usafi
Choo cha asili	1	0	1	1	1	0	0					0	0	0	1	1	1	1	1	34	Mwanaume	Ndoa ya Mke mmoja		6													0											2	MAGONJWA
Choo cha asili	1	0	0	0	0	0	0					0	0	0	0	1	1	0	0	63	Mwanaume	Mjane/Mgane		9	Zaidi ya mwaka mmoja	Pungufu ya kaya tano	Watu 21 hadi 30	Jirani (Ambao sio ndugu)		5		0			Ndiyo	Mara nyingi	0											1 2
Choo cha VIP/Choo chenye bomba la kutolea hewa	5	1	1	1	1	1	0					0	0	1	1	1	1	0	1	65	Mwanamke	Ndoa ya Mke mmoja		6	Mwaka mmoja	Pungufu ya kaya tano	Chini ya watu 10	Ndugu		6	Amehamia bado chake kipo katika ujenzi	Haihusiki			Ndiyo	Mara chache	0											2
Choo cha shimo kilichoboreshwa	4	1	1	1	1	1	0					0	0	1	1	1	1	0	1	36	Mwanamke	Ndoa ya Mke mmoja		7	Zaidi ya mwaka mmoja	Pungufu ya kaya tano	Watu 10 hadi 20	Ndugu		1		0			Ndiyo	Mara nyingi	1	1 2 3		Ndugu	Choo cha kuchuchumaa	1		1		0	kama kisipotunzwa vizuri ni hatari
Choo cha shimo kilichoboreshwa	4	1	0	0	0	1	0					0	0	1	1	1	1	1	1	38	Mwanamke	Ndoa ya Mke mmoja		6													0											6
Choo cha shimo kilichoboreshwa	4	1	1	1	1	1	0					0	0	1	1	1	1	0	1	71	Mwanaume	Ndoa ya Mke mmoja		5													0											2
Choo cha asili	1	0	1	1	1	1	0					0	0	0	1	1	1	0	1	60	Mwanaume	Ndoa ya Mke mmoja		6													0											7	MAGONJWA.
Choo cha shimo kilichoboreshwa	4	1	1	1	1	1	0					0	0	1	1	1	1	0	1	39	Mwanaume	Ndoa ya Mke mmoja		8													0											2
Choo cha shimo kilichoboreshwa	4	1	1	1	1	1	0					0	0	1	1	1	1	0	1	66	Mwanamke	Ndoa ya Mke mmoja		6													0											2
Choo cha VIP/Choo chenye bomba la kutolea hewa	5	1	1	1	1	0	0					0	0	1	1	1	1	0	1	49	Mwanamke	Ndoa ya Mke mmoja		5													0											2
Choo cha shimo kilichoboreshwa	4	1	0	0	0	0	0					0	0	1	1	1	1	1	0	27	Mwanamke	Tumetengana		6													0											2
Choo cha VIP/Choo chenye bomba la kutolea hewa	5	1	1	1	1	1	0					0	0	1	0	1	1	1	1	42	Mwanamke	Mjane/Mgane		4													0											2 7	Usumbufu
Choo cha asili	1	0	0	0	0	0	0					0	0	0	0	1	1	0	0	45	Mwanamke	Tunaishi pamoja bila ndoa		10	Zaidi ya mwaka mmoja	Pungufu ya kaya tano	Watu 10 hadi 20	Jirani (Ambao sio ndugu)		5		0			Ndiyo	Mara nyingi	0											2	Magonjwa
Choo cha shimo kilichoboreshwa	4	1	1	1	1	1	0					0	0	1	1	0	0	1	1	66	Mwanamke	Ndoa ya Mke mmoja		6													0											2	MARADHI, GHARAMA ZA KUJENGA CHOO KIPYA
Choo cha asili	1	0	1	0	0	1	0					0	0	0	0	1	1	0	0	28	Mwanamke	Sijaoa/ Sijaolewa		4													0											2
Choo cha shimo kilichoboreshwa	4	1	1	1	0	1	0					0	0	1	1	1	1	0	1	29	Mwanaume	Sijaoa/ Sijaolewa		7													0											6
Choo cha asili	1	0	0	0	0	0	0					0	0	0	0	1	1	0	0	30	Mwanamke	Ndoa ya Mke mmoja		4	Miezi sita	Pungufu ya kaya tano	Chini ya watu 10	Ndugu		6	Bibi yetu	Ndiyo	Kimebomoka		Ndiyo	Mara nyingi	0		Bibi yetu				Kwa ajili ya watoto	1			Afya	6
Choo cha asili	1	0	0	0	0	0	0					0	0	0	0	0	1	1	1	50	Mwanaume	Ndoa ya Mke mmoja		8													0											2 3
Choo cha kuvuta au kumwagia maji	3	1	1	1	1	1	1	1	1	1	1	0	0	1	1	1	1	0	1	35	Mwanaume	Ndoa ya Mke mmoja		12													1	3		Ndugu	Choo cha kuchuchumaa	3		3		0	Kinakuwa ni kichafu
Choo cha VIP/Choo chenye bomba la kutolea hewa	5	1	1	1	1	1	0					0	0	1	1	1	1	1	1	41	Mwanamke	Ndoa ya Mke mmoja		5													0											2 7	MAGONJWA
Choo cha asili	1	0	0	0	0	0	0					0	0	0	1	1	1	0	0	86	Mwanamke	Mjane/Mgane		5													0											6
Choo cha asili	1	0	0	0	0	0	0					1	0	0	0	1	1	0	0	31	Mwanamke	Ndoa ya Mke mmoja		12													0											2
Choo cha shimo kilichoboreshwa	4	1	1	1	1	0	0					0	0	1	1	1	1	0	0	36	Mwanamke	Ndoa ya Mke mmoja		6													0											2 4
Choo cha kuvuta au kumwagia maji	3	1	1	1	1	1	1	1	0	1	1	0	0	1	1	1	1	0	1	35	Mwanaume	Ndoa ya Mke mmoja		5													0											2	Magonjwa
Choo cha asili	1	0	0	0	0	0	0					0	0	0	1	1	1	0	0	29	Mwanamke	Sijaoa/ Sijaolewa		2													0											2
Choo cha VIP/Choo chenye bomba la kutolea hewa	5	1	1	1	1	1	0					0	0	1	1	1	1	1	1	60	Mwanamke	Mjane/Mgane		5													0											2 3
Choo cha asili	1	0	1	1	0	1	0					0	0	0	0	1	1	1	1	50	Mwanamke	Ndoa ya Mke mmoja		5													0											7	MAGONJWA
Choo cha shimo kilichoboreshwa	4	1	1	1	1	0	0					0	0	1	1	1	1	0	0	41	Mwanamke	Mjane/Mgane		12	Zaidi ya mwaka mmoja	Zaidi ya kaya tano	Watu 10 hadi 20	Mwingine, elezea	Wapangaji	5		Haihusiki			Ndiyo	Mara nyingi	0											2 3
Choo cha VIP/Choo chenye bomba la kutolea hewa	5	1	1	1	0	0	0					0	0	1	1	1	1	0	1	32	Mwanamke	Ndoa ya Mke mmoja		11													0											2
Choo cha VIP/Choo chenye bomba la kutolea hewa	5	1	1	1	1	1	0					0	0	1	1	1	1	1	1	52	Mwanaume	Ndoa ya Mke mmoja		5													0											2
Choo cha shimo kilichoboreshwa	4	1	1	1	1	1	0					0	0	1	1	1	1	0	1	39	Mwanamke	Sijaoa/ Sijaolewa		6													0											2 7	Kambukizana magonjwa
Choo cha kuvuta au kumwagia maji	3	1	1	1	1	1	0					0	0	1	1	1	1	1	1	18	Mwanamke	Sijaoa/ Sijaolewa		6													0											2 3
Choo cha VIP/Choo chenye bomba la kutolea hewa	5	1	1	1	0	1	0					0	0	1	0	1	0	0	1	52	Mwanaume	Tumetengana		7													0											2
Choo cha shimo kilichoboreshwa	4	1	1	1	1	1	0					0	0	1	1	1	0	1	1	29	Mwanaume	Ndoa ya Mke mmoja		2													0											2
Choo cha asili	1	0	1	1	1	1	0					0	0	0	1	1	1	0	1	36	Mwanaume	Ndoa ya Mke mmoja		6													0											2	Magonjwa
Choo cha kuvuta au kumwagia maji	3	1	1	1	1	1	0					0	0	1	1	1	0	0	1	24	Mwanamke	Sijaoa/ Sijaolewa		12													0											1 2
Choo cha kuvuta au kumwagia maji	3	1	1	1	1	1	0					0	0	1	1	1	1	1	1	39	Mwanaume	Ndoa ya Mke mmoja		4													0											2
Choo cha kuvuta au kumwagia maji	3	1	1	1	1	1	0					0	0	1	1	1	0	0	1	39	Mwanaume	Ndoa ya Mke mmoja		5													0											2
Choo cha VIP/Choo chenye bomba la kutolea hewa	5	1	1	1	0	0	0					0	0	1	1	1	1	1	1	30	Mwanamke	Ndoa ya Mke mmoja		6													0											2
Choo cha kuvuta au kumwagia maji	3	1	1	1	1	1	1	1	0	1	1	0	0	1	1	1	0	0	1	46	Mwanaume	Ndoa ya Mke mmoja		3													0											2
Choo cha shimo kilichoboreshwa	4	1	0	1	0	0	0					0	0	1	1	1	1	1	1	46	Mwanamke	Ndoa ya Mke mmoja		5													0											2
Choo cha kuvuta au kumwagia maji	3	1	1	1	1	1	0					0	0	1	1	1	1	1	1	37	Mwanamke	Ndoa ya Mke mmoja		6													0											2
Choo cha kuvuta au kumwagia maji	3	1	1	1	1	1	1	1	1	1	1	0	0	1	1	1	0	1	1	21	Mwanamke	Sijaoa/ Sijaolewa		4	Zaidi ya mwaka mmoja	Pungufu ya kaya tano	Chini ya watu 10	Mwingine, elezea	Wapangaji	5		Haihusiki			Ndiyo	Mara nyingi	0											1
Choo cha kuvuta au kumwagia maji	3	1	1	1	1	1	0					0	0	1	1	1	1	1	1	31	Mwanaume	Ndoa ya Mke mmoja		4													0											2 3
Choo cha kuvuta au kumwagia maji	3	1	1	1	1	1	0					0	0	1	1	1	1	0	1	58	Mwanamke	Ndoa ya Mke mmoja		9													0											2
Choo cha kuvuta au kumwagia maji	3	1	1	1	1	1	0					0	0	1	1	1	1	0	1	28	Mwanaume	Sijaoa/ Sijaolewa		1													0											2	Magonjwa
Choo cha kuvuta au kumwagia maji	3	1	1	1	1	1	0					0	0	1	1	1	0	0	1	52	Mwanamke	Mjane/Mgane		4													0											1 2
Choo cha VIP/Choo chenye bomba la kutolea hewa	5	1	1	1	1	1	0					0	0	1	1	1	1	1	1	39	Mwanamke	Ndoa ya Mke mmoja		6													0											1 2
Choo cha shimo kilichoboreshwa	4	1	1	1	1	1	0					0	0	1	1	1	1	0	1	46	Mwanaume	Ndoa ya Mke mmoja		6													0											2
Choo cha kuvuta au kumwagia maji	3	1	1	1	1	1	0					0	0	1	1	1	1	0	1	36	Mwanaume	Ndoa ya Mke mmoja		5													0											2
Choo cha VIP/Choo chenye bomba la kutolea hewa	5	1	1	1	0	1	0					0	0	1	1	1	1	1	1	28	Mwanamke	Sijaoa/ Sijaolewa		6	Zaidi ya mwaka mmoja	Pungufu ya kaya tano	Chini ya watu 10	Mwingine, elezea	Wapangaji	5	Uwezo hatuna wa kujenga nyumba	Haihusiki			Ndiyo	Mara nyingi	0											1 2 5
Choo cha shimo kilichoboreshwa	4	1	1	1	1	1	0					0	0	1	1	1	1	1	1	31	Mwanamke	Ndoa ya Mke mmoja		6													0											2 3
Choo cha VIP/Choo chenye bomba la kutolea hewa	5	1	1	1	1	1	0					0	0	1	1	1	0	0	1	32	Mwanaume	Ndoa ya Mke mmoja		13													0											1 2
Choo cha shimo kilichoboreshwa	4	1	1	1	0	1	1	1	1	0	0	0	0	1	1	1	1	0	1	43	Mwanaume	Ndoa ya Mke mmoja		3													0											2
Choo cha kuvuta au kumwagia maji	3	1	1	1	1	1	0					0	0	1	1	1	1	1	1	35	Mwanamke	Sijaoa/ Sijaolewa		6	Zaidi ya mwaka mmoja	Pungufu ya kaya tano	Chini ya watu 10	Jirani (Ambao sio ndugu)		5		0			Ndiyo	Mara nyingi	0											2
Choo cha kuvuta au kumwagia maji	3	1	1	1	1	1	0					0	0	1	1	1	1	1	1	29	Mwanaume	Ndoa ya Mke mmoja		3													0											2 3
Choo cha kuvuta au kumwagia maji	3	1	1	1	0	1	0					0	0	1	1	1	1	0	1	19	Mwanamke	Sijaoa/ Sijaolewa		6													0											2
Choo cha VIP/Choo chenye bomba la kutolea hewa	5	1	1	1	1	1	0					0	0	1	1	1	1	0	1	29	Mwanaume	Ndoa ya Mke mmoja		6													0											2
Choo cha kuvuta au kumwagia maji	3	1	1	1	1	1	0					0	0	1	1	1	1	0	1	33	Mwanamke	Ndoa ya Mke mmoja		2													0											2
Choo cha kuvuta au kumwagia maji	3	1	1	1	1	1	1	0	1	0	0	0	0	1	1	1	1	0	1	38	Mwanaume	Ndoa ya Mke mmoja		6													0											1 2	Magonjwa.
Choo cha asili	1	0	0	1	0	0	0					0	0	0	0	1	1	0	1	54	Mwanamke	Ndoa ya Mke mmoja		4													0											1 2
Choo cha shimo kilichoboreshwa	4	1	1	1	1	1	0					0	0	1	1	1	1	0	1	42	Mwanamke	Ndoa ya Mke mmoja		6													0											1 2 7	Sipendi vikwazo nao
Choo cha shimo kilichoboreshwa	4	1	1	1	1	0	0					0	0	1	0	1	1	0	0	32	Mwanamke	Sijaoa/ Sijaolewa		9													0											2
Choo cha kuvuta au kumwagia maji	3	1	1	1	1	1	1	0	1	0	1	0	0	1	1	1	MAONI	0	1	38	Mwanamke	Ndoa ya Mke mmoja		6													0											1 2 7	Kuogopa maambukizi ya magonjwa.
Choo cha shimo kilichoboreshwa	4	1	1	1	1	0	0					0	0	1	1	1	1	0	0	29	Mwanamke	Ndoa ya Mke mmoja		4													0											2	Magonjwa
Choo cha kuvuta au kumwagia maji	3	1	1	1	1	1	0					0	0	1	1	1	MAONI	1	1	18	Mwanamke	Sijaoa/ Sijaolewa		8													0											2
Choo cha kuvuta au kumwagia maji	3	1	1	1	1	1	0					0	0	1	1	1	1	0	1	27	Mwanaume	Sijaoa/ Sijaolewa		1													0											2
Choo cha shimo kilichoboreshwa	4	1	1	1	0	1	0					0	0	1	1	1	1	0	1	36	Mwanamke	Sijaoa/ Sijaolewa		15	Zaidi ya mwaka mmoja	Zaidi ya kaya tano	Watu 10 hadi 20	Jirani (Ambao sio ndugu)		5		0			Ndiyo	Mara nyingi	0											1 2	Tatizo uwezo
Choo cha VIP/Choo chenye bomba la kutolea hewa	5	1	1	1	1	1	0					0	0	1	1	1	1	0	1	20	Mwanaume	Sijaoa/ Sijaolewa		4													0											7	Magonjwa
Choo cha VIP/Choo chenye bomba la kutolea hewa	5	1	1	1	1	1	0					0	0	1	1	1	1	1	1	22	Mwanamke	Ndoa ya Mke mmoja		2													0											7	MAGONJWA.
Choo cha shimo kilichoboreshwa	4	1	1	1	0	0	0					0	0	1	1	0	1	0	0	33	Mwanaume	Sijaoa/ Sijaolewa		10													0											2	Magonjwa ni mengi.
Choo cha kuvuta au kumwagia maji	3	1	1	1	1	1	0					0	0	1	1	1	1	0	1	40	Mwanaume	Ndoa ya Mke mmoja		4													0											2
Choo cha shimo kilichoboreshwa	4	1	1	1	1	1	0					0	0	1	1	1	1	0	1	43	Mwanaume	Ndoa ya Mke mmoja		8													0											6
Choo cha kuvuta au kumwagia maji	3	1	1	1	1	1	1	1	1	1	0	0	0	1	1	1	1	1	1	54	Mwanaume	Ndoa ya wake wengi		8													0											6
Choo cha kuvuta au kumwagia maji	3	1	1	1	1	1	1	1	1	1	1	0	0	1	1	1	1	0	1	45	Mwanaume	Ndoa ya Mke mmoja		6													0											3
Choo cha VIP/Choo chenye bomba la kutolea hewa	5	1	1	1	1	1	0					0	0	1	0	1	1	0	1	59	Mwanaume	Ndoa ya Mke mmoja		6													0											2	Nakilinda kisijae haraka.
Choo cha kuvuta au kumwagia maji	3	1	1	1	1	1	0					0	0	1	1	1	1	1	1	31	Mwanamke	Tunaishi pamoja bila ndoa		2													0											2
Choo cha shimo kilichoboreshwa	4	1	1	1	1	1	0					0	0	1	1	1	1	1	1	32	Mwanamke	Ndoa ya Mke mmoja		6													0											2
Choo cha shimo kilichoboreshwa	4	1	1	1	1	1	0					0	0	1	0	1	1	0	1	32	Mwanamke	Mjane/Mgane		14													0											7	magonjwa
Choo cha asili	1	0	1	0	0	0	0					1	0	0	0	1	1	0	1	40	Mwanamke	Ndoa ya Mke mmoja		6													0											2
Choo cha VIP/Choo chenye bomba la kutolea hewa	5	1	1	1	1	1	0					0	0	1	0	1	4	0	1	27	Mwanamke	Ndoa ya wake wengi		9													0											2
Choo cha kuvuta au kumwagia maji	3	1	1	1	1	1	0					0	0	1	1	1	0	0	1	28	Mwanamke	Sijaoa/ Sijaolewa		4													0											1
Choo cha asili	1	0	1	1	1	1	0					0	0	0	1	1	1	0	1	45	Mwanamke	Mjane/Mgane		4													0											2 7	Maambukizi ya magonjwa.
Choo cha kuvuta au kumwagia maji	3	1	1	1	1	1	0					0	0	1	1	1	0	1	1	29	Mwanaume	Ndoa ya Mke mmoja		3													0											2 3
Choo cha shimo kilichoboreshwa	4	1	1	1	1	1	0					0	0	1	1	0	1	0	0	41	Mwanaume	Ndoa ya Mke mmoja		8													0											1 2 3
Choo cha shimo kilichoboreshwa	4	1	0	1	0	1	0					0	0	1	1	1	1	0	1	38	Mwanamke	Ndoa ya Mke mmoja		8													0		Sio vizuri kiafya kuchangia choo								Ni rahisi kuambukizwa magonjwa ya mlipuko	7	Magonjwa mengi
Choo cha VIP/Choo chenye bomba la kutolea hewa	5	1	1	1	1	1	0					0	0	1	1	1	1	1	1	30	Mwanamke	Ndoa ya Mke mmoja		3													0											2
Choo cha kuvuta au kumwagia maji	3	1	1	1	1	1	1	1	0	1	1	0	0	1	1	1	MAONI	0	1	60	Mwanaume	Ndoa ya Mke mmoja		5	Miezi sita	Pungufu ya kaya tano	Chini ya watu 10	Jirani (Ambao sio ndugu)		5		Haihusiki	Sababu nyingine taja	Wapangaji	Ndiyo	Mara nyingi	0											2
Choo cha shimo kilichoboreshwa	4	1	1	1	1	1	0					0	0	1	1	1	1	0	1	28	Mwanamke	Sijaoa/ Sijaolewa		1													0											2
Choo cha kuvuta au kumwagia maji	3	1	1	1	1	1	1	1	1	1	0	0	0	1	1	1	1	0	1	48	Mwanamke	Ndoa ya Mke mmoja		5													0											2
Choo cha kuvuta au kumwagia maji	3	1	1	1	1	1	0					0	0	1	1	1	1	0	1	37	Mwanaume	Ndoa ya Mke mmoja		8													0											7	Kuepuka magonjwa.
Choo cha shimo kilichoboreshwa	4	1	1	1	1	1	0					0	0	1	1	1	1	0	1	22	Mwanamke	Sijaoa/ Sijaolewa		1													0											2 7	Maradhi
Choo cha shimo kilichoboreshwa	4	1	1	1	1	1	0					0	0	1	1	1	0	0	1	24	Mwanamke	Sijaoa/ Sijaolewa		7													0											2
Choo cha kuvuta au kumwagia maji	3	1	1	1	1	1	1	1	1	1	1	0	0	1	1	1	0	0	1	30	Mwanaume	Sijaoa/ Sijaolewa		13													0											2 7	Maradhi
Choo cha shimo kilichoboreshwa	4	1	0	0	0	0	0					0	0	1	1	1	1	1	1	24	Mwanamke	Ndoa ya Mke mmoja		5	Zaidi ya mwaka mmoja	Pungufu ya kaya tano	Watu 21 hadi 30	Jirani (Ambao sio ndugu)		5		Haihusiki			Ndiyo	Mara nyingi	0		MAZOEA					1			TUNASAFISHA WOTE	2
Choo cha VIP/Choo chenye bomba la kutolea hewa	5	1	1	1	1	1	0					0	0	1	1	1	1	0	1	37	Mwanamke	Ndoa ya Mke mmoja		6													0											7	Magonjwa na usumbufu
Choo cha kuvuta au kumwagia maji	3	1	1	1	1	1	0					0	0	1	1	1	1	1	1	45	Mwanamke	Ndoa ya Mke mmoja		4													0											2
Choo cha asili	1	0	1	1	0	1	0					0	0	0	0	1	1	0	1	27	Mwanamke	Ndoa ya Mke mmoja		6													1	4	Mfumo wa maisha ya watanzania wengi	Ndugu	Choo cha kuchuchumaa	1 3		1 3		0	Kinaeneza maradhi
Choo cha shimo kilichoboreshwa	4	1	1	1	0	1	0					0	0	1	1	1	0	0	1	47	Mwanaume	Ndoa ya Mke mmoja		11													0											2
Choo cha kuvuta au kumwagia maji	3	1	1	1	1	1	0					0	0	1	1	1	0	0	1	27	Mwanamke	Ndoa ya Mke mmoja		8	Zaidi ya mwaka mmoja	Pungufu ya kaya tano	Chini ya watu 10	Jirani (Ambao sio ndugu)	Wapangaji	5		Haihusiki			Ndiyo	Mara nyingi	0											2
Choo cha VIP/Choo chenye bomba la kutolea hewa	5	1	1	1	1	1	0					0	0	1	0	1	1	0	1	44	Mwanaume	Ndoa ya Mke mmoja		18	Miezi sita	Pungufu ya kaya tano	Watu 10 hadi 20	Jirani (Ambao sio ndugu)		2		0			Ndiyo	Mara nyingi	0											2
Choo cha VIP/Choo chenye bomba la kutolea hewa	5	1	1	1	1	1	1	1	1	1	1	0	0	1	1	1	1	1	1	38	Mwanaume	Ndoa ya Mke mmoja		6													0											2 3
Choo cha asili	1	0	1	0	0	0	0					0	0	0	0	1	1	1	1	23	Mwanaume	Sijaoa/ Sijaolewa		5													0											1 2
Choo cha VIP/Choo chenye bomba la kutolea hewa	5	1	1	1	1	1	0					0	0	1	1	0	1	0	1	54	Mwanaume	Ndoa ya Mke mmoja		9													0											2	Magonjwa
Choo cha kuvuta au kumwagia maji	3	1	1	1	1	1	0					0	0	1	1	1	0	0	1	35	Mwanaume	Ndoa ya Mke mmoja		12													0											1 7	Maambukizi ya magonjwa
Choo cha asili	1	0	1	0	0	0	0					0	0	0	0	1	1	0	1	54	Mwanaume	Ndoa ya Mke mmoja		8													0											1 2 3
Choo cha shimo kilichoboreshwa	4	1	1	1	1	1	0					0	0	1	1	1	1	1	1	36	Mwanaume	Ndoa ya Mke mmoja		5													0											7	magonjwa
Choo cha kuvuta au kumwagia maji	3	1	1	1	1	1	0					0	0	1	1	1	0	1	1	45	Mwanaume	Ndoa ya Mke mmoja		3													0											2 3
Choo cha shimo kilichoboreshwa	4	1	1	1	0	0	0					0	0	1	1	1	1	0	1	23	Mwanamke	Ndoa ya Mke mmoja		9	Zaidi ya mwaka mmoja	Pungufu ya kaya tano	Watu 10 hadi 20	Mwingine, elezea	WAPANGAJI	5		Haihusiki			Ndiyo	Mara nyingi	0											2
Choo cha kuvuta au kumwagia maji	3	1	1	1	1	1	0					0	0	1	1	1	1	1	1	38	Mwanamke	Ndoa ya Mke mmoja		7													0											2
Choo cha asili	1	0	1	1	1	1	0					0	0	0	0	1	1	0	1	50	Mwanamke	Ndoa ya Mke mmoja		4													0											2
Choo cha shimo kilichoboreshwa	4	1	1	1	0	1	0					0	0	1	0	1	1	0	1	26	Mwanamke	Ndoa ya Mke mmoja		7													0											2
Choo cha kuvuta au kumwagia maji	3	1	1	1	1	1	1	1	1	1	1	0	0	1	1	1	1	1	1	38	Mwanamke	Ndoa ya Mke mmoja		5													0											2
Choo cha shimo kilichoboreshwa	4	1	1	1	1	1	0					0	0	1	1	1	1	0	1	53	Mwanamke	Mjane/Mgane		6													0											2	Maambukizi ya magonjwa.
Choo cha shimo kilichoboreshwa	4	1	1	1	1	1	0					0	0	1	1	1	0	0	1	23	Mwanamke	Sijaoa/ Sijaolewa		5													0											2
Choo cha shimo kilichoboreshwa	4	1	0	1	1	0	0					0	0	1	1	1	1	0	1	44	Mwanamke	Ndoa ya Mke mmoja		6	Zaidi ya mwaka mmoja	Pungufu ya kaya tano	Watu 10 hadi 20	Mwingine, elezea	WAPANGAJI	5		Haihusiki			Ndiyo	Mara nyingi	0											2 3
Choo cha asili	1	0	1	0	0	0	0					0	0	0	1	1	1	0	1	59	Mwanaume	Ndoa ya Mke mmoja		5													0											2
Choo cha kuvuta au kumwagia maji	3	1	1	1	1	1	0					0	0	1	1	1	0	0	1	57	Mwanaume	Ndoa ya Mke mmoja		6													0											2 5
Choo cha kuvuta au kumwagia maji	3	1	1	1	1	1	0					0	0	1	1	1	0	1	1	34	Mwanamke	Ndoa ya Mke mmoja		4													0											7	MAGONJWA
Choo cha shimo kilichoboreshwa	4	1	1	1	1	1	0					0	0	1	1	1	1	0	1	36	Mwanamke	Ndoa ya Mke mmoja		11													0											2
Choo cha kuvuta au kumwagia maji	3	1	1	1	1	1	1	0	1	0	0	0	0	1	1	1	4	0	1	50	Mwanamke	Mjane/Mgane		21	Zaidi ya mwaka mmoja	Pungufu ya kaya tano	Watu 10 hadi 20	Jirani (Ambao sio ndugu)		5		0			Ndiyo	Mara nyingi	0											2
Choo cha shimo kilichoboreshwa	4	1	1	1	0	1	0					0	0	1	1	1	1	1	1	42	Mwanamke	Ndoa ya Mke mmoja		3													0											2
Choo cha shimo kilichoboreshwa	4	1	1	1	1	1	0					0	0	1	1	1	1	1	1	42	Mwanamke	Ndoa ya Mke mmoja		5													0											2
Choo cha asili	1	0	1	1	1	1	0					0	0	0	1	1	1	0	1	42	Mwanamke	Mjane/Mgane		4													0											1 2
Choo cha kuvuta au kumwagia maji	3	1	1	1	1	1	1	1	0	1	1	0	0	1	1	1	0	0	1	37	Mwanamke	Ndoa ya Mke mmoja		6													0											2	Magonjwa
Choo cha kuvuta au kumwagia maji	3	1	1	1	1	1	0					0	0	1	1	1	1	1	1	56	Mwanamke	Ndoa ya Mke mmoja		9													0											7	MAGONJWA
Choo cha VIP/Choo chenye bomba la kutolea hewa	5	1	1	1	1	1	0					0	0	1	1	1	0	0	1	27	Mwanaume	Ndoa ya Mke mmoja		13	Miezi sita	Pungufu ya kaya tano	Watu 10 hadi 20	Jirani (Ambao sio ndugu)		5		Haihusiki	Sababu nyingine taja	Wapangaji	Ndiyo	Mara chache	0											2 7	Magonjwa
Choo cha VIP/Choo chenye bomba la kutolea hewa	5	1	1	1	1	1	0					0	0	1	1	1	1	1	1	34	Mwanamke	Ndoa ya Mke mmoja		3	Zaidi ya mwaka mmoja	Pungufu ya kaya tano	Chini ya watu 10	Jirani (Ambao sio ndugu)		5					Ndiyo	Mara nyingi	0											2
Choo cha VIP/Choo chenye bomba la kutolea hewa	5	1	1	1	1	1	0					0	0	1	1	1	1	1	1	25	Mwanamke	Sijaoa/ Sijaolewa		8													0											6
Choo cha shimo kilichoboreshwa	4	1	1	1	1	1	0					0	0	1	1	1	1	1	1	40	Mwanaume	Ndoa ya Mke mmoja		7													0											2 3
Choo cha shimo kilichoboreshwa	4	1	1	1	1	1	0					0	0	1	1	1	1	0	1	46	Mwanaume	Ndoa ya Mke mmoja		13													0											7	magonjwa
Choo cha kuvuta au kumwagia maji	3	1	1	1	1	1	1	0	0	0	0	0	0	1	1	0	1	0	0	26	Mwanamke	Ndoa ya Mke mmoja		5													0											2	Magonjwa.
Choo cha asili	1	0	1	1	1	1	0					0	0	0	1	1	1	0	1	27	Mwanaume	Sijaoa/ Sijaolewa		6													0											2
Choo cha kuvuta au kumwagia maji	3	1	1	1	1	1	0					0	0	1	1	1	1	0	1	28	Mwanamke	Ndoa ya Mke mmoja		4													0											1 2 5	Maambukizi ya magonjwa.
Choo cha shimo kilichoboreshwa	4	1	1	1	1	1	1	1	0	1	1	0	0	1	1	1	1	0	0	41	Mwanaume	Ndoa ya Mke mmoja		7													0											2	Magonjwa.
Choo cha kuvuta au kumwagia maji	3	1	1	1	1	1	1	1	0	1	0	0	0	1	1	1	0	1	1	29	Mwanamke	Ndoa ya Mke mmoja		4													0											2
Choo cha VIP/Choo chenye bomba la kutolea hewa	5	1	1	1	1	1	1	1	0	1	0	0	0	1	1	1	1	0	1	34	Mwanamke	Ndoa ya Mke mmoja		6													0											2
Choo cha shimo kilichoboreshwa	4	1	1	1	1	1	1	1	1	1	0	0	0	1	1	1	1	0	1	41	Mwanamke	Sijaoa/ Sijaolewa		6													0		Sina uwezo					3			Maradhi	2	Matatizo ni mengi
Choo cha VIP/Choo chenye bomba la kutolea hewa	5	1	1	1	1	1	0					0	0	1	1	1	0	1	1	29	Mwanamke	Ndoa ya Mke mmoja		4	Mwaka mmoja	Kaya tano	Watu 10 hadi 20	Mwingine, elezea	WAPANGAJI	5		Haihusiki			Ndiyo	Mara nyingi	0											2
Choo cha shimo kilichoboreshwa	4	1	1	1	1	1	0					0	0	1	1	1	1	0	0	29	Mwanamke	Ndoa ya Mke mmoja		8													0											2
Choo cha shimo kilichoboreshwa	4	1	0	1	0	1	0					0	0	1	1	1	1	0	1	29	Mwanamke	Sijaoa/ Sijaolewa		1													1	4	Sina uwezo wa kujenga	Ndugu	Choo cha kuchuchumaa	1		1		0	Magonjwa
Choo cha kuvuta au kumwagia maji	3	1	1	1	1	1	0					0	0	1	1	1	1	1	1	33	Mwanamke	Sijaoa/ Sijaolewa		3													0											2
Choo cha kuvuta au kumwagia maji	3	1	1	1	1	1	0					0	0	1	1	1	1	0	1	30	Mwanamke	Ndoa ya Mke mmoja		16	Zaidi ya mwaka mmoja	Pungufu ya kaya tano	Watu 10 hadi 20	Jirani (Ambao sio ndugu)		5		0			Ndiyo	Mara nyingi	0							1	Rahisi kuambukizana magonjwa.		Rahisi kupata magonjwa kutokana na tabia tofauti za watu.	2 4
Choo cha kuvuta au kumwagia maji	3	1	1	1	1	1	0					0	0	1	1	1	1	1	1	45	Mwanamke	Ndoa ya Mke mmoja		6													0											2
Choo cha kuvuta au kumwagia maji	3	1	1	1	0	0	0					0	0	1	1	1	1	1	1	26	Mwanaume	Sijaoa/ Sijaolewa		1	Zaidi ya mwaka mmoja	Kaya tano	Chini ya watu 10	Mwingine, elezea	WAPANGAJI WENZANGU.	5		Haihusiki			Ndiyo	Mara nyingi	0											7	KI AFYA SIO VIZURI KUTUMIA CHOO ZAIDI YA FAMILIA MOJA.
Choo cha VIP/Choo chenye bomba la kutolea hewa	5	1	1	1	1	1	0					0	0	1	1	1	1	0	1	27	Mwanaume	Sijaoa/ Sijaolewa		8													0											2
Choo cha kuvuta au kumwagia maji	3	1	1	1	1	1	0					0	0	1	1	1	1	0	1	54	Mwanamke	Mjane/Mgane		10	Zaidi ya mwaka mmoja	Pungufu ya kaya tano	Watu 10 hadi 20	Jirani (Ambao sio ndugu)		5					Ndiyo	Mara nyingi	0											1 2	Magonjwa
Choo cha kuvuta au kumwagia maji	3	1	1	1	1	1	1	1	1	0	0	0	0	1	1	1	0	1	1	53	Mwanamke	Ndoa ya Mke mmoja		5													0											7	Magonjwa
Choo cha kuvuta au kumwagia maji	3	1	1	1	1	1	0					0	0	1	1	1	1	0	1	41	Mwanamke	Ndoa ya Mke mmoja		5													0											1 2 7	Magonjwa
Choo cha shimo kilichoboreshwa	4	1	1	1	1	1	0					0	0	1	1	1	1	0	1	57	Mwanaume	Ndoa ya Mke mmoja		6													0											2
Choo cha kuvuta au kumwagia maji	3	1	1	1	1	1	0					0	0	1	1	1	1	1	1	34	Mwanamke	Sijaoa/ Sijaolewa		3													0											2
Choo cha asili	1	0	1	1	1	1	0					0	0	0	0	1	1	0	1	52	Mwanamke	Ndoa ya Mke mmoja		4													0											2 3
Choo cha kuvuta au kumwagia maji	3	1	1	1	1	1	0					0	0	1	1	1	1	1	1	44	Mwanaume	Ndoa ya Mke mmoja		8													0											7	MAGONJWA
Choo cha shimo kilichoboreshwa	4	1	1	1	1	1	0					0	0	1	1	1	0	0	1	43	Mwanamke	Ndoa ya Mke mmoja		8													0											2	Magonjwa
Choo cha kuvuta au kumwagia maji	3	1	1	1	1	1	0					0	0	1	1	1	1	0	1	28	Mwanaume	Sijaoa/ Sijaolewa		1													0											2
Choo cha kuvuta au kumwagia maji	3	1	1	1	1	1	0					0	0	1	1	1	1	1	1	38	Mwanaume	Ndoa ya Mke mmoja		6													0											2
Choo cha shimo kilichoboreshwa	4	1	1	1	1	1	0					0	0	1	1	1	1	1	1	29	Mwanamke	Ndoa ya Mke mmoja		7													0											2 7	MAGONJWA
Choo cha kuvuta au kumwagia maji	3	1	1	1	1	1	0					0	0	1	1	1	1	1	1	23	Mwanamke	Sijaoa/ Sijaolewa		1	Zaidi ya mwaka mmoja	Pungufu ya kaya tano	Chini ya watu 10	Jirani (Ambao sio ndugu)		5					Ndiyo	Mara nyingi	0											2 3
Choo cha VIP/Choo chenye bomba la kutolea hewa	5	1	1	0	1	1	0					0	0	1	0	1	1	1	1	30	Mwanamke	Ndoa ya Mke mmoja		5													0											7	KI AFYA SIO VIZURI
Choo cha kuvuta au kumwagia maji	3	1	1	1	1	1	0					0	0	1	1	1	1	1	1	26	Mwanamke	Ndoa ya Mke mmoja		7													0											7	MAGONJWA
Choo cha kuvuta au kumwagia maji	3	1	1	1	0	1	0					0	0	1	1	1	1	0	1	57	Mwanamke	Mjane/Mgane		15	Zaidi ya mwaka mmoja	Pungufu ya kaya tano	Chini ya watu 10	Jirani (Ambao sio ndugu)		5		0			Ndiyo	Mara nyingi	0											2
Choo cha kuvuta au kumwagia maji	3	1	1	1	0	0	0					0	0	1	1	1	1	1	1	40	Mwanamke	Ndoa ya Mke mmoja		6													0											2
Choo cha shimo kilichoboreshwa	4	1	1	1	1	1	0					0	0	1	0	0	1	1	1	36	Mwanaume	Sijaoa/ Sijaolewa		1													0											2 3
Choo cha kuvuta au kumwagia maji	3	1	1	1	1	1	0					0	0	1	1	1	4	1	1	46	Mwanaume	Ndoa ya Mke mmoja	DIPLOMA YA UONGOZI(DEMA).	5													0											7	UAMBUKIZAJI WA MAGONJWA.
Choo cha kuvuta au kumwagia maji	3	1	1	1	1	1	0					0	0	1	1	1	1	1	1	57	Mwanamke	Ndoa ya Mke mmoja		6													0										Usafi ni vigumu kuuboresha	2
Choo cha kuvuta au kumwagia maji	3	1	1	1	1	1	0					0	0	1	1	1	0	0	1	32	Mwanamke	Ndoa ya Mke mmoja		11													0											2 3 7	Maambukizi ya magonjwa
Choo cha kuvuta au kumwagia maji	3	1	1	1	1	1	0					0	0	1	1	1	1	0	1	27	Mwanaume	Ndoa ya Mke mmoja		3													0											1 2
Choo cha VIP/Choo chenye bomba la kutolea hewa	5	1	1	1	1	1	0					0	0	1	1	1	1	1	1	40	Mwanamke	Ndoa ya Mke mmoja		6													0											2
Choo cha kuvuta au kumwagia maji	3	1	0	1	0	0	0					1	0	1	0	1	1	0	0	32	Mwanaume	Ndoa ya Mke mmoja		6													0											2
Choo cha shimo kilichoboreshwa	4	1	1	1	1	1	0					0	0	1	1	1	1	0	1	31	Mwanamke	Ndoa ya Mke mmoja		8													0											6
Choo cha kuvuta au kumwagia maji	3	1	1	1	1	1	0					0	0	1	1	1	0	0	1	49	Mwanaume	Ndoa ya Mke mmoja		7	Zaidi ya mwaka mmoja	Zaidi ya kaya tano	Watu 10 hadi 20	Mwingine, elezea	Wapangaji	5		Haihusiki			Ndiyo	Mara nyingi	0											2
Choo cha shimo kilichoboreshwa	4	1	1	1	1	1	0					0	0	1	1	1	1	0	1	36	Mwanaume	Ndoa ya Mke mmoja		4													0											6
Choo cha VIP/Choo chenye bomba la kutolea hewa	5	1	1	1	1	1	0					1	0	1	1	1	0	0	1	30	Mwanamke	Ndoa ya Mke mmoja		10													0											2
Choo cha kuvuta au kumwagia maji	3	1	1	1	1	1	0					0	0	1	1	1	0	0	1	61	Mwanaume	Ndoa ya Mke mmoja		2													0											2
Choo cha kuvuta au kumwagia maji	3	1	1	1	1	1	1	1	0	1	1	0	0	1	1	1	1	0	1	18	Mwanamke	Sijaoa/ Sijaolewa		8													0											2
Choo cha kuvuta au kumwagia maji	3	1	1	1	1	1	1	0	1	0	0	0	0	1	1	1	1	0	1	35	Mwanaume	Ndoa ya Mke mmoja		3													0											2
Choo cha kuvuta au kumwagia maji	3	1	1	1	1	1	1	1	1	1	0	0	0	1	1	1	1	0	1	35	Mwanamke	Ndoa ya Mke mmoja		9													0											2 5
Choo cha kuvuta au kumwagia maji	3	1	1	1	1	1	0					0	0	1	1	1	1	0	1	59	Mwanaume	Ndoa ya Mke mmoja		7													0											2
Choo cha shimo kilichoboreshwa	4	1	1	1	1	1	0					0	0	1	1	0	1	0	1	28	Mwanaume	Ndoa ya Mke mmoja		4													0											1 2 7	Magonjwa
Choo cha kuvuta au kumwagia maji	3	1	1	1	1	0	0					0	0	1	1	1	1	1	1	49	Mwanaume	Ndoa ya Mke mmoja		6													0											7	KWA UTARATIBU KILA FAMILIA INATAKIWA KUA NA CHOO CHAKE.
Choo cha shimo kilichoboreshwa	4	1	1	1	1	1	0					0	0	1	1	1	0	0	1	55	Mwanaume	Ndoa ya Mke mmoja		4													0											2
Choo cha shimo kilichoboreshwa	4	1	1	1	1	1	0					0	0	1	1	1	1	1	1	19	Mwanamke	Sijaoa/ Sijaolewa		9													0											2
Choo cha kuvuta au kumwagia maji	3	1	1	1	1	1	0					0	0	1	1	1	1	1	1	36	Mwanamke	Ndoa ya Mke mmoja		4													0											2
Choo cha shimo kilichoboreshwa	4	1	1	1	1	0	0					0	0	1	1	0	1	0	0	26	Mwanamke	Tunaishi pamoja bila ndoa		5													0											1 2 3	Magonjwa
Choo cha shimo kilichoboreshwa	4	1	1	1	1	1	0					0	0	1	1	1	1	0	1	31	Mwanamke	Ndoa ya Mke mmoja		6	Zaidi ya mwaka mmoja	Pungufu ya kaya tano	Watu 10 hadi 20	Ndugu		1 4		0			Ndiyo	Mara nyingi	0											3
Choo cha kuvuta au kumwagia maji	3	1	1	1	1	1	0					0	0	1	1	1	0	1	1	35	Mwanaume	Ndoa ya Mke mmoja		4													0											2 7	MAGONJWA.
Choo cha shimo kilichoboreshwa	4	1	1	1	0	0	0					0	0	1	1	1	1	1	1	34	Mwanamke	Ndoa ya Mke mmoja		5													0											3
Choo cha kuvuta au kumwagia maji	3	1	1	1	1	1	1	1	1	1	0	0	0	1	1	1	1	1	1	32	Mwanamke	Ndoa ya Mke mmoja		7													0											2
Choo cha shimo kilichoboreshwa	4	1	1	1	0	0	0					0	0	1	1	1	1	0	0	50	Mwanaume	Mjane/Mgane		14	Zaidi ya mwaka mmoja	Pungufu ya kaya tano	Watu 10 hadi 20	Jirani (Ambao sio ndugu)		5		0			Ndiyo	Mara nyingi	0											2 3	Magonjwa
Choo cha shimo kilichoboreshwa	4	1	1	1	1	1	0					0	0	1	1	1	1	0	1	21	Mwanaume	Sijaoa/ Sijaolewa		2													0											7	Ni uchafu na sio nzuri kiafyq
Choo cha VIP/Choo chenye bomba la kutolea hewa	5	1	1	1	1	1	0					0	0	1	1	1	1	1	1	38	Mwanaume	Ndoa ya Mke mmoja		6													0											2
Choo cha kuvuta au kumwagia maji	3	1	1	1	1	1	1	1	1	1	1	0	0	1	1	1	1	1	1	23	Mwanamke	Sijaoa/ Sijaolewa		4													0											2
Choo cha kuvuta au kumwagia maji	3	1	1	1	1	1	0					0	0	1	1	1	1	0	1	26	Mwanamke	Ndoa ya Mke mmoja		2													0											2 7	Magojwa
Choo cha shimo kilichoboreshwa	4	1	0	1	0	0	0					0	0	1	1	1	1	0	0	45	Mwanaume	Mjane/Mgane		2													0											2	Magonjwa mengi.
Choo cha shimo kilichoboreshwa	4	1	1	1	1	1	0					0	0	1	1	0	1	1	1	24	Mwanaume	Ndoa ya Mke mmoja		3	Miezi sita	Zaidi ya kaya tano	Watu 10 hadi 20	Ndugu		6	NDIVYO NILIVYOIKUTA	Ndiyo			Ndiyo	Mara nyingi	0											2
Choo cha asili	1	0	1	0	0	1	0					0	0	0	0	1	1	0	1	49	Mwanaume	Ndoa ya Mke mmoja		4													0											2 5
Choo cha kuvuta au kumwagia maji	3	1	1	1	1	1	0					0	0	1	1	1	1	1	1	27	Mwanaume	Sijaoa/ Sijaolewa		3													0											2
Choo cha shimo kilichoboreshwa	4	1	1	1	1	1	0					0	0	1	1	1	1	0	1	120	Mwanaume	Ndoa ya Mke mmoja		2													0											2
Choo cha kuvuta au kumwagia maji	3	1	1	1	1	1	0					0	0	1	1	1	0	1	1	41	Mwanamke	Ndoa ya Mke mmoja		7													0											7	MAGONJWA MENGI
Choo cha shimo kilichoboreshwa	4	1	1	1	1	1	0					1	0	1	0	1	1	0	1	34	Mwanaume	Ndoa ya Mke mmoja		4													0											2 5
Choo cha shimo kilichoboreshwa	4	1	1	1	1	1	0					0	0	1	1	1	1	0	1	59	Mwanaume	Ndoa ya Mke mmoja		8													0											6
Choo cha kuvuta au kumwagia maji	3	1	1	1	1	1	0					0	0	1	1	1	1	0	1	35	Mwanamke	Ndoa ya Mke mmoja		8													0											2
Choo cha kuvuta au kumwagia maji	3	1	1	1	1	1	1	0	1	0	0	1	0	1	1	1	1	0	1	57	Mwanamke	Ndoa ya Mke mmoja		7	Zaidi ya mwaka mmoja	Pungufu ya kaya tano	Chini ya watu 10	Jirani (Ambao sio ndugu)		5		Haihusiki			Ndiyo	Mara nyingi	0											7	Magonjwa
Choo cha shimo kilichoboreshwa	4	1	1	1	1	1	0					0	0	1	1	1	1	1	1	34	Mwanaume	Ndoa ya Mke mmoja		3													0											7	Kiafya
Choo cha kuvuta au kumwagia maji	3	1	1	1	0	0	0					0	0	1	1	1	1	1	1	19	Mwanamke	Sijaoa/ Sijaolewa		6	Miezi sita	Pungufu ya kaya tano	Chini ya watu 10	Jirani (Ambao sio ndugu)		5		Haihusiki			Ndiyo	Mara nyingi	0											7	MAGONJWA NI MENGI.
Choo cha shimo kilichoboreshwa	4	1	0	1	0	0	0					0	0	1	1	1	1	0	0	42	Mwanamke	Ndoa ya Mke mmoja		3													0											7	Kwa maeneo yetu lazima uwe na choo
Choo cha shimo kilichoboreshwa	4	1	1	1	1	1	0					0	0	1	1	1	1	0	1	24	Mwanamke	Ndoa ya wake wengi		5													0							4	Sijui		Maradhi	6
Choo cha kuvuta au kumwagia maji	3	1	1	1	1	1	1	0	1	0	1	0	0	1	1	1	0	0	1	37	Mwanaume	Ndoa ya Mke mmoja		15													0											1 2
Choo cha asili	1	0	0	0	0	0	0					0	0	0	0	1	1	0	0	81	Mwanamke	Ndoa ya Mke mmoja		7													0											2 7	Maradhi
Choo cha shimo kilichoboreshwa	4	1	1	1	1	1	0					0	0	1	1	1	1	0	1	23	Mwanamke	Ndoa ya Mke mmoja		6													0											2
Choo cha asili	1	0	1	0	0	1	0					1	0	0	0	1	1	0	1	22	Mwanamke	Sijaoa/ Sijaolewa		6													0											6
Choo cha kuvuta au kumwagia maji	3	1	1	1	0	1	0					0	0	1	1	1	1	0	1	32	Mwanaume	Ndoa ya Mke mmoja		4													0											2
Choo cha shimo kilichoboreshwa	4	1	0	0	0	0	0					0	0	1	1	1	1	1	0	25	Mwanamke	Ndoa ya Mke mmoja		4													0											2 3
Choo cha kuvuta au kumwagia maji	3	1	1	1	1	1	0					0	0	1	1	1	1	1	1	18	Mwanaume	Sijaoa/ Sijaolewa		2													0											2
Choo cha asili	1	0	1	0	0	0	0					0	0	0	0	0	1	0	0	21	Mwanaume	Sijaoa/ Sijaolewa		1													0											2 4
Choo cha shimo kilichoboreshwa	4	1	1	1	1	1	0					0	0	1	1	1	1	0	0	25	Mwanamke	Ndoa ya wake wengi		4		Pungufu ya kaya tano	Chini ya watu 10	Ndugu		6	Sina sababu	0			0		0											2
Choo cha asili	1	0	1	1	1	1	0					0	0	0	1	1	1	0	1	30	Mwanamke	Ndoa ya Mke mmoja		5	Zaidi ya mwaka mmoja	Pungufu ya kaya tano	Chini ya watu 10	Mwingine, elezea	Bibi	6	Yeye hana choo	Ndiyo	Kimebomoka		Ndiyo	Mara nyingi	0											2
Choo cha shimo kilichoboreshwa	4	1	1	1	1	0	0					0	0	1	1	1	1	1	1	24	Mwanamke	Ndoa ya Mke mmoja		2	Mwaka mmoja	Pungufu ya kaya tano	Watu 10 hadi 20	Mwingine, elezea	WAPANGAJI	5		Haihusiki			Ndiyo	Mara nyingi	0											2 7	MARAZI
Choo cha asili	1	0	0	0	0	0	0					0	0	0	0	1	1	0	0	36	Mwanamke	Ndoa ya Mke mmoja		7	Miezi sita	Pungufu ya kaya tano	Chini ya watu 10	Jirani (Ambao sio ndugu)		6	Nawasaidia	0	Sababu nyingine taja	Wanakuwa wageni	0		0		Hawaleti maji				Kizur zaid	1			Magonjwa	2
Choo cha kuvuta au kumwagia maji	3	1	1	1	1	1	0					0	0	1	1	1	MAONI	0	1	42	Mwanamke	Ndoa ya Mke mmoja		11	Zaidi ya mwaka mmoja	Pungufu ya kaya tano	Chini ya watu 10	Jirani (Ambao sio ndugu)		5		Haihusiki			Ndiyo	Mara nyingi	0											7	Magonjwa
Choo cha asili	1	0	1	1	1	1	0					0	0	0	1	1	0	0	1	25	Mwanamke	Ndoa ya Mke mmoja		4	Miezi sita	Pungufu ya kaya tano	Zaidi ya watu 30	Mwingine, elezea	Wapabgaji, wapita njia	5	Ni familia moja, na waputa njia wabaomba huwez kuwakatalia.	Haihusiki			0		1	4	Napenda	Ndugu	Choo cha kuchuchumaa	1	Cha kukaa sipendi		Siioni uzuri wake	0	Kila mtu na utumiaji wake
Choo cha shimo kilichoboreshwa	4	1	1	1	1	1	0					0	0	1	1	1	1	0	1	50	Mwanaume	Ndoa ya wake wengi		10													0											2
Choo cha shimo kilichoboreshwa	4	1	1	1	1	1	0					0	0	1	1	1	1	0	1	23	Mwanamke	Sijaoa/ Sijaolewa		6													0											2 7	Magojwa
Choo cha kuvuta au kumwagia maji	3	1	1	1	1	1	0					0	0	1	1	1	0	0	1	22	Mwanamke	Ndoa ya Mke mmoja		10	Mwaka mmoja	Zaidi ya kaya tano	Watu 10 hadi 20	Jirani (Ambao sio ndugu)		5		Haihusiki	Sababu nyingine taja	Wapangaji	Ndiyo	Mara nyingi	0											2 7	Maradhi
Choo cha kuvuta au kumwagia maji	3	1	1	1	0	1	0					0	0	1	1	1	1	1	1	21	Mwanaume	Sijaoa/ Sijaolewa		2													0											2
Choo cha shimo kilichoboreshwa	4	1	1	1	0	1	0					0	0	1	1	1	1	0	1	19	Mwanamke	Sijaoa/ Sijaolewa		6													0		Sijui					1			U.i.t	2
Choo cha asili	1	0	1	1	0	1	0					0	0	0	0	1	1	0	1	36	Mwanaume	Ndoa ya Mke mmoja		4													0											2
Choo cha VIP/Choo chenye bomba la kutolea hewa	5	1	1	0	0	1	0					0	0	1	0	1	1	0	1	35	Mwanamke	Tumetengana		6													0											2
Choo cha asili	1	0	1	0	0	1	1	0	1	0	0	0	0	0	0	1	1	0	1	27	Mwanaume	Ndoa ya Mke mmoja		3													0											2
Choo cha asili	1	0	0	0	0	0	0					0	0	0	0	1	1	0	1	18	Mwanaume	Sijaoa/ Sijaolewa		4													0											1
Choo cha VIP/Choo chenye bomba la kutolea hewa	5	1	1	1	0	0	0					0	0	1	1	1	1	0	1	18	Mwanamke	Sijaoa/ Sijaolewa		6	Mwaka mmoja	Pungufu ya kaya tano	Chini ya watu 10	Ndugu		2		0			Ndiyo	Mara nyingi	0											2 3
Choo cha VIP/Choo chenye bomba la kutolea hewa	5	1	1	1	1	1	0					0	0	1	1	1	1	1	1	31	Mwanamke	Ndoa ya wake wengi		6	Zaidi ya mwaka mmoja	Pungufu ya kaya tano	Watu 10 hadi 20	Ndugu		1 4		0			Ndiyo	Mara nyingi	0											2
Choo cha kuvuta au kumwagia maji	3	1	1	1	1	1	0					0	0	1	1	1	1	1	1	28	Mwanamke	Ndoa ya Mke mmoja		2													0											2
Choo cha asili	1	0	0	0	0	0	0					0	0	0	0	1	1	0	0	36	Mwanaume	Ndoa ya Mke mmoja		6													0											2
Choo cha shimo kilichoboreshwa	4	1	1	1	0	1	0					0	0	1	0	1	1	0	1	30	Mwanamke	Ndoa ya Mke mmoja		3													0											7	Maradhi
Choo cha asili	1	0	0	0	1	1	0					0	0	0	0	1	1	0	1	22	Mwanaume	Sijaoa/ Sijaolewa		10													0											5
Choo cha VIP/Choo chenye bomba la kutolea hewa	5	1	1	1	1	1	0					0	0	1	1	1	1	0	1	36	Mwanaume	Sijaoa/ Sijaolewa		7													0											2
Choo cha asili	1	0	1	0	0	1	0					1	0	0	0	1	1	0	1	42	Mwanaume	Ndoa ya Mke mmoja		5													0											7	Maradhi
Choo cha asili	1	0	0	0	0	0	0					0	0	0	0	1	1	0	1	24	Mwanaume	Ndoa ya Mke mmoja		6													1	4	KUENDELEZA UJIRANI MWEMA.	Ndugu	Choo cha kukaa	2		2		Ndiyo	KWA SABABU TUTAKUA TUNASHIRIKIANA KUFANYA USAFI.
Choo cha shimo kilichoboreshwa	4	1	1	1	0	1	0					0	0	1	1	1	0	0	1	20	Mwanamke	Sijaoa/ Sijaolewa		9													0											2 7	Magonjwa
Choo cha shimo kilichoboreshwa	4	1	1	1	1	1	0					0	0	1	1	1	0	0	1	24	Mwanamke	Ndoa ya Mke mmoja		18													0											1 2
Choo cha kuvuta au kumwagia maji	3	1	1	1	1	1	0					0	0	1	1	1	1	1	1	29	Mwanaume	Tunaishi pamoja bila ndoa		3													0											2
Choo cha asili	1	0	0	0	0	0	1	1	1	1	1	0	0	0	0	1	1	0	0	40	Mwanaume	Ndoa ya Mke mmoja		3													0											2
Choo cha asili	1	0	0	0	0	0	0					0	0	0	0	1	1	0	1	33	Mwanamke	Ndoa ya Mke mmoja		5													0											2 7	Sitaki kero
Choo cha shimo kilichoboreshwa	4	1	0	0	0	1	0					0	0	1	1	1	1	0	0	32	Mwanaume	Ndoa ya wake wengi		6													0											6
Choo cha shimo kilichoboreshwa	4	1	1	1	1	1	0					1	0	1	0	1	1	0	1	53	Mwanaume	Ndoa ya Mke mmoja		6													0											2
Choo cha asili	1	0	0	0	0	0	0					0	0	0	0	0	1	0	0	39	Mwanaume	Tunaishi pamoja bila ndoa		5													0											1 2
Choo cha kuvuta au kumwagia maji	3	1	1	1	1	1	1	0	1	0	0	0	0	1	1	1	1	0	1	40	Mwanamke	Ndoa ya Mke mmoja		6	Miezi sita	Pungufu ya kaya tano	Chini ya watu 10	Jirani (Ambao sio ndugu)		5		Haihusiki	Sababu nyingine taja	Wapangaji	Ndiyo	Mara chache	0											7	Magonjwa
Choo cha asili	1	0	1	0	0	0	0					0	0	0	0	1	1	0	1	41	Mwanamke	Ndoa ya Mke mmoja		6													0											1 2 3
Choo cha VIP/Choo chenye bomba la kutolea hewa	5	1	1	1	1	1	0					0	0	1	1	1	1	0	1	33	Mwanaume	Sijaoa/ Sijaolewa		5													0											2 3
Choo cha kuvuta au kumwagia maji	3	1	1	1	0	1	0					0	0	1	1	1	1	0	1	22	Mwanamke	Ndoa ya Mke mmoja		4													0											2
Choo cha shimo kilichoboreshwa	4	1	1	1	1	1	0					0	0	1	1	1	1	1	1	31	Mwanamke	Mjane/Mgane		5													0											2
Choo cha asili	1	0	0	0	0	0	0					0	0	0	0	1	1	0	1	33	Mwanaume	Ndoa ya Mke mmoja		5													0											6
Choo cha kuvuta au kumwagia maji	3	1	1	1	0	1	0					0	0	1	0	1	0	0	1	48	Mwanaume	Ndoa ya Mke mmoja		3													0											2	Maradhi
Choo cha kuvuta au kumwagia maji	3	1	1	1	1	1	0					0	0	1	0	1	4	0	1	65	Mwanaume	Ndoa ya wake wengi		10													0											7	Maradhi
Choo cha shimo kilichoboreshwa	4	1	1	1	1	1	0					0	0	1	1	1	1	0	1	39	Mwanamke	Ndoa ya Mke mmoja		5	Zaidi ya mwaka mmoja	Pungufu ya kaya tano	Watu 10 hadi 20	Ndugu		6	Ni utaratibu wa kaya yetu kuchangia	0			0		0											1 2 3 7	Kufanyiana visa
Choo cha asili	1	0	1	0	0	1	0					0	0	0	0	1	1	0	1	26	Mwanamke	Ndoa ya Mke mmoja		4													0											2
Choo cha kuvuta au kumwagia maji	3	1	1	1	1	1	1	1	1	1	1	0	0	1	1	1	1	1	1	27	Mwanamke	Ndoa ya Mke mmoja		4													0											2 7	Magonjwa
Choo cha shimo kilichoboreshwa	4	1	1	1	1	1	0					0	0	1	1	1	1	0	1	58	Mwanaume	Ndoa ya Mke mmoja		3													0											6
Choo cha shimo kilichoboreshwa	4	1	1	1	0	1	0					0	0	1	1	1	1	0	0	25	Mwanaume	Ndoa ya Mke mmoja		7													0											2
Choo cha shimo kilichoboreshwa	4	1	1	1	0	0	0					0	0	1	1	1	1	1	1	45	Mwanaume	Ndoa ya Mke mmoja		5													0											7	MAGONJWA MENGI
Choo cha asili	1	0	0	0	0	0	0					0	0	0	0	1	1	0	0	30	Mwanamke	Ndoa ya Mke mmoja		8													0											5 7	Ustaarabu
Choo cha kuvuta au kumwagia maji	3	1	1	1	0	1	0					0	0	1	1	1	1	0	1	29	Mwanamke	Ndoa ya Mke mmoja		4													0											7	Choo cha ndani
Choo cha asili	1	0	0	0	0	0	0					0	0	0	1	0	1	1	0	24	Mwanamke	Ndoa ya Mke mmoja		3													0											2
Choo cha kuvuta au kumwagia maji	3	1	1	1	1	1	0					0	0	1	1	1	0	1	1	45	Mwanaume	Ndoa ya Mke mmoja		8													0											2 7	Hakuna usalama kiafya
Choo cha shimo kilichoboreshwa	4	1	0	0	0	0	0					0	0	1	0	0	1	1	0	42	Mwanaume	Ndoa ya Mke mmoja		5													0											3
Choo cha kuvuta au kumwagia maji	3	1	1	1	1	1	0					0	0	1	1	1	1	0	1	38	Mwanaume	Ndoa ya Mke mmoja		5													0											7	Maradhi
Choo cha asili	1	0	1	0	0	1	0					1	0	0	0	1	1	0	0	32	Mwanaume	Ndoa ya Mke mmoja		8													0											2
Choo cha asili	1	0	0	0	0	0	0					0	0	0	0	0	0	0	0	45	Mwanamke	Ndoa ya Mke mmoja		9													0							1			Ndicho kilichopo	6
Choo cha shimo kilichoboreshwa	4	1	0	0	0	0	0					0	0	1	1	1	1	1	1	36	Mwanamke	Ndoa ya Mke mmoja		8													0											2
Choo cha shimo kilichoboreshwa	4	1	1	1	0	0	0					1	0	1	0	1	1	0	1	55	Mwanaume	Ndoa ya Mke mmoja		6													0											2
Choo cha shimo kilichoboreshwa	4	1	1	1	0	1	0					1	0	1	0	1	1	0	1	69	Mwanaume	Ndoa ya Mke mmoja		1													0											2
Choo cha shimo kilichoboreshwa	4	1	1	1	0	1	1	1	1	1	0	0	0	1	1	1	1	0	1	48	Mwanaume	Ndoa ya Mke mmoja		6													0											7	Sina jirani karibu
Choo cha shimo kilichoboreshwa	4	1	1	1	0	1	0					0	1	1	0	1	1	0	1	49	Mwanamke	Ndoa ya Mke mmoja		10													0											7	Magonjwa
Choo cha asili	1	0	1	1	1	0	0					1	0	0	0	1	1	0	1	66	Mwanamke	Tumetengana		4													0											2 5
Choo cha kuvuta au kumwagia maji	3	1	1	1	1	1	0					0	0	1	1	1	1	1	1	38	Mwanamke	Ndoa ya Mke mmoja		8													0											7	nimezoea kutumia peke yangu
Choo cha shimo kilichoboreshwa	4	1	0	1	0	1	0					0	0	1	1	1	1	1	1	27	Mwanamke	Ndoa ya Mke mmoja		4													0											2
Choo cha asili	1	0	0	0	0	0	0					0	0	0	0	1	1	1	1	28	Mwanamke	Ndoa ya Mke mmoja		3													0											1
Choo cha shimo kilichoboreshwa	4	1	1	1	0	1	0					0	0	1	1	1	0	1	1	26	Mwanamke	Ndoa ya Mke mmoja		2	Miezi sita	Zaidi ya kaya tano	Watu 10 hadi 20	Jirani (Ambao sio ndugu)		5		Haihusiki			Ndiyo	Mara nyingi	0											2
Choo cha shimo kilichoboreshwa	4	1	1	1	0	1	0					0	0	1	1	1	1	0	1	73	Mwanamke	Ndoa ya Mke mmoja		10		Pungufu ya kaya tano	Chini ya watu 10	Ndugu		4					Ndiyo	Mara nyingi	0							1			Magonjwa	7	Maradhi mengi
Choo cha asili	1	0	1	1	1	1	0					0	0	0	1	1	1	0	1	25	Mwanamke	Ndoa ya Mke mmoja		4													0											2
Choo cha asili	1	0	0	0	0	0	0					0	0	0	1	1	1	1	0	32	Mwanamke	Ndoa ya Mke mmoja		8													0											2
Choo cha kuvuta au kumwagia maji	3	1	1	1	1	1	0					0	0	1	1	1	1	1	1	18	Mwanamke	Sijaoa/ Sijaolewa		4													0											7	MAGONJWA
Choo cha asili	1	0	0	0	0	0	0					0	0	0	0	1	1	0	0	36	Mwanamke	Ndoa ya Mke mmoja		8													0											2
Choo cha shimo kilichoboreshwa	4	1	1	1	1	1	0					0	0	1	1	1	1	0	1	25	Mwanamke	Ndoa ya Mke mmoja		15													0											2
Choo cha shimo kilichoboreshwa	4	1	1	1	1	1	0					0	0	1	1	1	1	0	0	22	Mwanamke	Ndoa ya Mke mmoja		5													0											1 2	Magonjwa
Choo cha shimo kilichoboreshwa	4	1	0	1	0	0	0					0	0	1	1	1	1	1	1	50	Mwanamke	Ndoa ya Mke mmoja		3	Zaidi ya mwaka mmoja	Pungufu ya kaya tano	Watu 10 hadi 20	Jirani (Ambao sio ndugu)		3		Ndiyo	Kimebomoka		0		0											2 7	CHOO KINA JAA HARAKA
Choo cha kuvuta au kumwagia maji	3	1	1	1	1	1	0					0	0	1	1	1	1	1	1	40	Mwanamke	Ndoa ya Mke mmoja		3													0											7	MARADHI
Choo cha VIP/Choo chenye bomba la kutolea hewa	5	1	0	0	1	1	0					0	1	1	0	1	4	0	0	30	Mwanamke	Ndoa ya Mke mmoja		8													0											2
Choo cha kuvuta au kumwagia maji	3	1	1	1	1	1	0					0	0	1	1	1	1	1	1	25	Mwanamke	Sijaoa/ Sijaolewa		4													0											7	MAGONJWA
Choo cha asili	1	0	0	0	0	0	0					0	0	0	0	0	1	0	0	20	Mwanamke	Ndoa ya Mke mmoja		4	Zaidi ya mwaka mmoja	Pungufu ya kaya tano	Watu 10 hadi 20	Jirani (Ambao sio ndugu)		5		0			0		0											2	Majirani wanatumia maji ambayo tunaweka lakini wao hawaweki maji.
Choo cha kuvuta au kumwagia maji	3	1	1	1	0	0	0					0	0	1	1	1	1	1	1	22	Mwanamke	Sijaoa/ Sijaolewa		3													0											2
Choo cha asili	1	0	0	0	0	0	0					0	0	0	0	1	1	0	0	27	Mwanamke	Ndoa ya Mke mmoja		6	Zaidi ya mwaka mmoja	Zaidi ya kaya tano	Watu 10 hadi 20	Mwingine, elezea	Wapangaji	5		Haihusiki			Ndiyo	Mara nyingi	0											1 2
Choo cha VIP/Choo chenye bomba la kutolea hewa	5	1	1	1	1	1	0					0	0	1	1	1	1	0	1	67	Mwanamke	Mjane/Mgane		10													0											2
Choo cha asili	1	0	0	0	0	0	0					0	0	0	1	1	4	0	0	20	Mwanamke	Sijaoa/ Sijaolewa		5	Zaidi ya mwaka mmoja	Zaidi ya kaya tano	Zaidi ya watu 30	Jirani (Ambao sio ndugu)		6	Sijui	Ndiyo	Sababu nyingine taja	Sijui	0		0											2
Choo cha kuvuta au kumwagia maji	3	1	1	1	1	1	0					0	0	1	1	1	1	0	1	25	Mwanamke	Sijaoa/ Sijaolewa		9													0											2
Choo cha shimo kilichoboreshwa	4	1	1	1	1	1	0					0	0	1	1	1	0	0	1	36	Mwanamke	Ndoa ya Mke mmoja		7	Zaidi ya mwaka mmoja	Zaidi ya kaya tano	Watu 10 hadi 20	Mwingine, elezea	wapangaji	5		Haihusiki			Ndiyo	Mara nyingi	0											2
Choo cha shimo kilichoboreshwa	4	1	1	1	1	1	0					0	0	1	1	1	1	0	1	57	Mwanaume	Ndoa ya Mke mmoja		4											0		0											2 4
Choo cha kuvuta au kumwagia maji	3	1	1	1	1	1	0					1	0	1	1	1	0	1	1	23	Mwanamke	Tunaishi pamoja bila ndoa		3													0											7	MAGONJWA
Choo cha asili	1	0	1	1	0	1	0					0	0	0	0	1	1	0	1	48	Mwanamke	Tumeachana		7													0											2
Choo cha asili	1	0	1	1	0	0	0					1	0	0	0	1	1	0	0	19	Mwanamke	Ndoa ya Mke mmoja		8													0											7	Magonjwa
Choo cha shimo kilichoboreshwa	4	1	1	1	0	0	0					1	0	1	0	1	1	1	1	30	Mwanamke	Sijaoa/ Sijaolewa		4	Zaidi ya mwaka mmoja	Zaidi ya kaya tano	Watu 10 hadi 20	Jirani (Ambao sio ndugu)	WAPANGAJI	5		Haihusiki			Ndiyo	Mara nyingi	0											2 5
Choo cha shimo kilichoboreshwa	4	1	1	1	0	1	0					1	0	1	0	1	1	0	1	30	Mwanamke	Ndoa ya Mke mmoja		8	Mwaka mmoja	Pungufu ya kaya tano	Chini ya watu 10	Jirani (Ambao sio ndugu)		5		Haihusiki			Ndiyo	Mara chache	0											1 2 3 5
Choo cha shimo kilichoboreshwa	4	1	1	1	0	0	0					0	0	1	1	1	1	0	0	35	Mwanamke	Ndoa ya Mke mmoja		6													0											2 7	Magonjwa ni mengi
Choo cha kuvuta au kumwagia maji	3	1	1	1	1	1	1	1	1	0	1	0	0	1	1	1	1	1	1	60	Mwanamke	Ndoa ya Mke mmoja		4													0											2 7	Sio wastaarabu
Choo cha kuvuta au kumwagia maji	3	1	1	1	1	1	0					0	0	1	1	1	4	1	1	23	Mwanamke	Ndoa ya Mke mmoja		3													0											1 2
Choo cha asili	1	0	1	0	0	0	0					0	0	0	0	1	1	1	1	44	Mwanamke	Ndoa ya Mke mmoja		6													0											2
Choo cha shimo kilichoboreshwa	4	1	1	1	0	0	0					0	0	1	1	1	1	1	1	18	Mwanamke	Ndoa ya Mke mmoja		3													0											7	KUNA MAGONJWA.
Choo cha kuvuta au kumwagia maji	3	1	1	1	0	0	0					0	0	1	1	1	1	1	1	18	Mwanamke	Sijaoa/ Sijaolewa		4													0											7	MAGONJWA
Choo cha kuvuta au kumwagia maji	3	1	1	1	1	1	0					0	0	1	1	1	1	0	1	50	Mwanamke	Mjane/Mgane		10													0											2
Choo cha asili	1	0	0	0	1	1	0					0	0	0	0	1	0	0	0	65	Mwanaume	Ndoa ya Mke mmoja		6	Miezi sita	Pungufu ya kaya tano	Chini ya watu 10	Ndugu		6	Ni mkwe wangu	Ndiyo	Kimebomoka		Ndiyo	Mara chache	0											2 7	Bacteria
Choo cha asili	1	0	1	0	1	1	0					1	0	0	0	1	1	0	1	29	Mwanamke	Ndoa ya Mke mmoja		8													0											2	Maradhi mengi.
Choo cha kuvuta au kumwagia maji	3	1	1	1	1	1	1	1	1	1	1	0	0	1	1	1	1	0	1	28	Mwanamke	Ndoa ya Mke mmoja		4													0											2
Choo cha asili	1	0	0	0	0	0	0					0	0	0	1	1	1	0	0	17	Mwanamke	Sijaoa/ Sijaolewa		7													0											7	Kila mtu anacho choo chake
Choo cha shimo kilichoboreshwa	4	1	1	1	0	1	0					1	0	1	0	0	1	0	0	34	Mwanamke	Ndoa ya Mke mmoja		4													0											2 3
Choo cha VIP/Choo chenye bomba la kutolea hewa	5	1	1	1	1	1	0					0	0	1	0	1	1	0	1	18	Mwanamke	Sijaoa/ Sijaolewa		4													0											7	Magonjwa
Choo cha kuvuta au kumwagia maji	3	1	1	1	1	1	0					0	0	1	1	1	4	0	1	50	Mwanamke	Ndoa ya Mke mmoja		20													0											1 2 3
Choo cha asili	1	0	0	0	0	0	0					0	0	0	0	1	0	0	0	35	Mwanamke	Ndoa ya Mke mmoja		5													0											2
Choo cha kuvuta au kumwagia maji	3	1	1	1	1	1	0					0	0	1	1	1	1	0	1	22	Mwanamke	Ndoa ya Mke mmoja		8													0											2 7	Maradhi
Choo cha asili	1	0	0	0	0	0	0					0	0	0	1	1	1	0	0	23	Mwanamke	Ndoa ya Mke mmoja		3													0											1 2 3	Magonjwa
Choo cha VIP/Choo chenye bomba la kutolea hewa	5	1	1	1	1	1	0					0	0	1	1	1	1	0	1	19	Mwanamke	Sijaoa/ Sijaolewa		6													0											2
Choo cha shimo kilichoboreshwa	4	1	0	1	0	0	0					0	0	1	1	1	1	0	0	18	Mwanamke	Sijaoa/ Sijaolewa		7													0											2
Choo cha asili	1	0	1	1	0	0	0					0	0	0	0	1	1	0	1	36	Mwanamke	Tumeachana		10													0											2
Choo cha shimo kilichoboreshwa	4	1	0	1	0	1	0					0	0	1	0	1	1	0	0	29	Mwanamke	Sijaoa/ Sijaolewa		5													0											7	Maradhi
Choo cha shimo kilichoboreshwa	4	1	0	0	0	0	0					0	0	1	1	1	1	1	1	42	Mwanamke	Ndoa ya Mke mmoja		6													0											2
Choo cha shimo kilichoboreshwa	4	1	0	1	1	1	0					0	0	1	1	1	1	0	0	80	Mwanaume	Ndoa ya Mke mmoja		1													0											2
Choo cha kuvuta au kumwagia maji	3	1	1	1	1	1	0					0	0	1	1	1	MAONI	1	1	42	Mwanamke	Ndoa ya wake wengi		16													0											1
Choo cha shimo kilichoboreshwa	4	1	1	1	0	0	0					0	0	1	1	1	1	0	0	50	Mwanamke	Sijaoa/ Sijaolewa		3													0											2
Choo cha kuvuta au kumwagia maji	3	1	1	1	1	1	0					0	0	1	1	1	1	0	1	20	Mwanamke	Sijaoa/ Sijaolewa		4													0											2
Choo cha kuvuta au kumwagia maji	3	1	1	1	1	1	0					0	0	1	1	1	1	0	1	29	Mwanamke	Ndoa ya Mke mmoja		5													0											4
Choo cha VIP/Choo chenye bomba la kutolea hewa	5	1	1	1	1	1	1	1	1	1	0	0	0	1	1	1	MAONI	1	1	32	Mwanamke	Sijaoa/ Sijaolewa		11													0											7	MAGONJWA
Choo cha shimo kilichoboreshwa	4	1	1	1	1	1	0					0	0	1	1	1	1	0	1	37	Mwanamke	Ndoa ya Mke mmoja		8													0											2
Choo cha kuvuta au kumwagia maji	3	1	1	1	1	1	0					0	0	1	1	1	1	1	1	24	Mwanaume	Sijaoa/ Sijaolewa		4													0											2
Choo cha asili	1	0	0	0	0	1	0					0	0	0	0	1	1	1	1	42	Mwanamke	Mjane/Mgane		5													0											2
Choo cha shimo kilichoboreshwa	4	1	0	0	0	0	0					0	0	1	1	1	1	0	1	18	Mwanamke	Sijaoa/ Sijaolewa		5													0											7	Magonjwa
Choo cha kuvuta au kumwagia maji	3	1	1	1	1	1	0					0	0	1	1	1	1	0	1	20	Mwanamke	Sijaoa/ Sijaolewa		8													0							1				2
Choo cha shimo kilichoboreshwa	4	1	1	1	0	1	0					0	0	1	1	1	1	0	1	20	Mwanamke	Sijaoa/ Sijaolewa		5													0											7	Magonjwa
Choo cha shimo kilichoboreshwa	4	1	1	1	1	1	0					0	0	1	1	1	0	0	1	24	Mwanamke	Ndoa ya Mke mmoja		10	Zaidi ya mwaka mmoja	Pungufu ya kaya tano	Watu 10 hadi 20	Mwingine, elezea	wapangaji	5		Haihusiki			Ndiyo	Mara chache	0											1 2
Choo cha asili	1	0	0	0	0	0	0					0	0	0	1	1	1	0	0	20	Mwanamke	Sijaoa/ Sijaolewa		8													0											2 5
Choo cha kuvuta au kumwagia maji	3	1	1	1	1	1	0					1	0	1	0	1	0	0	1	18	Mwanamke	Sijaoa/ Sijaolewa		20													0											2 7	Maradhi
Choo cha kuvuta au kumwagia maji	3	1	1	1	1	1	0					0	0	1	1	1	0	1	1	76	Mwanaume	Ndoa ya Mke mmoja		7													0											6
Choo cha kuvuta au kumwagia maji	3	1	1	1	1	1	1	1	1	0	1	0	0	1	1	1	1	1	1	17	Mwanaume	Sijaoa/ Sijaolewa		2													0											2 7	Hakuna ustaarabu
Choo cha asili	1	0	0	0	0	0	0					0	0	0	0	1	1	1	1	20	Mwanamke	Tunaishi pamoja bila ndoa		7													0											7	SIO WATU WOTE WASTAARABU KATIKA KUTUMIA CHOO.
Choo cha shimo kilichoboreshwa	4	1	1	1	0	1	0					0	0	1	1	1	1	0	0	29	Mwanamke	Ndoa ya Mke mmoja		11													0											1 2
Choo cha shimo kilichoboreshwa	4	1	1	1	0	0	0					0	1	1	1	1	4	0	0	86	Mwanaume	Ndoa ya Mke mmoja		18													0											2
Choo cha asili	1	0	1	1	1	1	0					1	0	0	1	1	1	0	1	50	Mwanamke	Ndoa ya wake wengi		3													0											7	Maradhi
Choo cha kuvuta au kumwagia maji	3	1	1	1	1	1	1	1	1	1	0	0	0	1	1	1	1	1	1	21	Mwanamke	Ndoa ya Mke mmoja		5													0											6
Choo cha shimo kilichoboreshwa	4	1	1	1	1	0	0					0	0	1	1	1	1	0	0	33	Mwanamke	Ndoa ya Mke mmoja		10	Zaidi ya mwaka mmoja	Zaidi ya kaya tano	Watu 10 hadi 20	Mwingine, elezea	wapangaji	5		Haihusiki			Ndiyo	Mara nyingi	0											2 3
Choo cha asili	1	0	1	1	1	1	0					0	0	0	0	0	4	1	1	62	Mwanamke	Mjane/Mgane		11													0											2	Maradhi
Choo cha kuvuta au kumwagia maji	3	1	1	1	1	1	0					0	0	1	1	1	0	0	1	49	Mwanamke	Ndoa ya Mke mmoja		13													0											2 3
Choo cha asili	1	0	1	1	1	1	0					0	0	0	1	1	1	0	1	35	Mwanamke	Ndoa ya Mke mmoja		8													0											1 2	Magonjwa.
Choo cha asili	1	0	0	1	0	0	0					1	0	0	0	1	1	0	0	23	Mwanamke	Ndoa ya Mke mmoja		8	Miezi sita	Pungufu ya kaya tano	Chini ya watu 10	Jirani (Ambao sio ndugu)		5		Haihusiki	Sababu nyingine taja	Wapangaji	Ndiyo	Mara nyingi	0											6
Choo cha shimo kilichoboreshwa	4	1	1	1	1	1	0					0	0	1	1	1	1	0	1	24	Mwanamke	Ndoa ya Mke mmoja		5													0											7	Magonjwa
Choo cha asili	1	0	0	0	0	0	0					0	0	0	1	1	1	1	1	50	Mwanamke	Ndoa ya Mke mmoja		6													0											7	MAGONJWA
Choo cha asili	1	0	0	0	0	1	0					0	0	0	0	1	1	0	0	29	Mwanamke	Ndoa ya Mke mmoja		7													0											2
Choo cha kuvuta au kumwagia maji	3	1	1	1	1	1	1	1	1	0	1	0	0	1	1	1	1	0	1	35	Mwanamke	Ndoa ya Mke mmoja		4													0											2
Choo cha shimo kilichoboreshwa	4	1	1	1	1	1	1	1	1	1	1	0	0	1	1	1	1	0	1	55	Mwanamke	Mjane/Mgane		4													0											2
Choo cha kuvuta au kumwagia maji	3	1	1	1	1	1	0					0	0	1	1	1	MAONI	0	1	24	Mwanamke	Ndoa ya Mke mmoja		13													1	2		Ndugu	Choo cha kuchuchumaa	1 4		1 2		0	Kinaeneza maradhi
Choo cha shimo kilichoboreshwa	4	1	1	1	1	1	0					0	0	1	1	1	1	0	1	17	Mwanamke	Sijaoa/ Sijaolewa		7													0											1 2 3
Choo cha asili	1	0	0	0	0	0	0					0	0	0	0	0	1	0	0	82	Mwanamke	Mjane/Mgane		6											0		0							1				2	Napenda na watoto wangu tu
Choo cha asili	1	0	1	1	1	1	0					0	0	0	1	0	1	0	1	27	Mwanamke	Ndoa ya Mke mmoja		9													0											6
Choo cha shimo kilichoboreshwa	4	1	0	1	1	0	0					1	0	1	0	1	0	0	0	58	Mwanamke	Mjane/Mgane		6													0											7	Kujaa haraka
Choo cha shimo kilichoboreshwa	4	1	1	1	1	0	0					0	0	1	1	1	1	1	1	30	Mwanamke	Tunaishi pamoja bila ndoa		3	Mwaka mmoja	Pungufu ya kaya tano	Chini ya watu 10	Mwingine, elezea	WAPANGAJI.	5		Haihusiki			Ndiyo	Mara nyingi	0											2
Choo cha kuvuta au kumwagia maji	3	1	1	1	1	1	0					1	0	1	0	1	0	0	1	26	Mwanamke	Ndoa ya Mke mmoja		10	Zaidi ya mwaka mmoja	Zaidi ya kaya tano	Watu 10 hadi 20	Jirani (Ambao sio ndugu)		5		Haihusiki			Ndiyo	Mara nyingi	0											7	Ustaarabu wa watu
Choo cha shimo kilichoboreshwa	4	1	0	0	0	0	0					0	0	1	1	1	1	1	1	49	Mwanamke	Ndoa ya Mke mmoja		4													0											1
Choo cha VIP/Choo chenye bomba la kutolea hewa	5	1	1	0	1	1	0					0	0	1	1	1	1	1	1	59	Mwanamke	Ndoa ya Mke mmoja		3													0											2
Choo cha VIP/Choo chenye bomba la kutolea hewa	5	1	1	1	1	0	0					0	0	1	0	1	1	0	1	30	Mwanamke	Tumeachana		6													0											2
Choo cha shimo kilichoboreshwa	4	1	1	1	1	1	0					0	0	1	1	1	0	0	1	21	Mwanaume	Sijaoa/ Sijaolewa		12	Mwaka mmoja	Kaya tano	Watu 10 hadi 20	Jirani (Ambao sio ndugu)		5		Haihusiki			Ndiyo	Mara nyingi	0											2 7	Magojwa
Choo cha asili	1	0	1	1	1	1	0					0	0	0	1	1	1	0	1	27	Mwanamke	Ndoa ya Mke mmoja		4													0											2 7	Hakuna ustaarabu
Choo cha asili	1	0	0	0	0	0	0					0	0	0	0	0	4	0	0	27	Mwanamke	Ndoa ya Mke mmoja		6													0						Magonjwa	1			Maradhi	1
Choo cha shimo kilichoboreshwa	4	1	1	1	0	0	0					0	0	1	1	1	0	0	0	22	Mwanamke	Ndoa ya Mke mmoja		6	Zaidi ya mwaka mmoja	Pungufu ya kaya tano	Chini ya watu 10	Jirani (Ambao sio ndugu)		5		Haihusiki			Ndiyo	Mara chache	0											2 7	Magonjwa
Choo cha asili	1	0	0	0	0	0	0					0	0	0	0	1	4	0	1	35	Mwanamke	Ndoa ya Mke mmoja		3													0											2	Magonjwa
Choo cha shimo kilichoboreshwa	4	1	0	1	0	0	0					0	0	1	1	1	1	0	0	40	Mwanamke	Ndoa ya Mke mmoja		8													0											7	Siwezi pia ni usumbufu
Choo cha VIP/Choo chenye bomba la kutolea hewa	5	1	1	1	1	1	0					0	0	1	1	1	MAONI	0	1	42	Mwanaume	Mjane/Mgane		18													0											2
Choo cha shimo kilichoboreshwa	4	1	1	1	1	1	0					0	0	1	1	1	1	0	1	44	Mwanamke	Ndoa ya wake wengi		7													0											2 7	Magonjwa
Choo cha asili	1	0	0	1	0	0	0					0	0	0	0	1	1	0	0	75	Mwanamke	Ndoa ya Mke mmoja	Elimu ya mkoloni	4													0											2 7	Magonjwa na shimo kujaa
Choo cha shimo kilichoboreshwa	4	1	0	1	1	0	0					0	0	1	1	1	1	0	0	80	Mwanamke	Mjane/Mgane		7													0											7	Wapita njia sio wastaarabu kwenye matumizi ya choo
Choo cha shimo kilichoboreshwa	4	1	1	1	1	1	0					0	0	1	1	1	1	0	1	18	Mwanamke	Sijaoa/ Sijaolewa		5													0											2 7	Maradhi
Choo cha kuvuta au kumwagia maji	3	1	1	1	1	1	0					0	0	1	1	1	1	1	1	21	Mwanamke	Ndoa ya Mke mmoja		2													0											7	MAGONJWA MENGI
Choo cha asili	1	0	0	0	0	0	0					0	0	0	1	1	1	1	1	24	Mwanamke	Ndoa ya Mke mmoja		5													0											2 3
Choo cha kuvuta au kumwagia maji	3	1	0	1	1	1	0					0	0	1	1	1	1	1	1	29	Mwanamke	Mjane/Mgane		2													0											2
Choo cha kuvuta au kumwagia maji	3	1	1	1	1	1	0					0	0	1	1	1	1	0	1	21	Mwanamke	Sijaoa/ Sijaolewa		6													0											2 7	mambo ya kizamani
Choo cha kuvuta au kumwagia maji	3	1	1	1	1	1	0					0	0	1	1	1	0	0	1	20	Mwanamke	Sijaoa/ Sijaolewa		3													0											2 7	Maradhi mengi
Choo cha kuvuta au kumwagia maji	3	1	1	1	0	1	0					1	0	1	0	1	0	0	1	80	Mwanamke	Mjane/Mgane		10													0											7	Gharama za ujenzi kikijaa
Choo cha kuvuta au kumwagia maji	3	1	1	1	0	1	0					0	0	1	1	1	1	0	1	43	Mwanamke	Ndoa ya Mke mmoja		3													0											2
Choo cha asili	1	0	1	1	1	0	0					0	0	0	0	1	0	0	0	45	Mwanamke	Ndoa ya Mke mmoja		15	Zaidi ya mwaka mmoja	Zaidi ya kaya tano	Watu 10 hadi 20	Mwingine, elezea	Wapangaji	5		Haihusiki			Ndiyo	Mara nyingi	0											2 3
Choo cha shimo kilichoboreshwa	4	1	1	1	0	0	0					0	0	1	0	1	1	1	1	19	Mwanamke	Ndoa ya Mke mmoja		4													0											2
Choo cha kuvuta au kumwagia maji	3	1	1	1	1	1	1	1	1	0	1	0	0	1	1	1	1	1	1	20	Mwanamke	Sijaoa/ Sijaolewa		4													0											2
Choo cha asili	1	0	1	1	0	1	0					0	1	0	0	1	4	0	1	56	Mwanamke	Mjane/Mgane		5													0											2
Choo cha shimo kilichoboreshwa	4	1	1	1	1	1	0					0	0	1	1	1	1	1	1	36	Mwanamke	Mjane/Mgane		8													0											2
Choo cha asili	1	0	0	0	0	0	0					0	0	0	0	1	1	1	1	60	Mwanamke	Tunaishi pamoja bila ndoa		2													0											6
Choo cha asili	1	0	1	0	1	0	0					0	0	0	0	1	1	1	1	19	Mwanamke	Sijaoa/ Sijaolewa		6													0											2
Choo cha asili	1	0	0	0	0	1	0					0	0	0	0	0	1	0	0	23	Mwanamke	Ndoa ya Mke mmoja		4													0											2
Choo cha shimo kilichoboreshwa	4	1	1	1	1	1	0					0	0	1	1	1	1	0	0	20	Mwanamke	Sijaoa/ Sijaolewa		6													0											6
Choo cha kuvuta au kumwagia maji	3	1	1	1	1	1	1	0	1	0	0	1	0	1	0	1	0	0	1	35	Mwanamke	Ndoa ya wake wengi		7													0											2 7	Magonjwa
Choo cha kuvuta au kumwagia maji	3	1	1	1	1	1	1	1	1	1	1	0	0	1	1	1	1	1	1	20	Mwanaume	Sijaoa/ Sijaolewa		7													0											1 2
Choo cha asili	1	0	0	0	0	0	0					0	0	0	0	1	1	0	0	79	Mwanaume	Ndoa ya Mke mmoja		6													0											7	Magojwa
Choo cha shimo kilichoboreshwa	4	1	1	1	1	1	0					0	0	1	1	1	0	1	1	27	Mwanamke	Ndoa ya Mke mmoja		4													0											1 2
Choo cha shimo kilichoboreshwa	4	1	1	1	1	1	0					0	0	1	1	1	1	0	1	17	Mwanaume	Sijaoa/ Sijaolewa		5													0											2
Choo cha shimo kilichoboreshwa	4	1	1	1	1	1	0					0	0	1	0	1	0	0	0	23	Mwanamke	Ndoa ya Mke mmoja		8	Zaidi ya mwaka mmoja	Zaidi ya kaya tano	Watu 10 hadi 20	Mwingine, elezea	wapangaji	5		Haihusiki			Ndiyo	Mara nyingi	0											7	sio stara
Choo cha shimo kilichoboreshwa	4	1	1	1	1	1	0					0	0	1	1	1	1	0	1	26	Mwanamke	Ndoa ya Mke mmoja		6													0											2
Choo cha VIP/Choo chenye bomba la kutolea hewa	5	1	1	1	1	1	0					0	0	1	1	1	1	0	1	45	Mwanamke	Mjane/Mgane		3													0											2
Choo cha kuvuta au kumwagia maji	3	1	1	1	1	1	0					0	0	1	1	1	1	1	1	29	Mwanamke	Ndoa ya Mke mmoja		4													0											2
Choo cha kuvuta au kumwagia maji	3	1	1	1	0	1	0					0	0	1	1	1	1	0	1	30	Mwanamke	Ndoa ya Mke mmoja		10													0											2
Choo cha kuvuta au kumwagia maji	3	1	1	1	1	0	0					0	1	1	1	1	1	0	0	23	Mwanaume	Sijaoa/ Sijaolewa		6													0											2 3	Magonjwa ya kuambukiza.
Choo cha shimo kilichoboreshwa	4	1	1	1	1	1	0					0	0	1	1	0	MAONI	0	1	30	Mwanamke	Ndoa ya Mke mmoja		3													0											7	Kila mtu na ustaarabu wake
Choo cha shimo kilichoboreshwa	4	1	1	1	1	0	0					0	0	1	1	1	0	0	0	35	Mwanamke	Sijaoa/ Sijaolewa		5													0											7	Kuambukizana maradhi
Choo cha kuvuta au kumwagia maji	3	1	1	1	1	0	0					0	0	1	1	1	1	1	1	25	Mwanamke	Ndoa ya Mke mmoja		3													0											2
Choo cha shimo kilichoboreshwa	4	1	1	1	0	0	0					0	0	1	1	1	1	0	0	35	Mwanamke	Ndoa ya Mke mmoja		4													0											2 3
Choo cha kuvuta au kumwagia maji	3	1	1	1	1	1	1	1	1	1	1	0	0	1	1	1	1	1	1	21	Mwanamke	Sijaoa/ Sijaolewa		2													0											2
Choo cha shimo kilichoboreshwa	4	1	1	1	1	1	0					0	0	1	1	1	1	0	1	85	Mwanaume	Ndoa ya Mke mmoja		5													0											2
Choo cha shimo kilichoboreshwa	4	1	1	1	1	1	0					0	0	1	1	1	0	1	1	74	Mwanamke	Mjane/Mgane		3	Zaidi ya mwaka mmoja	Pungufu ya kaya tano	Watu 10 hadi 20	Mwingine, elezea	Wapangaji	5		Haihusiki			Ndiyo	Mara nyingi	0											2
Choo cha kuvuta au kumwagia maji	3	1	1	1	1	1	0					0	0	1	1	1	1	0	1	25	Mwanamke	Ndoa ya Mke mmoja		4													0											2
Choo cha asili	1	0	1	0	1	1	1	1	1	1	1	0	0	0	1	1	1	0	1	23	Mwanamke	Sijaoa/ Sijaolewa		7													0											7	Magonjwa
Choo cha kuvuta au kumwagia maji	3	1	1	1	1	1	0					0	0	1	1	1	1	1	1	40	Mwanamke	Ndoa ya Mke mmoja		7													0											7	MAGONJWA MENGI
Choo cha asili	1	0	1	0	0	1	0					0	0	0	0	1	1	0	1	19	Mwanamke	Sijaoa/ Sijaolewa		8													0											2
Choo cha asili	1	0	0	0	0	0	0					0	0	0	0	0	1	1	1	25	Mwanamke	Ndoa ya Mke mmoja		4	Zaidi ya mwaka mmoja	Pungufu ya kaya tano	Chini ya watu 10	Ndugu		4		Ndiyo	Sababu nyingine taja	SASA HIVI HAKUNA NAFASI YA KUCHIMBA CHOO.	Ndiyo	Mara nyingi	0											7	SIPENDI.KWA SABABU KILA MTU ANA UTUMIAJI WAKE WA CHOO.
Choo cha asili	1	0	0	0	0	0	0					0	0	0	1	1	1	0	0	75	Mwanamke	Ndoa ya Mke mmoja		4													0											2 5
Choo cha shimo kilichoboreshwa	4	1	1	1	0	1	0					0	0	1	1	1	1	0	1	80	Mwanamke	Mjane/Mgane		2													0											6
Choo cha shimo kilichoboreshwa	4	1	1	1	1	1	0					0	0	1	1	1	1	0	1	25	Mwanamke	Ndoa ya Mke mmoja		7													0											7	Kila nyumba lazima iwenacho kulinda afya
Choo cha asili	1	0	0	0	0	0	0					0	0	0	0	1	1	1	1	63	Mwanamke	Mjane/Mgane		4													0											2
Choo cha kuvuta au kumwagia maji	3	1	1	1	1	1	0					0	0	1	1	1	1	0	1	69	Mwanamke	Mjane/Mgane	Darasa la 4	2													0											7	Kila mtu ana choo chake
Choo cha shimo kilichoboreshwa	4	1	1	1	1	1	0					0	0	1	1	1	1	0	1	21	Mwanamke	Sijaoa/ Sijaolewa		3													0											2
Choo cha shimo kilichoboreshwa	4	1	1	1	1	1	0					0	0	1	1	1	1	0	1	18	Mwanamke	Sijaoa/ Sijaolewa		8													0											2 7	Atanijazia choo changu
Choo cha kuvuta au kumwagia maji	3	1	1	1	1	1	0					0	0	1	1	1	1	1	1	26	Mwanamke	Ndoa ya Mke mmoja		5													0											2
Choo cha shimo kilichoboreshwa	4	1	1	0	0	0	0					0	0	1	0	1	1	0	1	23	Mwanamke	Ndoa ya Mke mmoja		9													0											2 5 7	Kinajaa haraka
Choo cha shimo kilichoboreshwa	4	1	1	1	1	1	0					0	0	1	1	1	1	0	1	24	Mwanaume	Sijaoa/ Sijaolewa		8													0											1 2 3
Choo cha shimo kilichoboreshwa	4	1	1	1	1	1	0					0	0	1	1	1	0	0	1	37	Mwanamke	Ndoa ya wake wengi		14	Zaidi ya mwaka mmoja	Pungufu ya kaya tano	Watu 10 hadi 20	Ndugu		1		Haihusiki			Ndiyo	Mara nyingi	0											2
Choo cha kuvuta au kumwagia maji	3	1	1	1	1	1	0					0	0	1	1	1	MAONI	1	1	19	Mwanaume	Sijaoa/ Sijaolewa		5													0											3
Choo cha kuvuta au kumwagia maji	3	1	1	1	1	1	0					0	0	1	1	1	1	0	1	39	Mwanamke	Ndoa ya wake wengi		8													1	2		Ndugu	Choo cha kuchuchumaa	1 4		1 3		Ndiyo	Kinasafishwa mara kwa mara
Choo cha VIP/Choo chenye bomba la kutolea hewa	5	1	1	1	1	1	0					0	0	1	1	1	0	1	1	21	Mwanaume	Sijaoa/ Sijaolewa		4													0											2
Choo cha kuvuta au kumwagia maji	3	1	1	1	0	1	0					0	0	1	1	1	1	1	1	28	Mwanamke	Ndoa ya Mke mmoja		2													0											2
Choo cha asili	1	0	0	0	0	1	0					0	0	0	0	0	4	0	1	21	Mwanamke	Sijaoa/ Sijaolewa		3													1	4	Kwa jinsi kilivo	Ndugu	Choo cha kuchuchumaa	1		1		Ndiyo	Ndo kilichopo lazima nikipende
Choo cha kuvuta au kumwagia maji	3	1	1	1	1	1	0					0	0	1	1	1	0	0	1	35	Mwanamke	Ndoa ya wake wengi		6													0											6
Choo cha kuvuta au kumwagia maji	3	1	1	1	1	1	0					0	0	1	1	1	1	0	1	30	Mwanamke	Ndoa ya wake wengi		5													0											7	Maradhi
Choo cha asili	1	0	0	0	0	0	0					0	0	0	0	0	4	0	0	30	Mwanamke	Ndoa ya Mke mmoja	Form two	4													1	1		Wote waliotajwa hapo juu	Choo cha kuchuchumaa	1	Maambukizi	1		0	Maambukiz ya magonjwa
Choo cha asili	1	0	1	0	0	1	0					0	0	0	0	1	1	1	1	18	Mwanamke	Sijaoa/ Sijaolewa		4													0											2
Choo cha shimo kilichoboreshwa	4	1	1	1	1	1	0					0	0	1	1	1	1	0	1	64	Mwanaume	Ndoa ya Mke mmoja		9													0											2
Choo cha shimo kilichoboreshwa	4	1	1	1	1	1	0					0	0	1	0	1	1	0	1	47	Mwanamke	Ndoa ya Mke mmoja		7													0											2
Choo cha asili	1	0	0	0	0	1	0					0	0	0	0	1	1	0	0	56	Mwanaume	Ndoa ya Mke mmoja		4													0											2
Choo cha shimo kilichoboreshwa	4	1	1	1	0	1	0					1	0	1	0	1	1	0	1	32	Mwanamke	Ndoa ya Mke mmoja		7													0											2	Maradhi
Choo cha VIP/Choo chenye bomba la kutolea hewa	5	1	1	1	1	1	0					0	0	1	0	1	1	0	1	19	Mwanaume	Sijaoa/ Sijaolewa		6													0											2
Choo cha asili	1	0	0	0	0	0	0					0	0	0	1	1	1	0	0	18	Mwanamke	Sijaoa/ Sijaolewa		6													0											2
Choo cha asili	1	0	1	1	0	0	0					0	0	0	0	1	1	0	1	47	Mwanamke	Ndoa ya Mke mmoja		9													0											2 3
Choo cha asili	1	0	1	1	1	1	0					0	0	0	1	1	1	0	1	30	Mwanamke	Ndoa ya wake wengi		4													0											6
Choo cha asili	1	0	0	0	0	0	0					0	0	0	1	1	1	0	0	18	Mwanamke	Sijaoa/ Sijaolewa		3													0											2 7	Tabia zake sizifaham
Choo cha shimo kilichoboreshwa	4	1	1	1	1	1	0					0	0	1	1	1	0	0	1	25	Mwanaume	Sijaoa/ Sijaolewa		20													0											7	Ninapotoa ruhusa ya kutumia choo unamfanya asijenge chake
Choo cha kuvuta au kumwagia maji	3	1	1	1	1	1	0					0	0	1	1	1	0	0	1	48	Mwanamke	Ndoa ya Mke mmoja		20	Zaidi ya mwaka mmoja	Pungufu ya kaya tano	Watu 10 hadi 20	Mwingine, elezea	Wapangaji	5		0			Ndiyo	Mara nyingi	0							2			Hatuna uwezo wa kujenga choo kingine.	2	Maradhi ni mengi
Choo cha kuvuta au kumwagia maji	3	1	1	1	1	1	0					0	0	1	0	1	1	0	1	20	Mwanaume	Sijaoa/ Sijaolewa		5													0											7	Magonjwa
Choo cha kuvuta au kumwagia maji	3	1	1	1	1	1	0					0	0	1	1	1	1	1	1	23	Mwanamke	Ndoa ya Mke mmoja		3													0											2
Choo cha kuvuta au kumwagia maji	3	1	1	1	0	1	1	0	1	0	0	0	0	1	1	1	1	0	1	19	Mwanamke	Sijaoa/ Sijaolewa		3													0											2
Choo cha asili	1	0	0	0	0	0	0					0	0	0	0	1	1	0	0	22	Mwanamke	Tunaishi pamoja bila ndoa		4													0											2 3	Magonjwa
Choo cha asili	1	0	0	0	0	0	0					0	0	0	0	1	1	0	0	22	Mwanaume	Sijaoa/ Sijaolewa		10													0		Familia moja					1			Watu kuwa na matumizi tofauti ,uchafu	1 2 5
Choo cha asili	1	0	0	0	0	0	0					0	0	0	0	0	1	0	1	60	Mwanamke	Ndoa ya wake wengi		7													0											7	MAGONJWA
Choo cha shimo kilichoboreshwa	4	1	1	1	0	0	0					0	0	1	1	1	1	0	0	27	Mwanamke	Sijaoa/ Sijaolewa		12													0											2 7	Kiafya sio vizuri pia huwezi kujua lengo la jirani katika matumizi
Choo cha shimo kilichoboreshwa	4	1	1	1	1	1	0					0	0	1	1	0	1	0	1	24	Mwanamke	Ndoa ya Mke mmoja		5													0											2	Magonjwa mengi
Choo cha kuvuta au kumwagia maji	3	1	1	1	1	1	0					1	0	1	0	1	1	0	1	25	Mwanamke	Ndoa ya wake wengi		5													0											2
Choo cha asili	1	0	0	1	0	0	0					0	0	0	1	1	1	0	0	49	Mwanamke	Ndoa ya Mke mmoja		3													0											6
[truncated: 55 more columns]
